# Supplementary material for: An Integrated Database of Small RNAs and Their Interplay With Transcriptional Gene Regulatory Networks in Corynebacteria
Source: Front Microbiol. 2021 Jun 17;12:656435. doi: 10.3389/fmicb.2021.656435 (PMC8247434; doi:10.3389/fmicb.2021.656435)
Supplement: Supplementary file 2 [file Table_1.XLSX]

## Sheet: Sheet1
Genome	Molecular function	Number of genes	Gene identifiers
Corynebacterium diphtheriae NCTC 13129	1-phosphofructokinase activity	1	>DIP_RS18330
Corynebacterium diphtheriae NCTC 13129	2,3,4,5-tetrahydropyridine-2,6-dicarboxylate N-succinyltransferase activity	1	>DIP_RS16090
Corynebacterium diphtheriae NCTC 13129	2-C-methyl-D-erythritol 2,4-cyclodiphosphate synthase activity	1	>DIP_RS21050
Corynebacterium diphtheriae NCTC 13129	2-isopropylmalate synthase activity	1	>DIP_RS12715
Corynebacterium diphtheriae NCTC 13129	3'-5' exonuclease activity	1	>DIP_RS11520
Corynebacterium diphtheriae NCTC 13129	3'-5'-exoribonuclease activity	1	>DIP_RS20425
Corynebacterium diphtheriae NCTC 13129	4-(cytidine 5'-diphospho)-2-C-methyl-D-erythritol kinase activity	1	>DIP_RS15610
Corynebacterium diphtheriae NCTC 13129	5-amino-6-(5-phosphoribosylamino)uracil reductase activity	1	>DIP_RS17770
Corynebacterium diphtheriae NCTC 13129	6-phosphofructokinase activity	1	>DIP_RS16635
Corynebacterium diphtheriae NCTC 13129	acetate kinase activity	1	>DIP_RS21430
Corynebacterium diphtheriae NCTC 13129	aminoacyl-tRNA hydrolase activity	1	>DIP_RS15690
Corynebacterium diphtheriae NCTC 13129	ATPase-coupled amino acid transmembrane transporter activity	1	>DIP_RS16900
Corynebacterium diphtheriae NCTC 13129	cardiolipin synthase activity	1	>DIP_RS21395
Corynebacterium diphtheriae NCTC 13129	catalytic activity	1	>DIP_RS20880
Corynebacterium diphtheriae NCTC 13129	cation transmembrane transporter activity	1	>DIP_RS20865
Corynebacterium diphtheriae NCTC 13129	cysteine-type endopeptidase activity	1	>DIP_RS22355
Corynebacterium diphtheriae NCTC 13129	deoxyribose-phosphate aldolase activity	1	>DIP_RS12740
Corynebacterium diphtheriae NCTC 13129	diaminohydroxyphosphoribosylaminopyrimidine deaminase activity	1	>DIP_RS17770
Corynebacterium diphtheriae NCTC 13129	dihydrolipoyllysine-residue succinyltransferase activity	1	>DIP_RS16200
Corynebacterium diphtheriae NCTC 13129	dihydroxy-acid dehydratase activity	1	>DIP_RS16675
Corynebacterium diphtheriae NCTC 13129	diphosphate-fructose-6-phosphate 1-phosphotransferase activity	1	>DIP_RS16635
Corynebacterium diphtheriae NCTC 13129	DNA topoisomerase type II (double strand cut, ATP-hydrolyzing) activity	1	>DIP_RS11535
Corynebacterium diphtheriae NCTC 13129	DNA-3-methyladenine glycosylase activity	1	>DIP_RS12080
Corynebacterium diphtheriae NCTC 13129	DNA-directed DNA polymerase activity	1	>DIP_RS11520
Corynebacterium diphtheriae NCTC 13129	dUTP diphosphatase activity	1	>DIP_RS18190
Corynebacterium diphtheriae NCTC 13129	exodeoxyribonuclease III activity	1	>DIP_RS21390
Corynebacterium diphtheriae NCTC 13129	gluconokinase activity	1	>DIP_RS12655
Corynebacterium diphtheriae NCTC 13129	glutaminase activity	1	>DIP_RS12540
Corynebacterium diphtheriae NCTC 13129	glutathione transferase activity	1	>DIP_RS16660
Corynebacterium diphtheriae NCTC 13129	glycerone kinase activity	1	>DIP_RS16875
Corynebacterium diphtheriae NCTC 13129	GTPase activity	1	>DIP_RS18360
Corynebacterium diphtheriae NCTC 13129	histidinol-phosphatase activity	1	>DIP_RS15000
Corynebacterium diphtheriae NCTC 13129	hydrolase activity, acting on ester bonds	1	>DIP_RS13135
Corynebacterium diphtheriae NCTC 13129	hydrolase activity, hydrolyzing O-glycosyl compounds	1	>DIP_RS13125
Corynebacterium diphtheriae NCTC 13129	hydroxymethylbilane synthase activity	1	>DIP_RS13325
Corynebacterium diphtheriae NCTC 13129	kinase activity	1	>DIP_RS18915
Corynebacterium diphtheriae NCTC 13129	L-malate dehydrogenase activity	1	>DIP_RS20075
Corynebacterium diphtheriae NCTC 13129	L-serine ammonia-lyase activity	1	>DIP_RS13785
Corynebacterium diphtheriae NCTC 13129	ligase activity	1	>DIP_RS13130
Corynebacterium diphtheriae NCTC 13129	ligase activity, forming carbon-nitrogen bonds	1	>DIP_RS21210
Corynebacterium diphtheriae NCTC 13129	metalloendopeptidase activity	1	>DIP_RS19775
Corynebacterium diphtheriae NCTC 13129	methyltransferase activity	1	>DIP_RS18585
Corynebacterium diphtheriae NCTC 13129	molybdenum cofactor guanylyltransferase activity	1	>DIP_RS13855
Corynebacterium diphtheriae NCTC 13129	N-acetylglucosaminylinositol deacetylase activity	1	>DIP_RS16050
Corynebacterium diphtheriae NCTC 13129	N-acylglucosamine-6-phosphate 2-epimerase activity	1	>DIP_RS13910
Corynebacterium diphtheriae NCTC 13129	N-acylmannosamine-6-phosphate 2-epimerase activity	1	>DIP_RS13910
Corynebacterium diphtheriae NCTC 13129	N-acyltransferase activity	1	>DIP_RS17330
Corynebacterium diphtheriae NCTC 13129	NAD binding	1	>DIP_RS17725
Corynebacterium diphtheriae NCTC 13129	NADH dehydrogenase (ubiquinone) activity	1	>DIP_RS12830
Corynebacterium diphtheriae NCTC 13129	NADP binding	1	>DIP_RS17725
Corynebacterium diphtheriae NCTC 13129	nicotinate phosphoribosyltransferase activity	1	>DIP_RS20460
Corynebacterium diphtheriae NCTC 13129	nicotinate-nucleotide diphosphorylase (carboxylating) activity	1	>DIP_RS20460
Corynebacterium diphtheriae NCTC 13129	obsolete dolichyl-phosphate-mannose-glycolipid alpha-mannosyltransferase activity	1	>DIP_RS12750
Corynebacterium diphtheriae NCTC 13129	oxidoreductase activity, acting on paired donors, with incorporation or reduction of molecular oxygen	1	>DIP_RS19825
Corynebacterium diphtheriae NCTC 13129	oxidoreductase activity, acting on the aldehyde or oxo group of donors, NAD or NADP as acceptor	1	>DIP_RS17725
Corynebacterium diphtheriae NCTC 13129	oxidoreductase activity, acting on the CH-OH group of donors, NAD or NADP as acceptor	1	>DIP_RS13455
Corynebacterium diphtheriae NCTC 13129	oxoglutarate dehydrogenase (succinyl-transferring) activity	1	>DIP_RS16200
Corynebacterium diphtheriae NCTC 13129	phosphoglucomutase activity	1	>DIP_RS20585
Corynebacterium diphtheriae NCTC 13129	phosphoribosylamine-glycine ligase activity	1	>DIP_RS20875
Corynebacterium diphtheriae NCTC 13129	porphobilinogen synthase activity	1	>DIP_RS13335
Corynebacterium diphtheriae NCTC 13129	potassium ion binding	1	>DIP_RS18915
Corynebacterium diphtheriae NCTC 13129	precorrin-6A reductase activity	1	>DIP_RS17360
Corynebacterium diphtheriae NCTC 13129	protein dimerization activity	1	>DIP_RS11895
Corynebacterium diphtheriae NCTC 13129	protein kinase activity	1	>DIP_RS11730
Corynebacterium diphtheriae NCTC 13129	pyruvate kinase activity	1	>DIP_RS18915
Corynebacterium diphtheriae NCTC 13129	ribonuclease P activity	1	>DIP_RS23005
Corynebacterium diphtheriae NCTC 13129	ribosome binding	1	>DIP_RS18805
Corynebacterium diphtheriae NCTC 13129	succinyl-diaminopimelate desuccinylase activity	1	>DIP_RS16105
Corynebacterium diphtheriae NCTC 13129	thiamine pyrophosphate binding	1	>DIP_RS16200
Corynebacterium diphtheriae NCTC 13129	thymidylate synthase activity	1	>DIP_RS15355
Corynebacterium diphtheriae NCTC 13129	transferase activity	1	>DIP_RS17660
Corynebacterium diphtheriae NCTC 13129	transposase activity	1	>DIP_RS21560
Corynebacterium diphtheriae NCTC 13129	trehalose-phosphatase activity	1	>DIP_RS21030
Corynebacterium diphtheriae NCTC 13129	tRNA (guanine-N7-)-methyltransferase activity	1	>DIP_RS22030
Corynebacterium diphtheriae NCTC 13129	tRNA nucleotidyltransferase activity	1	>DIP_RS20425
Corynebacterium diphtheriae NCTC 13129	UDP-N-acetyl-D-glucosamine:N-acetylmuramoyl-L-alanyl-D-glutamyl-meso-2,6-diaminopimelyl-D-alanyl-D-alanine-diphosphoundecaprenol 4-beta-N-acetylglucosaminlytransferase activity	1	>DIP_RS19130
Corynebacterium diphtheriae NCTC 13129	undecaprenyldiphospho-muramoylpentapeptide beta-N-acetylglucosaminyltransferase activity	1	>DIP_RS19130
Corynebacterium diphtheriae NCTC 13129	unfolded protein binding	1	>DIP_RS21285
Corynebacterium diphtheriae NCTC 13129	voltage-gated chloride channel activity	1	>DIP_RS15960
Corynebacterium diphtheriae NCTC 13129	xenobiotic transmembrane transporter activity	1	>DIP_RS21980
Corynebacterium diphtheriae NCTC 13129	4 iron, 4 sulfur cluster binding	2	>DIP_RS13785;>DIP_RS16675
Corynebacterium diphtheriae NCTC 13129	DNA-binding transcription factor activity	2	>DIP_RS18315;>DIP_RS19435
Corynebacterium diphtheriae NCTC 13129	GTP binding	2	>DIP_RS13855;>DIP_RS18360
Corynebacterium diphtheriae NCTC 13129	phosphorelay sensor kinase activity	2	>DIP_RS11895;>DIP_RS15505
Corynebacterium diphtheriae NCTC 13129	pyridoxal 5'-phosphate synthase (glutamine hydrolysing) activity	2	>DIP_RS12535;>DIP_RS12540
Corynebacterium diphtheriae NCTC 13129	rRNA binding	2	>DIP_RS13675;>DIP_RS15470
Corynebacterium diphtheriae NCTC 13129	structural constituent of ribosome	2	>DIP_RS13675;>DIP_RS15470
Corynebacterium diphtheriae NCTC 13129	zinc ion binding	2	>DIP_RS16050;>DIP_RS17770
Corynebacterium diphtheriae NCTC 13129	ATPase-coupled transmembrane transporter activity	3	>DIP_RS12245;>DIP_RS13545;>DIP_RS21935
Corynebacterium diphtheriae NCTC 13129	N-acetyltransferase activity	3	>DIP_RS12035;>DIP_RS19190;>DIP_RS20470
Corynebacterium diphtheriae NCTC 13129	transmembrane transporter activity	3	>DIP_RS12735;>DIP_RS12785;>DIP_RS16615
Corynebacterium diphtheriae NCTC 13129	tRNA binding	3	>DIP_RS13675;>DIP_RS20425;>DIP_RS23005
Corynebacterium diphtheriae NCTC 13129	oxidoreductase activity	4	>DIP_RS12010;>DIP_RS20525;>DIP_RS21440;>DIP_RS21675
Corynebacterium diphtheriae NCTC 13129	hydrolase activity	5	>DIP_RS11945;>DIP_RS18225;>DIP_RS19780;>DIP_RS21350;>DIP_RS21680
Corynebacterium diphtheriae NCTC 13129	magnesium ion binding	5	>DIP_RS16090;>DIP_RS18190;>DIP_RS18915;>DIP_RS20585;>DIP_RS21430
Corynebacterium diphtheriae NCTC 13129	ATPase activity	6	>DIP_RS12785;>DIP_RS13635;>DIP_RS16900;>DIP_RS17430;>DIP_RS19850;>DIP_RS21935
Corynebacterium diphtheriae NCTC 13129	DNA binding	9	>DIP_RS11520;>DIP_RS11535;>DIP_RS13300;>DIP_RS16830;>DIP_RS18225;>DIP_RS18315;>DIP_RS19435;>DIP_RS21035;>DIP_RS21560
Corynebacterium diphtheriae NCTC 13129	metal ion binding	11	>DIP_RS11535;>DIP_RS13335;>DIP_RS13785;>DIP_RS13855;>DIP_RS16635;>DIP_RS16675;>DIP_RS18360;>DIP_RS19775;>DIP_RS20875;>DIP_RS21030;>DIP_RS21050
Corynebacterium diphtheriae NCTC 13129	ATP binding	18	>DIP_RS11535;>DIP_RS11730;>DIP_RS12655;>DIP_RS12785;>DIP_RS13635;>DIP_RS15505;>DIP_RS15610;>DIP_RS16635;>DIP_RS16900;>DIP_RS17430;>DIP_RS18225;>DIP_RS18330;>DIP_RS19850;>DIP_RS20875;>DIP_RS21210;>DIP_RS21285;>DIP_RS21430;>DIP_RS21935
Corynebacterium efficiens YS-314	2 iron, 2 sulfur cluster binding	1	>CE_RS06050
Corynebacterium efficiens YS-314	2-amino-4-hydroxy-6-hydroxymethyldihydropteridine diphosphokinase activity	1	>CE_RS12590
Corynebacterium efficiens YS-314	3'-5' exonuclease activity	1	>CE_RS03300
Corynebacterium efficiens YS-314	3-isopropylmalate dehydrogenase activity	1	>CE_RS06930
Corynebacterium efficiens YS-314	4-hydroxy-3-methylbut-2-en-1-yl diphosphate reductase activity	1	>CE_RS05495
Corynebacterium efficiens YS-314	4-hydroxy-3-methylbut-2-en-1-yl diphosphate synthase activity	1	>CE_RS09495
Corynebacterium efficiens YS-314	4-hydroxy-tetrahydrodipicolinate reductase	1	>CE_RS09315
Corynebacterium efficiens YS-314	acetyltransferase activity	1	>CE_RS12830
Corynebacterium efficiens YS-314	arylformamidase activity	1	>CE_RS04965
Corynebacterium efficiens YS-314	ATPase-coupled cation transmembrane transporter activity	1	>CE_RS09665
Corynebacterium efficiens YS-314	carbon-carbon lyase activity	1	>CE_RS07050
Corynebacterium efficiens YS-314	catalase activity	1	>CE_RS01390
Corynebacterium efficiens YS-314	chorismate synthase activity	1	>CE_RS08680
Corynebacterium efficiens YS-314	CoA-transferase activity	1	>CE_RS11355
Corynebacterium efficiens YS-314	D-alanine-D-alanine ligase activity	1	>CE_RS07170
Corynebacterium efficiens YS-314	diaminopimelate decarboxylase activity	1	>CE_RS06420
Corynebacterium efficiens YS-314	dihydrofolate reductase activity	1	>CE_RS04705
Corynebacterium efficiens YS-314	dihydroxy-acid dehydratase activity	1	>CE_RS06835
Corynebacterium efficiens YS-314	dinitrosyl-iron complex binding	1	>CE_RS03900
Corynebacterium efficiens YS-314	dioxygenase activity	1	>CE_RS14105
Corynebacterium efficiens YS-314	DNA helicase activity	1	>CE_RS04065
Corynebacterium efficiens YS-314	DNA topoisomerase type II (double strand cut, ATP-hydrolyzing) activity	1	>CE_RS00345
Corynebacterium efficiens YS-314	dTDP-4-dehydrorhamnose 3,5-epimerase activity	1	>CE_RS01965
Corynebacterium efficiens YS-314	dTDP-4-dehydrorhamnose reductase activity	1	>CE_RS01965
Corynebacterium efficiens YS-314	electron transfer activity	1	>CE_RS04700
Corynebacterium efficiens YS-314	enoyl-[acyl-carrier-protein] reductase (NADH) activity	1	>CE_RS04675
Corynebacterium efficiens YS-314	excinuclease ABC activity	1	>CE_RS07480
Corynebacterium efficiens YS-314	exodeoxyribonuclease VII activity	1	>CE_RS05490
Corynebacterium efficiens YS-314	exonuclease activity	1	>CE_RS04065
Corynebacterium efficiens YS-314	FMN binding	1	>CE_RS11990
Corynebacterium efficiens YS-314	four-way junction helicase activity	1	>CE_RS08830
Corynebacterium efficiens YS-314	glutamate 5-kinase activity	1	>CE_RS11225
Corynebacterium efficiens YS-314	glutamate-tRNA ligase activity	1	>CE_RS06960
Corynebacterium efficiens YS-314	glutaminyl-tRNA synthase (glutamine-hydrolyzing) activity	1	>CE_RS06750
Corynebacterium efficiens YS-314	glycine hydroxymethyltransferase activity	1	>CE_RS05395
Corynebacterium efficiens YS-314	GTPase activity	1	>CE_RS04000
Corynebacterium efficiens YS-314	guanine phosphoribosyltransferase activity	1	>CE_RS12615
Corynebacterium efficiens YS-314	histidine-tRNA ligase activity	1	>CE_RS08775
Corynebacterium efficiens YS-314	histidinol-phosphatase activity	1	>CE_RS04160
Corynebacterium efficiens YS-314	histidinol-phosphate transaminase activity	1	>CE_RS01215
Corynebacterium efficiens YS-314	holo-[acyl-carrier-protein] synthase activity	1	>CE_RS11820
Corynebacterium efficiens YS-314	hydrolase activity, acting on acid anhydrides, in phosphorus-containing anhydrides	1	>CE_RS01695
Corynebacterium efficiens YS-314	hydrolase activity, hydrolyzing O-glycosyl compounds	1	>CE_RS13225
Corynebacterium efficiens YS-314	hypoxanthine phosphoribosyltransferase activity	1	>CE_RS12615
Corynebacterium efficiens YS-314	inorganic diphosphatase activity	1	>CE_RS12630
Corynebacterium efficiens YS-314	isomerase activity	1	>CE_RS11710
Corynebacterium efficiens YS-314	isopentenyl-diphosphate delta-isomerase activity	1	>CE_RS10960
Corynebacterium efficiens YS-314	large ribosomal subunit rRNA binding	1	>CE_RS02650
Corynebacterium efficiens YS-314	ligase activity	1	>CE_RS03810
Corynebacterium efficiens YS-314	lyase activity	1	>CE_RS03700
Corynebacterium efficiens YS-314	lysine-tRNA ligase activity	1	>CE_RS12565
Corynebacterium efficiens YS-314	manganese ion transmembrane transporter activity	1	>CE_RS10825
Corynebacterium efficiens YS-314	mannosyltransferase activity	1	>CE_RS04940
Corynebacterium efficiens YS-314	metal ion transmembrane transporter activity	1	>CE_RS07810
Corynebacterium efficiens YS-314	methenyltetrahydrofolate cyclohydrolase activity	1	>CE_RS03435
Corynebacterium efficiens YS-314	methionine-tRNA ligase activity	1	>CE_RS04955
Corynebacterium efficiens YS-314	methylenetetrahydrofolate dehydrogenase (NADP+) activity	1	>CE_RS03435
Corynebacterium efficiens YS-314	methylenetetrahydrofolate reductase (NAD(P)H) activity	1	>CE_RS10255
Corynebacterium efficiens YS-314	methylisocitrate lyase activity	1	>CE_RS03705
Corynebacterium efficiens YS-314	methylthiotransferase activity	1	>CE_RS09205
Corynebacterium efficiens YS-314	methyltransferase activity	1	>CE_RS13310
Corynebacterium efficiens YS-314	molybdopterin cofactor binding	1	>CE_RS06510
Corynebacterium efficiens YS-314	molybdopterin molybdotransferase activity	1	>CE_RS06530
Corynebacterium efficiens YS-314	N(6)-L-threonylcarbamoyladenine synthase activity	1	>CE_RS03150
Corynebacterium efficiens YS-314	N-acetyltransferase activity	1	>CE_RS12770
Corynebacterium efficiens YS-314	NAD+ binding	1	>CE_RS00710
Corynebacterium efficiens YS-314	NAD-dependent protein deacetylase activity	1	>CE_RS00710
Corynebacterium efficiens YS-314	O-methyltransferase activity	1	>CE_RS05950
Corynebacterium efficiens YS-314	oxidoreductase activity, acting on CH or CH2 groups, NAD or NADP as acceptor	1	>CE_RS09315
Corynebacterium efficiens YS-314	oxidoreductase activity, acting on paired donors, with incorporation or reduction of molecular oxygen	1	>CE_RS10505
Corynebacterium efficiens YS-314	oxidoreductase activity, acting on the aldehyde or oxo group of donors, NAD or NADP as acceptor	1	>CE_RS07915
Corynebacterium efficiens YS-314	oxidoreductase activity, acting on the CH-CH group of donors, NAD or NADP as acceptor	1	>CE_RS02585
Corynebacterium efficiens YS-314	pantoate-beta-alanine ligase activity	1	>CE_RS00820
Corynebacterium efficiens YS-314	pantothenate kinase activity	1	>CE_RS05390
Corynebacterium efficiens YS-314	penicillin binding	1	>CE_RS00450
Corynebacterium efficiens YS-314	peptidase activity	1	>CE_RS04010
Corynebacterium efficiens YS-314	peptide deformylase activity	1	>CE_RS12765
Corynebacterium efficiens YS-314	phosphate ion binding	1	>CE_RS12230
Corynebacterium efficiens YS-314	phosphoenolpyruvate carboxykinase (GTP) activity	1	>CE_RS13325
Corynebacterium efficiens YS-314	phosphoenolpyruvate-protein phosphotransferase activity	1	>CE_RS09125
Corynebacterium efficiens YS-314	phosphogluconate dehydrogenase (decarboxylating) activity	1	>CE_RS07920
Corynebacterium efficiens YS-314	phosphorelay sensor kinase activity	1	>CE_RS01645
Corynebacterium efficiens YS-314	phosphoribosylamine-glycine ligase activity	1	>CE_RS12345
Corynebacterium efficiens YS-314	phosphoribosylglycinamide formyltransferase activity	1	>CE_RS04795
Corynebacterium efficiens YS-314	phosphoric diester hydrolase activity	1	>CE_RS13605
Corynebacterium efficiens YS-314	phosphoserine phosphatase activity	1	>CE_RS11960
Corynebacterium efficiens YS-314	phosphotransferase activity, alcohol group as acceptor	1	>CE_RS14005
Corynebacterium efficiens YS-314	prenyltransferase activity	1	>CE_RS10830
Corynebacterium efficiens YS-314	protein disulfide oxidoreductase activity	1	>CE_RS04700
Corynebacterium efficiens YS-314	protein transmembrane transporter activity	1	>CE_RS05965
Corynebacterium efficiens YS-314	proton-transporting ATP synthase activity, rotational mechanism	1	>CE_RS06585
Corynebacterium efficiens YS-314	pseudouridine synthase activity	1	>CE_RS01890
Corynebacterium efficiens YS-314	ribosomal large subunit binding	1	>CE_RS05525
Corynebacterium efficiens YS-314	ribosome binding	1	>CE_RS05525
Corynebacterium efficiens YS-314	rRNA (adenine-C2-)-methyltransferase activity	1	>CE_RS09515
Corynebacterium efficiens YS-314	sedoheptulose-7-phosphate:D-glyceraldehyde-3-phosphate glyceronetransferase activity	1	>CE_RS08445
Corynebacterium efficiens YS-314	serine-type carboxypeptidase activity	1	>CE_RS12625
Corynebacterium efficiens YS-314	serine-type exopeptidase activity	1	>CE_RS12325
Corynebacterium efficiens YS-314	serine-type peptidase activity	1	>CE_RS09595
Corynebacterium efficiens YS-314	shikimate 3-dehydrogenase (NADP+) activity	1	>CE_RS06030
Corynebacterium efficiens YS-314	single-stranded DNA binding	1	>CE_RS00290
Corynebacterium efficiens YS-314	spermidine synthase activity	1	>CE_RS12635
Corynebacterium efficiens YS-314	succinyl-diaminopimelate desuccinylase activity	1	>CE_RS05905
Corynebacterium efficiens YS-314	sulfate adenylyltransferase (ATP) activity	1	>CE_RS13075
Corynebacterium efficiens YS-314	thioredoxin peroxidase activity	1	>CE_RS05795
Corynebacterium efficiens YS-314	transaminase activity	1	>CE_RS05880
Corynebacterium efficiens YS-314	transferase activity, transferring acyl groups other than amino-acyl groups	1	>CE_RS03790
Corynebacterium efficiens YS-314	transketolase activity	1	>CE_RS08440
Corynebacterium efficiens YS-314	translation release factor activity, codon specific	1	>CE_RS04170
Corynebacterium efficiens YS-314	triglyceride lipase activity	1	>CE_RS08025
Corynebacterium efficiens YS-314	triphosphoric monoester hydrolase activity	1	>CE_RS10785
Corynebacterium efficiens YS-314	tRNA (adenine-C2-)-methyltransferase activity	1	>CE_RS09515
Corynebacterium efficiens YS-314	tRNA dihydrouridine synthase activity	1	>CE_RS12200
Corynebacterium efficiens YS-314	tryptophan synthase activity	1	>CE_RS14160
Corynebacterium efficiens YS-314	UDP-N-acetylmuramate dehydrogenase activity	1	>CE_RS02270
Corynebacterium efficiens YS-314	UTP:glucose-1-phosphate uridylyltransferase activity	1	>CE_RS04900
Corynebacterium efficiens YS-314	xenobiotic transmembrane transporter activity	1	>CE_RS09360
Corynebacterium efficiens YS-314	5-methyltetrahydropteroyltriglutamate-homocysteine S-methyltransferase activity	2	>CE_RS06105;>CE_RS10065
Corynebacterium efficiens YS-314	amidase activity	2	>CE_RS06750;>CE_RS13530
Corynebacterium efficiens YS-314	antiporter activity	2	>CE_RS04500;>CE_RS09360
Corynebacterium efficiens YS-314	aspartic-type endopeptidase activity	2	>CE_RS08685;>CE_RS10090
Corynebacterium efficiens YS-314	cytochrome-c oxidase activity	2	>CE_RS10355;>CE_RS11965
Corynebacterium efficiens YS-314	DNA-directed DNA polymerase activity	2	>CE_RS03300;>CE_RS11150
Corynebacterium efficiens YS-314	flavin adenine dinucleotide binding	2	>CE_RS10845;>CE_RS12200
Corynebacterium efficiens YS-314	helicase activity	2	>CE_RS04040;>CE_RS06340
Corynebacterium efficiens YS-314	heme binding	2	>CE_RS01390;>CE_RS11965
Corynebacterium efficiens YS-314	inorganic anion transmembrane transporter activity	2	>CE_RS04500;>CE_RS12050
Corynebacterium efficiens YS-314	iron-sulfur cluster binding	2	>CE_RS08380;>CE_RS11030
Corynebacterium efficiens YS-314	manganese ion binding	2	>CE_RS01695;>CE_RS13325
Corynebacterium efficiens YS-314	metalloendopeptidase activity	2	>CE_RS03150;>CE_RS10940
Corynebacterium efficiens YS-314	NAD binding	2	>CE_RS06930;>CE_RS09315
Corynebacterium efficiens YS-314	NAD+ kinase activity	2	>CE_RS12245;>CE_RS12865
Corynebacterium efficiens YS-314	nitrate reductase activity	2	>CE_RS06495;>CE_RS06510
Corynebacterium efficiens YS-314	nucleotide binding	2	>CE_RS02275;>CE_RS12615
Corynebacterium efficiens YS-314	P-P-bond-hydrolysis-driven protein transmembrane transporter activity	2	>CE_RS02615;>CE_RS08815
Corynebacterium efficiens YS-314	phosphoribosylformylglycinamidine synthase activity	2	>CE_RS12305;>CE_RS12295
Corynebacterium efficiens YS-314	RNA binding	2	>CE_RS01890;>CE_RS11225
Corynebacterium efficiens YS-314	serine-type endopeptidase activity	2	>CE_RS03055;>CE_RS12325
Corynebacterium efficiens YS-314	sigma factor activity	2	>CE_RS05955;>CE_RS14420
Corynebacterium efficiens YS-314	unfolded protein binding	2	>CE_RS03165;>CE_RS12690
Corynebacterium efficiens YS-314	FAD binding	3	>CE_RS02270;>CE_RS02585;>CE_RS11030
Corynebacterium efficiens YS-314	GTP binding	3	>CE_RS04000;>CE_RS05525;>CE_RS13325
Corynebacterium efficiens YS-314	iron ion binding	3	>CE_RS03150;>CE_RS08380;>CE_RS09495
Corynebacterium efficiens YS-314	kinase activity	3	>CE_RS09125;>CE_RS12590;>CE_RS14005
Corynebacterium efficiens YS-314	NADP binding	3	>CE_RS04705;>CE_RS07920;>CE_RS09315
Corynebacterium efficiens YS-314	tRNA binding	3	>CE_RS02765;>CE_RS06960;>CE_RS09515
Corynebacterium efficiens YS-314	ATPase activity	4	>CE_RS05525;>CE_RS06655;>CE_RS07480;>CE_RS13250
Corynebacterium efficiens YS-314	nucleic acid binding	4	>CE_RS04040;>CE_RS05490;>CE_RS06720;>CE_RS12565
Corynebacterium efficiens YS-314	catalytic activity	5	>CE_RS01335;>CE_RS05405;>CE_RS11585;>CE_RS12435;>CE_RS13050
Corynebacterium efficiens YS-314	pyridoxal phosphate binding	5	>CE_RS01215;>CE_RS05395;>CE_RS05880;>CE_RS06420;>CE_RS11585
Corynebacterium efficiens YS-314	rRNA binding	5	>CE_RS02825;>CE_RS02910;>CE_RS04000;>CE_RS09515;>CE_RS11255
Corynebacterium efficiens YS-314	transferase activity	5	>CE_RS00710;>CE_RS01120;>CE_RS02995;>CE_RS08870;>CE_RS11730
Corynebacterium efficiens YS-314	zinc ion binding	6	>CE_RS00710;>CE_RS06105;>CE_RS06345;>CE_RS06960;>CE_RS07050;>CE_RS10065
Corynebacterium efficiens YS-314	magnesium ion binding	7	>CE_RS01695;>CE_RS06930;>CE_RS10830;>CE_RS11820;>CE_RS12295;>CE_RS12565;>CE_RS12630
Corynebacterium efficiens YS-314	structural constituent of ribosome	7	>CE_RS02765;>CE_RS02825;>CE_RS02910;>CE_RS03025;>CE_RS04835;>CE_RS09625;>CE_RS11255
Corynebacterium efficiens YS-314	transmembrane transporter activity	8	>CE_RS02185;>CE_RS02875;>CE_RS03555;>CE_RS06095;>CE_RS09935;>CE_RS10645;>CE_RS12915;>CE_RS13260
Corynebacterium efficiens YS-314	4 iron, 4 sulfur cluster binding	9	>CE_RS03900;>CE_RS05495;>CE_RS06510;>CE_RS06835;>CE_RS07050;>CE_RS08030;>CE_RS09205;>CE_RS09495;>CE_RS09515
Corynebacterium efficiens YS-314	DNA-binding transcription factor activity	9	>CE_RS00315;>CE_RS05445;>CE_RS05955;>CE_RS06390;>CE_RS08350;>CE_RS10235;>CE_RS13485;>CE_RS14305;>CE_RS14420
Corynebacterium efficiens YS-314	oxidoreductase activity	9	>CE_RS01690;>CE_RS02845;>CE_RS03200;>CE_RS08030;>CE_RS08755;>CE_RS11030;>CE_RS12835;>CE_RS13095;>CE_RS13635
Corynebacterium efficiens YS-314	hydrolase activity	13	>CE_RS00715;>CE_RS00780;>CE_RS03990;>CE_RS06045;>CE_RS06295;>CE_RS06660;>CE_RS07160;>CE_RS09025;>CE_RS09355;>CE_RS10500;>CE_RS10945;>CE_RS10960;>CE_RS12395
Corynebacterium efficiens YS-314	DNA binding	20	>CE_RS00345;>CE_RS03900;>CE_RS04065;>CE_RS05275;>CE_RS05445;>CE_RS05955;>CE_RS07480;>CE_RS08120;>CE_RS08830;>CE_RS09025;>CE_RS09805;>CE_RS10235;>CE_RS11150;>CE_RS11375;>CE_RS11760;>CE_RS13485;>CE_RS13760;>CE_RS14110;>CE_RS14305;>CE_RS14420
Corynebacterium efficiens YS-314	metal ion binding	22	>CE_RS01390;>CE_RS03900;>CE_RS04000;>CE_RS04955;>CE_RS05495;>CE_RS06510;>CE_RS06530;>CE_RS06835;>CE_RS07170;>CE_RS08030;>CE_RS08440;>CE_RS09125;>CE_RS09205;>CE_RS09515;>CE_RS09665;>CE_RS10940;>CE_RS10960;>CE_RS11965;>CE_RS12345;>CE_RS12455;>CE_RS12615;>CE_RS12765
Corynebacterium efficiens YS-314	ATP binding	29	>CE_RS00290;>CE_RS00345;>CE_RS00820;>CE_RS01645;>CE_RS03165;>CE_RS04040;>CE_RS04065;>CE_RS04955;>CE_RS05390;>CE_RS05525;>CE_RS06340;>CE_RS06655;>CE_RS06750;>CE_RS06960;>CE_RS07170;>CE_RS07480;>CE_RS08775;>CE_RS08830;>CE_RS09025;>CE_RS09665;>CE_RS09805;>CE_RS11225;>CE_RS12305;>CE_RS12295;>CE_RS12345;>CE_RS12565;>CE_RS12690;>CE_RS13075;>CE_RS13250
Corynebacterium glutamicum ATCC 13032	(S)-2-(5-amino-1-(5-phospho-D-ribosyl)imidazole-4-carboxamido)succinate AMP-lyase (fumarate-forming) activity	1	>cg2876
Corynebacterium glutamicum ATCC 13032	1,4-dihydroxy-2-naphthoate octaprenyltransferase activity	1	>cg0531
Corynebacterium glutamicum ATCC 13032	1,4-dihydroxy-2-naphthoyl-CoA synthase activity	1	>cg0548
Corynebacterium glutamicum ATCC 13032	1-acylglycerol-3-phosphate O-acyltransferase activity	1	>cg2398
Corynebacterium glutamicum ATCC 13032	1-deoxy-D-xylulose-5-phosphate reductoisomerase activity	1	>cg2208
Corynebacterium glutamicum ATCC 13032	1-deoxy-D-xylulose-5-phosphate synthase activity	1	>cg2083
Corynebacterium glutamicum ATCC 13032	1-phosphofructokinase activity	1	>cg2119
Corynebacterium glutamicum ATCC 13032	1-pyrroline-5-carboxylate dehydrogenase activity	1	>cg0129
Corynebacterium glutamicum ATCC 13032	16S rRNA (adenine(1518)-N(6)/adenine(1519)-N(6))-dimethyltransferase activity	1	>cg1038
Corynebacterium glutamicum ATCC 13032	2',3'-cyclic-nucleotide 3'-phosphodiesterase activity	1	>cg2553
Corynebacterium glutamicum ATCC 13032	2'-5'-RNA ligase activity	1	>cg2553
Corynebacterium glutamicum ATCC 13032	2,3-bisphosphoglycerate-dependent phosphoglycerate mutase activity	1	>cg0482
Corynebacterium glutamicum ATCC 13032	2-amino-4-hydroxy-6-hydroxymethyldihydropteridine diphosphokinase activity	1	>cg2979
Corynebacterium glutamicum ATCC 13032	2-C-methyl-D-erythritol 2,4-cyclodiphosphate synthase activity	1	>cg2944
Corynebacterium glutamicum ATCC 13032	2-C-methyl-D-erythritol 4-phosphate cytidylyltransferase activity	1	>cg2945
Corynebacterium glutamicum ATCC 13032	2-dehydropantoate 2-reductase activity	1	>cg1239
Corynebacterium glutamicum ATCC 13032	2-methylcitrate synthase activity	1	>cg0798
Corynebacterium glutamicum ATCC 13032	2-succinyl-5-enolpyruvyl-6-hydroxy-3-cyclohexene-1-carboxylic-acid synthase activity	1	>cg0552
Corynebacterium glutamicum ATCC 13032	3,4-dihydroxy-2-butanone-4-phosphate synthase activity	1	>cg1798
Corynebacterium glutamicum ATCC 13032	3-hydroxybenzoate 6-monooxygenase activity	1	>cg3354
Corynebacterium glutamicum ATCC 13032	3-isopropylmalate dehydrogenase activity	1	>cg1453
Corynebacterium glutamicum ATCC 13032	3-oxoadipate enol-lactonase activity	1	>cg2626
Corynebacterium glutamicum ATCC 13032	3-phosphoshikimate 1-carboxyvinyltransferase activity	1	>cg0873
Corynebacterium glutamicum ATCC 13032	4-(cytidine 5'-diphospho)-2-C-methyl-D-erythritol kinase activity	1	>cg1039
Corynebacterium glutamicum ATCC 13032	4-alpha-D-(1->4)-alpha-D-glucanotrehalose trehalohydrolase activity	1	>cg2333
Corynebacterium glutamicum ATCC 13032	4-alpha-hydroxytetrahydrobiopterin dehydratase activity	1	>cg0549
Corynebacterium glutamicum ATCC 13032	4-carboxymuconolactone decarboxylase activity	1	>cg2626
Corynebacterium glutamicum ATCC 13032	4-hydroxy-3-methylbut-2-en-1-yl diphosphate reductase activity	1	>cg1164
Corynebacterium glutamicum ATCC 13032	4-hydroxy-3-methylbut-2-en-1-yl diphosphate synthase activity	1	>cg2206
Corynebacterium glutamicum ATCC 13032	4-hydroxy-4-methyl-2-oxoglutarate aldolase activity	1	>cg1055
Corynebacterium glutamicum ATCC 13032	4-hydroxy-tetrahydrodipicolinate synthase activity	1	>cg2931
Corynebacterium glutamicum ATCC 13032	5-(carboxyamino)imidazole ribonucleotide mutase activity	1	>cg0820
Corynebacterium glutamicum ATCC 13032	5-dehydro-4-deoxyglucarate dehydratase activity	1	>cg0536
Corynebacterium glutamicum ATCC 13032	5-formyltetrahydrofolate cyclo-ligase activity	1	>cg1003
Corynebacterium glutamicum ATCC 13032	5-oxoprolinase (ATP-hydrolyzing) activity	1	>cg1141
Corynebacterium glutamicum ATCC 13032	5S rRNA binding	1	>cg1072
Corynebacterium glutamicum ATCC 13032	6-phosphogluconolactonase activity	1	>cg1780
Corynebacterium glutamicum ATCC 13032	[protein-PII] uridylyltransferase activity	1	>cg1456
Corynebacterium glutamicum ATCC 13032	acetate CoA-transferase activity	1	>cg2840
Corynebacterium glutamicum ATCC 13032	acetate kinase activity	1	>cg3047
Corynebacterium glutamicum ATCC 13032	acetoin dehydrogenase activity	1	>cg2958
Corynebacterium glutamicum ATCC 13032	acetolactate synthase activity	1	>cg0127
Corynebacterium glutamicum ATCC 13032	acetyl-CoA hydrolase activity	1	>cg2840
Corynebacterium glutamicum ATCC 13032	acetylglutamate kinase activity	1	>cg1582
Corynebacterium glutamicum ATCC 13032	acetyltransferase activity	1	>cg0180
Corynebacterium glutamicum ATCC 13032	acid phosphatase activity	1	>cg3232
Corynebacterium glutamicum ATCC 13032	aconitate hydratase activity	1	>cg1737
Corynebacterium glutamicum ATCC 13032	acyl-CoA dehydrogenase activity	1	>cg0346
Corynebacterium glutamicum ATCC 13032	acylphosphatase activity	1	>cg2266
Corynebacterium glutamicum ATCC 13032	adenosylcobinamide-GDP ribazoletransferase activity	1	>cg2415
Corynebacterium glutamicum ATCC 13032	adenosylhomocysteinase activity	1	>cg0860
Corynebacterium glutamicum ATCC 13032	adenosylhomocysteine nucleosidase activity	1	>cg3102
Corynebacterium glutamicum ATCC 13032	adenyl-nucleotide exchange factor activity	1	>cg3099
Corynebacterium glutamicum ATCC 13032	adenylosuccinate synthase activity	1	>cg3063
Corynebacterium glutamicum ATCC 13032	ADP-dependent NAD(P)H-hydrate dehydratase activity	1	>cg0688
Corynebacterium glutamicum ATCC 13032	alanine racemase activity	1	>cg0681
Corynebacterium glutamicum ATCC 13032	alanine-tRNA ligase activity	1	>cg1838
Corynebacterium glutamicum ATCC 13032	alcohol dehydrogenase (NADP+) activity	1	>cg0400
Corynebacterium glutamicum ATCC 13032	aldehyde dehydrogenase (NAD+) activity	1	>cg3096
Corynebacterium glutamicum ATCC 13032	alkaline phosphatase activity	1	>cg2700
Corynebacterium glutamicum ATCC 13032	alkanal monooxygenase (FMN-linked) activity	1	>cg3085
Corynebacterium glutamicum ATCC 13032	alkylbase DNA N-glycosylase activity	1	>cg0151
Corynebacterium glutamicum ATCC 13032	alpha-1,4-glucan synthase activity	1	>cg1268
Corynebacterium glutamicum ATCC 13032	amino acid binding	1	>cg1816
Corynebacterium glutamicum ATCC 13032	aminoacyl-tRNA ligase activity	1	>cg0289
Corynebacterium glutamicum ATCC 13032	anion transmembrane transporter activity	1	>cg1379
Corynebacterium glutamicum ATCC 13032	anthranilate synthase activity	1	>cg3360
Corynebacterium glutamicum ATCC 13032	arabinosyltransferase activity	1	>cg0235
Corynebacterium glutamicum ATCC 13032	arginine binding	1	>cg1585
Corynebacterium glutamicum ATCC 13032	arginine-tRNA ligase activity	1	>cg1333
Corynebacterium glutamicum ATCC 13032	argininosuccinate lyase activity	1	>cg1588
Corynebacterium glutamicum ATCC 13032	argininosuccinate synthase activity	1	>cg1586
Corynebacterium glutamicum ATCC 13032	arsenate reductase (glutaredoxin) activity	1	>cg1244
Corynebacterium glutamicum ATCC 13032	aryl-alcohol dehydrogenase (NADP+) activity	1	>cg0131
Corynebacterium glutamicum ATCC 13032	arylformamidase activity	1	>cg1019
Corynebacterium glutamicum ATCC 13032	asparaginase activity	1	>cg2352
Corynebacterium glutamicum ATCC 13032	asparagine synthase (glutamine-hydrolyzing) activity	1	>cg2410
Corynebacterium glutamicum ATCC 13032	aspartate 1-decarboxylase activity	1	>cg0172
Corynebacterium glutamicum ATCC 13032	aspartate carbamoyltransferase activity	1	>cg1816
Corynebacterium glutamicum ATCC 13032	aspartate kinase activity	1	>cg0306
Corynebacterium glutamicum ATCC 13032	aspartate-semialdehyde dehydrogenase activity	1	>cg0307
Corynebacterium glutamicum ATCC 13032	aspartate-tRNA ligase activity	1	>cg1841
Corynebacterium glutamicum ATCC 13032	aspartate-tRNA(Asn) ligase activity	1	>cg1841
Corynebacterium glutamicum ATCC 13032	ATP phosphoribosyltransferase activity	1	>cg1698
Corynebacterium glutamicum ATCC 13032	ATP-dependent peptidase activity	1	>cg0893
Corynebacterium glutamicum ATCC 13032	ATPase-coupled organic phosphonate transmembrane transporter activity	1	>cg1651
Corynebacterium glutamicum ATCC 13032	ATPase-coupled phosphate ion transmembrane transporter activity	1	>cg2843
Corynebacterium glutamicum ATCC 13032	bacterial-type RNA polymerase core enzyme binding	1	>cg1671
Corynebacterium glutamicum ATCC 13032	benzoate transmembrane transporter activity	1	>cg2643
Corynebacterium glutamicum ATCC 13032	beta-fructofuranosidase activity	1	>cg1267
Corynebacterium glutamicum ATCC 13032	biotin binding	1	>cg0791
Corynebacterium glutamicum ATCC 13032	biotin carboxylase activity	1	>cg0802
Corynebacterium glutamicum ATCC 13032	biotin synthase activity	1	>cg0095
Corynebacterium glutamicum ATCC 13032	biotin-[acetyl-CoA-carboxylase] ligase activity	1	>cg0814
Corynebacterium glutamicum ATCC 13032	branched-chain amino acid transmembrane transporter activity	1	>cg2537
Corynebacterium glutamicum ATCC 13032	caffeoyl-CoA O-methyltransferase activity	1	>cg0218
Corynebacterium glutamicum ATCC 13032	carbohydrate binding	1	>cg2558
Corynebacterium glutamicum ATCC 13032	carbohydrate:proton symporter activity	1	>cg2120
Corynebacterium glutamicum ATCC 13032	carbon-carbon lyase activity	1	>cg1476
Corynebacterium glutamicum ATCC 13032	carbon-nitrogen ligase activity, with glutamine as amido-N-donor	1	>cg0335
Corynebacterium glutamicum ATCC 13032	carboxy-lyase activity	1	>cg0345
Corynebacterium glutamicum ATCC 13032	catalase activity	1	>cg0310
Corynebacterium glutamicum ATCC 13032	catechol 1,2-dioxygenase activity	1	>cg1311
Corynebacterium glutamicum ATCC 13032	cation binding	1	>cg1381
Corynebacterium glutamicum ATCC 13032	CDP-diacylglycerol-glycerol-3-phosphate 3-phosphatidyltransferase activity	1	>cg2154
Corynebacterium glutamicum ATCC 13032	chaperone binding	1	>cg3099
Corynebacterium glutamicum ATCC 13032	chloromuconate cycloisomerase activity	1	>cg2635
Corynebacterium glutamicum ATCC 13032	chorismate mutase activity	1	>cg3207
Corynebacterium glutamicum ATCC 13032	chorismate synthase activity	1	>cg1829
Corynebacterium glutamicum ATCC 13032	citrate (pro-3S)-lyase activity	1	>cg0985
Corynebacterium glutamicum ATCC 13032	citrate (Si)-synthase activity	1	>cg0949
Corynebacterium glutamicum ATCC 13032	citrate dehydratase activity	1	>cg1737
Corynebacterium glutamicum ATCC 13032	citrate synthase activity	1	>cg0798
Corynebacterium glutamicum ATCC 13032	cob(I)yrinic acid a,c-diamide adenosyltransferase activity	1	>cg2830
Corynebacterium glutamicum ATCC 13032	cobalamin 5'-phosphate synthase activity	1	>cg2415
Corynebacterium glutamicum ATCC 13032	coproporphyrinogen oxidase activity	1	>cg2517
Corynebacterium glutamicum ATCC 13032	crossover junction endodeoxyribonuclease activity	1	>cg1871
Corynebacterium glutamicum ATCC 13032	CTP synthase activity	1	>cg1606
Corynebacterium glutamicum ATCC 13032	cyclomaltodextrinase activity	1	>cg1012
Corynebacterium glutamicum ATCC 13032	cysteine desulfurase activity	1	>cg1761
Corynebacterium glutamicum ATCC 13032	cysteine-glucosaminylinositol ligase activity	1	>cg1709
Corynebacterium glutamicum ATCC 13032	cysteine-S-conjugate beta-lyase activity	1	>cg2536
Corynebacterium glutamicum ATCC 13032	cysteine-tRNA ligase activity	1	>cg2924
Corynebacterium glutamicum ATCC 13032	cysteine-type endopeptidase activity	1	>cg3209
Corynebacterium glutamicum ATCC 13032	cysteine-type peptidase activity	1	>cg2402
Corynebacterium glutamicum ATCC 13032	cytidylate kinase activity	1	>cg1616
Corynebacterium glutamicum ATCC 13032	D-alanine-D-alanine ligase activity	1	>cg1493
Corynebacterium glutamicum ATCC 13032	D-arabinono-1,4-lactone oxidase activity	1	>cg0238
Corynebacterium glutamicum ATCC 13032	D-ribose-importing ATPase activity	1	>cg1411
Corynebacterium glutamicum ATCC 13032	deoxyribonuclease activity	1	>cg1035
Corynebacterium glutamicum ATCC 13032	dephospho-CoA kinase activity	1	>cg1538
Corynebacterium glutamicum ATCC 13032	dethiobiotin synthase activity	1	>cg2886
Corynebacterium glutamicum ATCC 13032	diaminohydroxyphosphoribosylaminopyrimidine deaminase activity	1	>cg1800
Corynebacterium glutamicum ATCC 13032	diaminopimelate dehydrogenase activity	1	>cg2900
Corynebacterium glutamicum ATCC 13032	diaminopimelate epimerase activity	1	>cg2129
Corynebacterium glutamicum ATCC 13032	dihydrofolate reductase activity	1	>cg0965
Corynebacterium glutamicum ATCC 13032	dihydroneopterin aldolase activity	1	>cg2981
Corynebacterium glutamicum ATCC 13032	dihydroorotase activity	1	>cg1815
Corynebacterium glutamicum ATCC 13032	dihydroorotate dehydrogenase activity	1	>cg1713
Corynebacterium glutamicum ATCC 13032	dihydroxy-acid dehydratase activity	1	>cg1432
Corynebacterium glutamicum ATCC 13032	dimethylallyltranstransferase activity	1	>cg2384
Corynebacterium glutamicum ATCC 13032	diphosphate-fructose-6-phosphate 1-phosphotransferase activity	1	>cg1409
Corynebacterium glutamicum ATCC 13032	DNA ligase (NAD+) activity	1	>cg1401
Corynebacterium glutamicum ATCC 13032	DNA primase activity	1	>cg2489
Corynebacterium glutamicum ATCC 13032	DNA topoisomerase type I (single strand cut, ATP-independent) activity	1	>cg2064
Corynebacterium glutamicum ATCC 13032	DNA-3-methyladenine glycosylase activity	1	>cg3140
Corynebacterium glutamicum ATCC 13032	DNA-binding transcription repressor activity	1	>cg2502
Corynebacterium glutamicum ATCC 13032	dolichyl-phosphate beta-D-mannosyltransferase activity	1	>cg1672
Corynebacterium glutamicum ATCC 13032	dolichyl-phosphate-mannose-protein mannosyltransferase activity	1	>cg1014
Corynebacterium glutamicum ATCC 13032	double-stranded RNA binding	1	>cg1358
Corynebacterium glutamicum ATCC 13032	dTDP-4-dehydrorhamnose 3,5-epimerase activity	1	>cg0402
Corynebacterium glutamicum ATCC 13032	dTDP-4-dehydrorhamnose reductase activity	1	>cg0402
Corynebacterium glutamicum ATCC 13032	dTDP-glucose 4,6-dehydratase activity	1	>cg0403
Corynebacterium glutamicum ATCC 13032	dUTP diphosphatase activity	1	>cg2086
Corynebacterium glutamicum ATCC 13032	enterochelin esterase activity	1	>cg2719
Corynebacterium glutamicum ATCC 13032	enzyme regulator activity	1	>cg2260
Corynebacterium glutamicum ATCC 13032	exo-alpha-sialidase activity	1	>cg2935
Corynebacterium glutamicum ATCC 13032	exodeoxyribonuclease III activity	1	>cg3036
Corynebacterium glutamicum ATCC 13032	exopolyphosphatase activity	1	>cg2174
Corynebacterium glutamicum ATCC 13032	exoribonuclease activity	1	>cg2392
Corynebacterium glutamicum ATCC 13032	ferredoxin-nitrite reductase activity	1	>cg3118
Corynebacterium glutamicum ATCC 13032	ferrochelatase activity	1	>cg1734
Corynebacterium glutamicum ATCC 13032	FMN adenylyltransferase activity	1	>cg2169
Corynebacterium glutamicum ATCC 13032	formate dehydrogenase (NAD+) activity	1	>cg0618
Corynebacterium glutamicum ATCC 13032	formyltetrahydrofolate deformylase activity	1	>cg0457
Corynebacterium glutamicum ATCC 13032	fructokinase activity	1	>cg0197
Corynebacterium glutamicum ATCC 13032	fructose-bisphosphate aldolase activity	1	>cg3068
Corynebacterium glutamicum ATCC 13032	fumarate hydratase activity	1	>cg1145
Corynebacterium glutamicum ATCC 13032	galactokinase activity	1	>cg2452
Corynebacterium glutamicum ATCC 13032	galactose binding	1	>cg2452
Corynebacterium glutamicum ATCC 13032	glucosamine 6-phosphate N-acetyltransferase activity	1	>cg3050
Corynebacterium glutamicum ATCC 13032	glucosamine-1-phosphate N-acetyltransferase activity	1	>cg1076
Corynebacterium glutamicum ATCC 13032	glucose 1-dehydrogenase [NAD(P)] activity	1	>cg0825
Corynebacterium glutamicum ATCC 13032	glucose-1-phosphate adenylyltransferase activity	1	>cg1269
Corynebacterium glutamicum ATCC 13032	glucose-1-phosphate thymidylyltransferase activity	1	>cg0401
Corynebacterium glutamicum ATCC 13032	glucose-6-phosphate 1-epimerase activity	1	>cg2558
Corynebacterium glutamicum ATCC 13032	glucose-6-phosphate dehydrogenase activity	1	>cg1778
Corynebacterium glutamicum ATCC 13032	glucuronate isomerase activity	1	>cg0201
Corynebacterium glutamicum ATCC 13032	glutamate 5-kinase activity	1	>cg2588
Corynebacterium glutamicum ATCC 13032	glutamate racemase activity	1	>cg2762
Corynebacterium glutamicum ATCC 13032	glutamate-1-semialdehyde 2,1-aminomutase activity	1	>cg0518
Corynebacterium glutamicum ATCC 13032	glutamate-5-semialdehyde dehydrogenase activity	1	>cg2586
Corynebacterium glutamicum ATCC 13032	glutamate-ammonia ligase activity	1	>cg2429
Corynebacterium glutamicum ATCC 13032	glutamate-tRNA ligase activity	1	>cg1463
Corynebacterium glutamicum ATCC 13032	glutamate:sodium symporter activity	1	>cg3080
Corynebacterium glutamicum ATCC 13032	glutaminyl-peptide cyclotransferase activity	1	>cg0940
Corynebacterium glutamicum ATCC 13032	glutaminyl-tRNA synthase (glutamine-hydrolyzing) activity	1	>cg1404
Corynebacterium glutamicum ATCC 13032	glutamyl-tRNA reductase activity	1	>cg0497
Corynebacterium glutamicum ATCC 13032	glutathione transferase activity	1	>cg1426
Corynebacterium glutamicum ATCC 13032	glutathione-disulfide reductase activity	1	>cg2194
Corynebacterium glutamicum ATCC 13032	glyceraldehyde-3-phosphate dehydrogenase (NAD+) (non-phosphorylating) activity	1	>cg3096
Corynebacterium glutamicum ATCC 13032	glycerol kinase activity	1	>cg3198
Corynebacterium glutamicum ATCC 13032	glycerol-3-phosphate dehydrogenase (quinone) activity	1	>cg1853
Corynebacterium glutamicum ATCC 13032	glycerol-3-phosphate dehydrogenase [NAD+] activity	1	>cg1492
Corynebacterium glutamicum ATCC 13032	glycerone kinase activity	1	>cg1497
Corynebacterium glutamicum ATCC 13032	glycine hydroxymethyltransferase activity	1	>cg1133
Corynebacterium glutamicum ATCC 13032	glycine-tRNA ligase activity	1	>cg2499
Corynebacterium glutamicum ATCC 13032	glycogen debranching enzyme activity	1	>cg2310
Corynebacterium glutamicum ATCC 13032	glycolipid 6-alpha-mannosyltransferase activity	1	>cg2400
Corynebacterium glutamicum ATCC 13032	GMP synthase (glutamine-hydrolyzing) activity	1	>cg1739
Corynebacterium glutamicum ATCC 13032	GTP cyclohydrolase II activity	1	>cg1798
Corynebacterium glutamicum ATCC 13032	guanine phosphoribosyltransferase activity	1	>cg2985
Corynebacterium glutamicum ATCC 13032	guanosine-3',5'-bis(diphosphate) 3'-diphosphatase activity	1	>cg1485
Corynebacterium glutamicum ATCC 13032	guanylate kinase activity	1	>cg1810
Corynebacterium glutamicum ATCC 13032	heme oxygenase (decyclizing) activity	1	>cg2445
Corynebacterium glutamicum ATCC 13032	heptaprenyl diphosphate synthase activity	1	>cg0559
Corynebacterium glutamicum ATCC 13032	hippurate hydrolase activity	1	>cg2285
Corynebacterium glutamicum ATCC 13032	histidine-tRNA ligase activity	1	>cg1855
Corynebacterium glutamicum ATCC 13032	histidinol dehydrogenase activity	1	>cg2305
Corynebacterium glutamicum ATCC 13032	histidinol-phosphatase activity	1	>cg0910
Corynebacterium glutamicum ATCC 13032	histidinol-phosphate transaminase activity	1	>cg0267
Corynebacterium glutamicum ATCC 13032	homoserine dehydrogenase activity	1	>cg1337
Corynebacterium glutamicum ATCC 13032	homoserine kinase activity	1	>cg1338
Corynebacterium glutamicum ATCC 13032	homoserine O-acetyltransferase activity	1	>cg0754
Corynebacterium glutamicum ATCC 13032	hydrolase activity, acting on acid anhydrides, in phosphorus-containing anhydrides	1	>cg1746
Corynebacterium glutamicum ATCC 13032	hydrolase activity, acting on carbon-nitrogen (but not peptide) bonds, in linear amides	1	>cg1690
Corynebacterium glutamicum ATCC 13032	hydroxyethylthiazole kinase activity	1	>cg1655
Corynebacterium glutamicum ATCC 13032	hydroxymethyl-, formyl- and related transferase activity	1	>cg0457
Corynebacterium glutamicum ATCC 13032	hydroxymethylbilane synthase activity	1	>cg0498
Corynebacterium glutamicum ATCC 13032	hydroxymethylpyrimidine kinase activity	1	>cg1654
Corynebacterium glutamicum ATCC 13032	hypoxanthine phosphoribosyltransferase activity	1	>cg2985
Corynebacterium glutamicum ATCC 13032	imidazoleglycerol-phosphate dehydratase activity	1	>cg2303
Corynebacterium glutamicum ATCC 13032	imidazoleglycerol-phosphate synthase activity	1	>cg2297
Corynebacterium glutamicum ATCC 13032	IMP cyclohydrolase activity	1	>cg0984
Corynebacterium glutamicum ATCC 13032	IMP dehydrogenase activity	1	>cg2964
Corynebacterium glutamicum ATCC 13032	inorganic diphosphatase activity	1	>cg2988
Corynebacterium glutamicum ATCC 13032	inositol monophosphate 1-phosphatase activity	1	>cg2090
Corynebacterium glutamicum ATCC 13032	inositol monophosphate 3-phosphatase activity	1	>cg2090
Corynebacterium glutamicum ATCC 13032	inositol monophosphate 4-phosphatase activity	1	>cg2090
Corynebacterium glutamicum ATCC 13032	ion transmembrane transporter activity	1	>cg3028
Corynebacterium glutamicum ATCC 13032	isochorismate synthase activity	1	>cg1462
Corynebacterium glutamicum ATCC 13032	isocitrate dehydrogenase (NADP+) activity	1	>cg0766
Corynebacterium glutamicum ATCC 13032	isocitrate lyase activity	1	>cg2560
Corynebacterium glutamicum ATCC 13032	isoleucine-tRNA ligase activity	1	>cg2359
Corynebacterium glutamicum ATCC 13032	isopentenyl-diphosphate delta-isomerase activity	1	>cg2531
Corynebacterium glutamicum ATCC 13032	ketol-acid reductoisomerase activity	1	>cg1437
Corynebacterium glutamicum ATCC 13032	kynurenine-oxoglutarate transaminase activity	1	>cg0931
Corynebacterium glutamicum ATCC 13032	L-isoleucine transaminase activity	1	>cg2851
Corynebacterium glutamicum ATCC 13032	L-lactate dehydrogenase activity	1	>cg3219
Corynebacterium glutamicum ATCC 13032	L-leucine transaminase activity	1	>cg2851
Corynebacterium glutamicum ATCC 13032	L-malate dehydrogenase activity	1	>cg2613
Corynebacterium glutamicum ATCC 13032	L-valine transaminase activity	1	>cg2851
Corynebacterium glutamicum ATCC 13032	large ribosomal subunit rRNA binding	1	>cg0563
Corynebacterium glutamicum ATCC 13032	lysine-tRNA ligase activity	1	>cg2974
Corynebacterium glutamicum ATCC 13032	magnesium chelatase activity	1	>cg1203
Corynebacterium glutamicum ATCC 13032	magnesium ion transmembrane transporter activity	1	>cg0275
Corynebacterium glutamicum ATCC 13032	malate dehydrogenase (decarboxylating) (NAD+) activity	1	>cg3335
Corynebacterium glutamicum ATCC 13032	malate dehydrogenase (decarboxylating) (NADP+) activity	1	>cg3335
Corynebacterium glutamicum ATCC 13032	malate dehydrogenase (menaquinone) activity	1	>cg2192
Corynebacterium glutamicum ATCC 13032	malate dehydrogenase (NADP+) activity	1	>cg0763
Corynebacterium glutamicum ATCC 13032	malate dehydrogenase (quinone) activity	1	>cg2192
Corynebacterium glutamicum ATCC 13032	mannitol 2-dehydrogenase activity	1	>cg0143
Corynebacterium glutamicum ATCC 13032	mannose-6-phosphate isomerase activity	1	>cg0856
Corynebacterium glutamicum ATCC 13032	mannosyltransferase activity	1	>cg0554
Corynebacterium glutamicum ATCC 13032	mechanosensitive ion channel activity	1	>cg1001
Corynebacterium glutamicum ATCC 13032	membrane insertase activity	1	>cg3429
Corynebacterium glutamicum ATCC 13032	mercury (II) reductase activity	1	>cg3339
Corynebacterium glutamicum ATCC 13032	metalloaminopeptidase activity	1	>cg0649
Corynebacterium glutamicum ATCC 13032	metalloexopeptidase activity	1	>cg2419
Corynebacterium glutamicum ATCC 13032	methenyltetrahydrofolate cyclohydrolase activity	1	>cg0750
Corynebacterium glutamicum ATCC 13032	methionine adenosyltransferase activity	1	>cg1806
Corynebacterium glutamicum ATCC 13032	methionine synthase activity	1	>cg1701
Corynebacterium glutamicum ATCC 13032	methionine-tRNA ligase activity	1	>cg1017
Corynebacterium glutamicum ATCC 13032	methionyl-tRNA formyltransferase activity	1	>cg1803
Corynebacterium glutamicum ATCC 13032	methylated-DNA-[protein]-cysteine S-methyltransferase activity	1	>cg3331
Corynebacterium glutamicum ATCC 13032	methylenetetrahydrofolate dehydrogenase (NADP+) activity	1	>cg0750
Corynebacterium glutamicum ATCC 13032	methylenetetrahydrofolate reductase (NAD(P)H) activity	1	>cg2383
Corynebacterium glutamicum ATCC 13032	methylthioadenosine nucleosidase activity	1	>cg3102
Corynebacterium glutamicum ATCC 13032	methylthiotransferase activity	1	>cg2135
Corynebacterium glutamicum ATCC 13032	molybdenum cofactor guanylyltransferase activity	1	>cg1350
Corynebacterium glutamicum ATCC 13032	monosaccharide binding	1	>cg1414
Corynebacterium glutamicum ATCC 13032	mRNA binding	1	>cg0601
Corynebacterium glutamicum ATCC 13032	muconate cycloisomerase activity	1	>cg2635
Corynebacterium glutamicum ATCC 13032	muconolactone delta-isomerase activity	1	>cg2634
Corynebacterium glutamicum ATCC 13032	N(6)-L-threonylcarbamoyladenine synthase activity	1	>cg0687
Corynebacterium glutamicum ATCC 13032	N,N-dimethylaniline monooxygenase activity	1	>cg1292
Corynebacterium glutamicum ATCC 13032	N-acetyl-gamma-glutamyl-phosphate reductase activity	1	>cg1580
Corynebacterium glutamicum ATCC 13032	N-acetylglucosamine-6-phosphate deacetylase activity	1	>cg2929
Corynebacterium glutamicum ATCC 13032	N-acetylglucosaminylinositol deacetylase activity	1	>cg1250
Corynebacterium glutamicum ATCC 13032	N-acetylmuramoyl-L-alanine amidase activity	1	>cg3424
Corynebacterium glutamicum ATCC 13032	N-acetylneuraminate lyase activity	1	>cg2931
Corynebacterium glutamicum ATCC 13032	N-acylglucosamine-6-phosphate 2-epimerase activity	1	>cg2933
Corynebacterium glutamicum ATCC 13032	N-acylmannosamine-6-phosphate 2-epimerase activity	1	>cg2933
Corynebacterium glutamicum ATCC 13032	N-acyltransferase activity	1	>cg1673
Corynebacterium glutamicum ATCC 13032	N-methyltransferase activity	1	>cg3398
Corynebacterium glutamicum ATCC 13032	N2-acetyl-L-ornithine:2-oxoglutarate 5-aminotransferase activity	1	>cg1583
Corynebacterium glutamicum ATCC 13032	N6-(1,2-dicarboxyethyl)AMP AMP-lyase (fumarate-forming) activity	1	>cg2876
Corynebacterium glutamicum ATCC 13032	NAD-dependent protein deacetylase activity	1	>cg0745
Corynebacterium glutamicum ATCC 13032	NADH dehydrogenase (ubiquinone) activity	1	>cg3026
Corynebacterium glutamicum ATCC 13032	NADH dehydrogenase activity	1	>cg0404
Corynebacterium glutamicum ATCC 13032	NADHX epimerase activity	1	>cg0688
Corynebacterium glutamicum ATCC 13032	NADPH binding	1	>cg2208
Corynebacterium glutamicum ATCC 13032	NADPHX epimerase activity	1	>cg0688
Corynebacterium glutamicum ATCC 13032	neurotransmitter:sodium symporter activity	1	>cg1169
Corynebacterium glutamicum ATCC 13032	nicotinate phosphoribosyltransferase activity	1	>cg2774
Corynebacterium glutamicum ATCC 13032	nicotinate-nucleotide adenylyltransferase activity	1	>cg2584
Corynebacterium glutamicum ATCC 13032	nitric oxide dioxygenase activity	1	>cg3141
Corynebacterium glutamicum ATCC 13032	nitronate monooxygenase activity	1	>cg1068
Corynebacterium glutamicum ATCC 13032	nucleoside diphosphate kinase activity	1	>cg2603
Corynebacterium glutamicum ATCC 13032	O-acetylhomoserine aminocarboxypropyltransferase activity	1	>cg0755
Corynebacterium glutamicum ATCC 13032	O-methyltransferase activity	1	>cg1270
Corynebacterium glutamicum ATCC 13032	O-phospho-L-serine:2-oxoglutarate aminotransferase activity	1	>cg0948
Corynebacterium glutamicum ATCC 13032	organic phosphonate transmembrane transporter activity	1	>cg1650
Corynebacterium glutamicum ATCC 13032	ornithine cyclodeaminase activity	1	>cg1784
Corynebacterium glutamicum ATCC 13032	orotidine-5'-phosphate decarboxylase activity	1	>cg1812
Corynebacterium glutamicum ATCC 13032	oxidized purine nucleobase lesion DNA N-glycosylase activity	1	>cg3328
Corynebacterium glutamicum ATCC 13032	oxidoreductase activity, acting on a sulfur group of donors, NAD(P) as acceptor	1	>cg3339
Corynebacterium glutamicum ATCC 13032	oxidoreductase activity, acting on diphenols and related substances as donors	1	>cg2404
Corynebacterium glutamicum ATCC 13032	oxidoreductase activity, acting on single donors with incorporation of molecular oxygen, incorporation of two atoms of oxygen	1	>cg0291
Corynebacterium glutamicum ATCC 13032	oxidoreductase activity, acting on the CH-CH group of donors, NAD or NADP as acceptor	1	>cg0557
Corynebacterium glutamicum ATCC 13032	oxidoreductase activity, acting on the CH-OH group of donors, quinone or similar compound as acceptor	1	>cg1027
Corynebacterium glutamicum ATCC 13032	oxidoreductase activity, oxidizing metal ions	1	>cg3327
Corynebacterium glutamicum ATCC 13032	oxoglutarate dehydrogenase (succinyl-transferring) activity	1	>cg1280
Corynebacterium glutamicum ATCC 13032	oxygen carrier activity	1	>cg3141
Corynebacterium glutamicum ATCC 13032	oxygen-dependent protoporphyrinogen oxidase activity	1	>cg0517
Corynebacterium glutamicum ATCC 13032	pantetheine-phosphate adenylyltransferase activity	1	>cg1501
Corynebacterium glutamicum ATCC 13032	pantothenate kinase activity	1	>cg1132
Corynebacterium glutamicum ATCC 13032	pentachlorophenol monooxygenase activity	1	>cg1309
Corynebacterium glutamicum ATCC 13032	peptide deformylase activity	1	>cg3034
Corynebacterium glutamicum ATCC 13032	peptide transmembrane transporter activity	1	>cg3382
Corynebacterium glutamicum ATCC 13032	peptide-methionine (R)-S-oxide reductase activity	1	>cg2078
Corynebacterium glutamicum ATCC 13032	peptide-methionine (S)-S-oxide reductase activity	1	>cg3236
Corynebacterium glutamicum ATCC 13032	peptidyl-prolyl cis-trans isomerase activity	1	>cg1857
Corynebacterium glutamicum ATCC 13032	phosphate acetyltransferase activity	1	>cg3048
Corynebacterium glutamicum ATCC 13032	phosphate ion binding	1	>cg2846
Corynebacterium glutamicum ATCC 13032	phosphate ion transmembrane transporter activity	1	>cg3039
Corynebacterium glutamicum ATCC 13032	phosphatidate cytidylyltransferase activity	1	>cg2216
Corynebacterium glutamicum ATCC 13032	phosphatidylglycerol-prolipoprotein diacylglyceryl transferase activity	1	>cg2292
Corynebacterium glutamicum ATCC 13032	phosphatidylinositol alpha-mannosyltransferase activity	1	>cg2400
Corynebacterium glutamicum ATCC 13032	phosphoadenylyl-sulfate reductase (thioredoxin) activity	1	>cg3116
Corynebacterium glutamicum ATCC 13032	phosphoenolpyruvate carboxykinase (GTP) activity	1	>cg3169
Corynebacterium glutamicum ATCC 13032	phosphoenolpyruvate carboxylase activity	1	>cg1787
Corynebacterium glutamicum ATCC 13032	phosphoenolpyruvate-protein phosphotransferase activity	1	>cg2117
Corynebacterium glutamicum ATCC 13032	phosphoglucomutase activity	1	>cg2800
Corynebacterium glutamicum ATCC 13032	phosphoglucosamine mutase activity	1	>cg0675
Corynebacterium glutamicum ATCC 13032	phosphoglycerate dehydrogenase activity	1	>cg1451
Corynebacterium glutamicum ATCC 13032	phosphoglycerate kinase activity	1	>cg1790
Corynebacterium glutamicum ATCC 13032	phospholipid scramblase activity	1	>cg3233
Corynebacterium glutamicum ATCC 13032	phosphopyruvate hydratase activity	1	>cg1111
Corynebacterium glutamicum ATCC 13032	phosphoribosyl-AMP cyclohydrolase activity	1	>cg2296
Corynebacterium glutamicum ATCC 13032	phosphoribosyl-ATP diphosphatase activity	1	>cg1699
Corynebacterium glutamicum ATCC 13032	phosphoribosylamine-glycine ligase activity	1	>cg2878
Corynebacterium glutamicum ATCC 13032	phosphoribosylaminoimidazolecarboxamide formyltransferase activity	1	>cg0984
Corynebacterium glutamicum ATCC 13032	phosphoribosylanthranilate isomerase activity	1	>cg3362
Corynebacterium glutamicum ATCC 13032	phosphoribosylformylglycinamidine cyclo-ligase activity	1	>cg2856
Corynebacterium glutamicum ATCC 13032	phosphoribosylglycinamide formyltransferase 2 activity	1	>cg3054
Corynebacterium glutamicum ATCC 13032	phosphotransferase activity, for other substituted phosphate groups	1	>cg1878
Corynebacterium glutamicum ATCC 13032	polyphosphate-glucose phosphotransferase activity	1	>cg2091
Corynebacterium glutamicum ATCC 13032	polyribonucleotide nucleotidyltransferase activity	1	>cg2166
Corynebacterium glutamicum ATCC 13032	porphobilinogen synthase activity	1	>cg0512
Corynebacterium glutamicum ATCC 13032	potassium ion binding	1	>cg2291
Corynebacterium glutamicum ATCC 13032	potassium ion transmembrane transporter activity	1	>cg0817
Corynebacterium glutamicum ATCC 13032	prenyltransferase activity	1	>cg1130
Corynebacterium glutamicum ATCC 13032	prephenate dehydratase activity	1	>cg3207
Corynebacterium glutamicum ATCC 13032	prephenate dehydrogenase (NAD+) activity	1	>cg0279
Corynebacterium glutamicum ATCC 13032	prephenate dehydrogenase (NADP+) activity	1	>cg0279
Corynebacterium glutamicum ATCC 13032	proline dehydrogenase activity	1	>cg0129
Corynebacterium glutamicum ATCC 13032	proline-tRNA ligase activity	1	>cg2185
Corynebacterium glutamicum ATCC 13032	proteasome binding	1	>cg1689
Corynebacterium glutamicum ATCC 13032	protein homodimerization activity	1	>cg3099
Corynebacterium glutamicum ATCC 13032	protein methyltransferase activity	1	>cg1678
Corynebacterium glutamicum ATCC 13032	protein serine/threonine phosphatase activity	1	>cg0062
Corynebacterium glutamicum ATCC 13032	protein tag	1	>cg1689
Corynebacterium glutamicum ATCC 13032	protein tyrosine/serine/threonine phosphatase activity	1	>cg1932
Corynebacterium glutamicum ATCC 13032	protein-malonyllysine demalonylase activity	1	>cg0745
Corynebacterium glutamicum ATCC 13032	protein-N(PI)-phosphohistidine-fructose phosphotransferase system transporter activity	1	>cg2120
Corynebacterium glutamicum ATCC 13032	protein-succinyllysine desuccinylase activity	1	>cg0745
Corynebacterium glutamicum ATCC 13032	protoheme IX farnesyltransferase activity	1	>cg1773
Corynebacterium glutamicum ATCC 13032	putrescine oxidase activity	1	>cg0274
Corynebacterium glutamicum ATCC 13032	pyridoxal kinase activity	1	>cg1041
Corynebacterium glutamicum ATCC 13032	pyruvate carboxylase activity	1	>cg0791
Corynebacterium glutamicum ATCC 13032	pyruvate kinase activity	1	>cg2291
Corynebacterium glutamicum ATCC 13032	pyruvate, water dikinase activity	1	>cg0644
Corynebacterium glutamicum ATCC 13032	queuine tRNA-ribosyltransferase activity	1	>cg0285
Corynebacterium glutamicum ATCC 13032	quinate 3-dehydrogenase (NAD+) activity	1	>cg0504
Corynebacterium glutamicum ATCC 13032	quinolinate synthetase A activity	1	>cg1216
Corynebacterium glutamicum ATCC 13032	quinone binding	1	>cg1027
Corynebacterium glutamicum ATCC 13032	riboflavin kinase activity	1	>cg2169
Corynebacterium glutamicum ATCC 13032	riboflavin synthase activity	1	>cg1799
Corynebacterium glutamicum ATCC 13032	ribonuclease III activity	1	>cg2273
Corynebacterium glutamicum ATCC 13032	ribonuclease inhibitor activity	1	>cg1055
Corynebacterium glutamicum ATCC 13032	ribonuclease P activity	1	>cg3431
Corynebacterium glutamicum ATCC 13032	ribonucleoside binding	1	>cg0576
Corynebacterium glutamicum ATCC 13032	ribonucleoside-diphosphate reductase activity, thioredoxin disulfide as acceptor	1	>cg2781
Corynebacterium glutamicum ATCC 13032	ribose phosphate diphosphokinase activity	1	>cg1075
Corynebacterium glutamicum ATCC 13032	ribose-5-phosphate isomerase activity	1	>cg2658
Corynebacterium glutamicum ATCC 13032	ribosomal-protein-alanine N-acetyltransferase activity	1	>cg1006
Corynebacterium glutamicum ATCC 13032	ribulose-phosphate 3-epimerase activity	1	>cg1801
Corynebacterium glutamicum ATCC 13032	RNA polymerase binding	1	>cg1123
Corynebacterium glutamicum ATCC 13032	RNA-dependent ATPase activity	1	>cg1354
Corynebacterium glutamicum ATCC 13032	rRNA (adenine-C2-)-methyltransferase activity	1	>cg2214
Corynebacterium glutamicum ATCC 13032	rRNA (adenine-N6,N6-)-dimethyltransferase activity	1	>cg1038
Corynebacterium glutamicum ATCC 13032	rRNA (cytosine-2'-O-)-methyltransferase activity	1	>cg1015
Corynebacterium glutamicum ATCC 13032	rRNA (cytosine-N4-)-methyltransferase activity	1	>cg2377
Corynebacterium glutamicum ATCC 13032	S-adenosyl-L-methionine binding	1	>cg1352
Corynebacterium glutamicum ATCC 13032	S-adenosylmethionine-dependent methyltransferase activity	1	>cg0749
Corynebacterium glutamicum ATCC 13032	S-adenosylmethionine:2-demethylquinol-8 methyltransferase activity	1	>cg0556
Corynebacterium glutamicum ATCC 13032	secondary active p-aminobenzoyl-glutamate transmembrane transporter activity	1	>cg0133
Corynebacterium glutamicum ATCC 13032	Ser(Gly)-tRNA(Ala) hydrolase activity	1	>cg2101
Corynebacterium glutamicum ATCC 13032	serine O-acetyltransferase activity	1	>cg2834
Corynebacterium glutamicum ATCC 13032	serine-tRNA ligase activity	1	>cg3201
Corynebacterium glutamicum ATCC 13032	shikimate kinase activity	1	>cg1828
Corynebacterium glutamicum ATCC 13032	single-stranded DNA endodeoxyribonuclease activity	1	>cg1371
Corynebacterium glutamicum ATCC 13032	single-stranded RNA binding	1	>cg2330
Corynebacterium glutamicum ATCC 13032	sirohydrochlorin cobaltochelatase activity	1	>cg3113
Corynebacterium glutamicum ATCC 13032	small ribosomal subunit rRNA binding	1	>cg2510
Corynebacterium glutamicum ATCC 13032	sodium:phosphate symporter activity	1	>cg3039
Corynebacterium glutamicum ATCC 13032	solute:proton antiporter activity	1	>cg1624
Corynebacterium glutamicum ATCC 13032	spermidine synthase activity	1	>cg2990
Corynebacterium glutamicum ATCC 13032	starch synthase activity	1	>cg1268
Corynebacterium glutamicum ATCC 13032	structural molecule activity	1	>cg2411
Corynebacterium glutamicum ATCC 13032	succinyl-diaminopimelate desuccinylase activity	1	>cg1260
Corynebacterium glutamicum ATCC 13032	succinyldiaminopimelate transaminase activity	1	>cg1253
Corynebacterium glutamicum ATCC 13032	sulfate transmembrane transporter activity	1	>cg1664
Corynebacterium glutamicum ATCC 13032	sulfur carrier activity	1	>cg0616
Corynebacterium glutamicum ATCC 13032	superoxide dismutase activity	1	>cg3237
Corynebacterium glutamicum ATCC 13032	tetrahydrofolylpolyglutamate synthase activity	1	>cg2608
Corynebacterium glutamicum ATCC 13032	thiolester hydrolase activity	1	>cg2860
Corynebacterium glutamicum ATCC 13032	thioredoxin peroxidase activity	1	>cg1236
Corynebacterium glutamicum ATCC 13032	threonine synthase activity	1	>cg2437
Corynebacterium glutamicum ATCC 13032	threonine-tRNA ligase activity	1	>cg1880
Corynebacterium glutamicum ATCC 13032	thymidylate kinase activity	1	>cg0861
Corynebacterium glutamicum ATCC 13032	thymidylate synthase activity	1	>cg0966
Corynebacterium glutamicum ATCC 13032	transcription factor binding	1	>cg1203
Corynebacterium glutamicum ATCC 13032	transcription regulatory region sequence-specific DNA binding	1	>cg2502
Corynebacterium glutamicum ATCC 13032	transferase activity, transferring acyl groups, acyl groups converted into alkyl on transfer	1	>cg0762
Corynebacterium glutamicum ATCC 13032	transferase activity, transferring phosphorus-containing groups	1	>cg0642
Corynebacterium glutamicum ATCC 13032	transketolase activity	1	>cg1774
Corynebacterium glutamicum ATCC 13032	trehalose-phosphatase activity	1	>cg2909
Corynebacterium glutamicum ATCC 13032	triglyceride lipase activity	1	>cg1676
Corynebacterium glutamicum ATCC 13032	triose-phosphate isomerase activity	1	>cg1789
Corynebacterium glutamicum ATCC 13032	triphosphoric monoester hydrolase activity	1	>cg2494
Corynebacterium glutamicum ATCC 13032	tRNA (adenine-C2-)-methyltransferase activity	1	>cg2214
Corynebacterium glutamicum ATCC 13032	tRNA (adenine-N1-)-methyltransferase activity	1	>cg1692
Corynebacterium glutamicum ATCC 13032	tRNA (guanine(37)-N(1))-methyltransferase activity	1	>cg2249
Corynebacterium glutamicum ATCC 13032	tRNA (guanine-N7-)-methyltransferase activity	1	>cg3172
Corynebacterium glutamicum ATCC 13032	tRNA dihydrouridine synthase activity	1	>cg2841
Corynebacterium glutamicum ATCC 13032	tRNA dimethylallyltransferase activity	1	>cg2130
Corynebacterium glutamicum ATCC 13032	tRNA methyltransferase activity	1	>cg0749
Corynebacterium glutamicum ATCC 13032	tRNA nucleotidyltransferase activity	1	>cg2753
Corynebacterium glutamicum ATCC 13032	tRNA-specific adenosine-34 deaminase activity	1	>cg0281
Corynebacterium glutamicum ATCC 13032	tryptophan synthase activity	1	>cg3364
Corynebacterium glutamicum ATCC 13032	tryptophan-tRNA ligase activity	1	>cg0779
Corynebacterium glutamicum ATCC 13032	tyrosine-based site-specific recombinase activity	1	>cg2224
Corynebacterium glutamicum ATCC 13032	tyrosine-tRNA ligase activity	1	>cg1594
Corynebacterium glutamicum ATCC 13032	ubiquitin-like protein transferase activity	1	>cg1688
Corynebacterium glutamicum ATCC 13032	UDP-galactopyranose mutase activity	1	>cg3196
Corynebacterium glutamicum ATCC 13032	UDP-glucose 4-epimerase activity	1	>cg2104
Corynebacterium glutamicum ATCC 13032	UDP-glucose 6-dehydrogenase activity	1	>cg3154
Corynebacterium glutamicum ATCC 13032	UDP-glucose:hexose-1-phosphate uridylyltransferase activity	1	>cg2284
Corynebacterium glutamicum ATCC 13032	UDP-N-acetyl-D-glucosamine:N-acetylmuramoyl-L-alanyl-D-glutamyl-meso-2,6-diaminopimelyl-D-alanyl-D-alanine-diphosphoundecaprenol 4-beta-N-acetylglucosaminlytransferase activity	1	>cg2369
Corynebacterium glutamicum ATCC 13032	UDP-N-acetylglucosamine diphosphorylase activity	1	>cg1076
Corynebacterium glutamicum ATCC 13032	UDP-N-acetylmuramate-L-alanine ligase activity	1	>cg2368
Corynebacterium glutamicum ATCC 13032	UDP-N-acetylmuramoyl-L-alanyl-D-glutamyl-meso-2,6-diaminopimelyl-D-alanyl-D-alanine:undecaprenyl-phosphate transferase activity	1	>cg2372
Corynebacterium glutamicum ATCC 13032	UDP-N-acetylmuramoyl-tripeptide-D-alanyl-D-alanine ligase activity	1	>cg2373
Corynebacterium glutamicum ATCC 13032	UDP-N-acetylmuramoylalanine-D-glutamate ligase activity	1	>cg2371
Corynebacterium glutamicum ATCC 13032	UDP-N-acetylmuramoylalanyl-D-glutamate-2,6-diaminopimelate ligase activity	1	>cg2374
Corynebacterium glutamicum ATCC 13032	UDP-sugar diphosphatase activity	1	>cg0397
Corynebacterium glutamicum ATCC 13032	UMP kinase activity	1	>cg2218
Corynebacterium glutamicum ATCC 13032	undecaprenyl-diphosphatase activity	1	>cg1710
Corynebacterium glutamicum ATCC 13032	undecaprenyldiphospho-muramoylpentapeptide beta-N-acetylglucosaminyltransferase activity	1	>cg2369
Corynebacterium glutamicum ATCC 13032	uracil transmembrane transporter activity	1	>cg2125
Corynebacterium glutamicum ATCC 13032	uroporphyrinogen decarboxylase activity	1	>cg0516
Corynebacterium glutamicum ATCC 13032	uroporphyrinogen-III synthase activity	1	>cg0510
Corynebacterium glutamicum ATCC 13032	UTP:glucose-1-phosphate uridylyltransferase activity	1	>cg1004
Corynebacterium glutamicum ATCC 13032	valine-tRNA ligase activity	1	>cg2609
Corynebacterium glutamicum ATCC 13032	xylulokinase activity	1	>cg0147
Corynebacterium glutamicum ATCC 13032	1,4-alpha-glucan branching enzyme activity	2	>cg1381;>cg1381
Corynebacterium glutamicum ATCC 13032	3 iron, 4 sulfur cluster binding	2	>cg1252;>cg3275
Corynebacterium glutamicum ATCC 13032	3'-5'-exoribonuclease activity	2	>cg2718;>cg2753
Corynebacterium glutamicum ATCC 13032	3-carboxy-cis,cis-muconate cycloisomerase activity	2	>cg2244;>cg2629
Corynebacterium glutamicum ATCC 13032	3-carboxymuconate cycloisomerase type II activity	2	>cg2244;>cg2629
Corynebacterium glutamicum ATCC 13032	3-deoxy-7-phosphoheptulonate synthase activity	2	>cg1129;>cg2391
Corynebacterium glutamicum ATCC 13032	3-isopropylmalate dehydratase activity	2	>cg1487;>cg1488
Corynebacterium glutamicum ATCC 13032	3-oxo-pimeloyl-[acp] methyl ester reductase activity	2	>cg0344;>cg0389
Corynebacterium glutamicum ATCC 13032	3-oxoacyl-[acyl-carrier-protein] reductase (NADPH) activity	2	>cg0344;>cg0389
Corynebacterium glutamicum ATCC 13032	4-alpha-glucanotransferase activity	2	>cg2523;>cg2523
Corynebacterium glutamicum ATCC 13032	5-methyltetrahydropteroyltriglutamate-homocysteine S-methyltransferase activity	2	>cg1290;>cg2337
Corynebacterium glutamicum ATCC 13032	6-phosphofructokinase activity	2	>cg1409;>cg2119
Corynebacterium glutamicum ATCC 13032	acetylglucosaminyltransferase activity	2	>cg0481;>cg0481
Corynebacterium glutamicum ATCC 13032	alcohol dehydrogenase (NAD+) activity	2	>cg0273;>cg3107
Corynebacterium glutamicum ATCC 13032	amidase activity	2	>cg1404;>cg3208
Corynebacterium glutamicum ATCC 13032	aminoacyl-tRNA hydrolase activity	2	>cg1067;>cg1071
Corynebacterium glutamicum ATCC 13032	ammonium transmembrane transporter activity	2	>cg1785;>cg2261
Corynebacterium glutamicum ATCC 13032	aspartic-type endopeptidase activity	2	>cg1830;>cg2347
Corynebacterium glutamicum ATCC 13032	ATPase-coupled amino acid transmembrane transporter activity	2	>cg1502;>cg2136
Corynebacterium glutamicum ATCC 13032	beta-N-acetylhexosaminidase activity	2	>cg3158;>cg3158
Corynebacterium glutamicum ATCC 13032	carbamoyl-phosphate synthase (glutamine-hydrolyzing) activity	2	>cg1813;>cg1814
Corynebacterium glutamicum ATCC 13032	carbonate dehydratase activity	2	>cg0155;>cg2954
Corynebacterium glutamicum ATCC 13032	cis-stilbene-oxide hydrolase activity	2	>cg0120;>cg0358
Corynebacterium glutamicum ATCC 13032	copper ion binding	2	>cg1080;>cg2409
Corynebacterium glutamicum ATCC 13032	cyclopropane-fatty-acyl-phospholipid synthase activity	2	>cg0663;>cg1657
Corynebacterium glutamicum ATCC 13032	cystathionine gamma-synthase activity	2	>cg2687;>cg3086
Corynebacterium glutamicum ATCC 13032	cysteine synthase activity	2	>cg2344;>cg2833
Corynebacterium glutamicum ATCC 13032	D-aminoacyl-tRNA deacylase activity	2	>cg2101;>cg2101
Corynebacterium glutamicum ATCC 13032	dihydrolipoyl dehydrogenase activity	2	>cg0441;>cg0790
Corynebacterium glutamicum ATCC 13032	dihydropteroate synthase activity	2	>cg1262;>cg2982
Corynebacterium glutamicum ATCC 13032	DNA topoisomerase type II (double strand cut, ATP-hydrolyzing) activity	2	>cg0007;>cg0015
Corynebacterium glutamicum ATCC 13032	DNA-dependent ATPase activity	2	>cg2141;>cg2950
Corynebacterium glutamicum ATCC 13032	endoribonuclease activity	2	>cg2490;>cg2512
Corynebacterium glutamicum ATCC 13032	enoyl-[acyl-carrier-protein] reductase (NADH) activity	2	>cg0957;>cg2743
Corynebacterium glutamicum ATCC 13032	excinuclease ABC activity	2	>cg1550;>cg1560
Corynebacterium glutamicum ATCC 13032	exodeoxyribonuclease VII activity	2	>cg1162;>cg1163
Corynebacterium glutamicum ATCC 13032	farnesyl-diphosphate farnesyltransferase activity	2	>cg0721;>cg2672
Corynebacterium glutamicum ATCC 13032	ferredoxin-NADP+ reductase activity	2	>cg3049;>cg3119
Corynebacterium glutamicum ATCC 13032	four-way junction helicase activity	2	>cg1869;>cg1870
Corynebacterium glutamicum ATCC 13032	glucokinase activity	2	>cg2399;>cg2932
Corynebacterium glutamicum ATCC 13032	gluconokinase activity	2	>cg2732;>cg3336
Corynebacterium glutamicum ATCC 13032	glutamate synthase (NADPH) activity	2	>cg0230;>cg0229
Corynebacterium glutamicum ATCC 13032	glycerophosphodiester phosphodiesterase activity	2	>cg1572;>cg3215
Corynebacterium glutamicum ATCC 13032	glycogen phosphorylase activity	2	>cg1479;>cg1479
Corynebacterium glutamicum ATCC 13032	heat shock protein binding	2	>cg2515;>cg3098
Corynebacterium glutamicum ATCC 13032	holo-[acyl-carrier-protein] synthase activity	2	>cg2171;>cg2738
Corynebacterium glutamicum ATCC 13032	indole-3-glycerol-phosphate synthase activity	2	>cg2293;>cg3362
Corynebacterium glutamicum ATCC 13032	inositol 2-dehydrogenase activity	2	>cg0204;>cg2919
Corynebacterium glutamicum ATCC 13032	intramolecular transferase activity, phosphotransferases	2	>cg0788;>cg0854
Corynebacterium glutamicum ATCC 13032	L-threonine ammonia-lyase activity	2	>cg1116;>cg2334
Corynebacterium glutamicum ATCC 13032	ligase activity, forming carbon-nitrogen bonds	2	>cg1688;>cg2986
Corynebacterium glutamicum ATCC 13032	lipid binding	2	>cg1363;>cg2579
Corynebacterium glutamicum ATCC 13032	maleylacetate reductase activity	2	>cg1310;>cg3386
Corynebacterium glutamicum ATCC 13032	manganese ion transmembrane transporter activity	2	>cg1660;>cg2507
Corynebacterium glutamicum ATCC 13032	metal ion transmembrane transporter activity	2	>cg1142;>cg1623
Corynebacterium glutamicum ATCC 13032	methylisocitrate lyase activity	2	>cg0760;>cg0797
Corynebacterium glutamicum ATCC 13032	methylmalonate-semialdehyde dehydrogenase (acylating) activity	2	>cg0199;>cg0635
Corynebacterium glutamicum ATCC 13032	methylmalonyl-CoA mutase activity	2	>cg1725;>cg1726
Corynebacterium glutamicum ATCC 13032	molybdenum ion binding	2	>cg0245;>cg0618
Corynebacterium glutamicum ATCC 13032	molybdopterin cofactor binding	2	>cg0618;>cg1344
Corynebacterium glutamicum ATCC 13032	molybdopterin molybdotransferase activity	2	>cg0261;>cg1351
Corynebacterium glutamicum ATCC 13032	monovalent cation:proton antiporter activity	2	>cg0321;>cg3029
Corynebacterium glutamicum ATCC 13032	morphine 6-dehydrogenase activity	2	>cg1192;>cg1528
Corynebacterium glutamicum ATCC 13032	NAD+ kinase activity	2	>cg1601;>cg2849
Corynebacterium glutamicum ATCC 13032	nicotinate-nucleotide diphosphorylase (carboxylating) activity	2	>cg1215;>cg2774
Corynebacterium glutamicum ATCC 13032	nuclease activity	2	>cg1961;>cg2228
Corynebacterium glutamicum ATCC 13032	obsolete cofactor binding	2	>cg2794;>cg2836
Corynebacterium glutamicum ATCC 13032	oxaloacetate decarboxylase activity	2	>cg1055;>cg3335
Corynebacterium glutamicum ATCC 13032	oxygen binding	2	>cg2689;>cg3141
Corynebacterium glutamicum ATCC 13032	pantoate-beta-alanine ligase activity	2	>cg0148;>cg2975
Corynebacterium glutamicum ATCC 13032	phenylalanine-tRNA ligase activity	2	>cg1574;>cg1575
Corynebacterium glutamicum ATCC 13032	phospho-N-acetylmuramoyl-pentapeptide-transferase activity	2	>cg1359;>cg2372
Corynebacterium glutamicum ATCC 13032	phosphomethylpyrimidine kinase activity	2	>cg1654;>cg3409
Corynebacterium glutamicum ATCC 13032	phosphopantetheine binding	2	>cg3003;>cg3178
Corynebacterium glutamicum ATCC 13032	phosphoribosylglycinamide formyltransferase activity	2	>cg0983;>cg3054
Corynebacterium glutamicum ATCC 13032	phosphoserine phosphatase activity	2	>cg0360;>cg2779
Corynebacterium glutamicum ATCC 13032	protein-N(PI)-phosphohistidine-sugar phosphotransferase activity	2	>cg2925;>cg3366
Corynebacterium glutamicum ATCC 13032	protocatechuate 3,4-dioxygenase activity	2	>cg2630;>cg2631
Corynebacterium glutamicum ATCC 13032	purine nucleosidase activity	2	>cg1543;>cg3137
Corynebacterium glutamicum ATCC 13032	pyridoxal 5'-phosphate synthase (glutamine hydrolysing) activity	2	>cg0898;>cg0899
Corynebacterium glutamicum ATCC 13032	ribonuclease activity	2	>cg2453;>cg2597
Corynebacterium glutamicum ATCC 13032	ribosomal large subunit binding	2	>cg1171;>cg2330
Corynebacterium glutamicum ATCC 13032	RNA helicase activity	2	>cg1307;>cg2111
Corynebacterium glutamicum ATCC 13032	RNA-DNA hybrid ribonuclease activity	2	>cg0395;>cg2455
Corynebacterium glutamicum ATCC 13032	serine-type D-Ala-D-Ala carboxypeptidase activity	2	>cg0782;>cg2987
Corynebacterium glutamicum ATCC 13032	serine-type exopeptidase activity	2	>cg0410;>cg2873
Corynebacterium glutamicum ATCC 13032	serine-type peptidase activity	2	>cg0550;>cg2232
Corynebacterium glutamicum ATCC 13032	shikimate 3-dehydrogenase (NADP+) activity	2	>cg0504;>cg1283
Corynebacterium glutamicum ATCC 13032	squalene synthase activity	2	>cg0721;>cg2672
Corynebacterium glutamicum ATCC 13032	succinate-CoA ligase (ADP-forming) activity	2	>cg2836;>cg2837
Corynebacterium glutamicum ATCC 13032	succinate-semialdehyde dehydrogenase [NAD(P)+] activity	2	>cg0067;>cg0567
Corynebacterium glutamicum ATCC 13032	sulfate adenylyltransferase (ATP) activity	2	>cg3114;>cg3115
Corynebacterium glutamicum ATCC 13032	sulfurtransferase activity	2	>cg0616;>cg1397
Corynebacterium glutamicum ATCC 13032	thiamine-phosphate diphosphorylase activity	2	>cg1654;>cg2236
Corynebacterium glutamicum ATCC 13032	thioredoxin-disulfide reductase activity	2	>cg0795;>cg3422
Corynebacterium glutamicum ATCC 13032	transferase activity, transferring alkyl or aryl (other than methyl) groups	2	>cg0717;>cg3189
Corynebacterium glutamicum ATCC 13032	ubiquitin-like modifier activating enzyme activity	2	>cg0257;>cg2240
Corynebacterium glutamicum ATCC 13032	UDP-N-acetylglucosamine 1-carboxyvinyltransferase activity	2	>cg0422;>cg2829
Corynebacterium glutamicum ATCC 13032	UDP-N-acetylmuramate dehydrogenase activity	2	>cg0423;>cg0476
Corynebacterium glutamicum ATCC 13032	uracil phosphoribosyltransferase activity	2	>cg0786;>cg1817
Corynebacterium glutamicum ATCC 13032	urease activity	2	>cg0114;>cg0115
Corynebacterium glutamicum ATCC 13032	xenobiotic transmembrane transporter activity	2	>cg2173;>cg3038
Corynebacterium glutamicum ATCC 13032	5-amino-6-(5-phosphoribosylamino)uracil reductase activity	3	>cg0828;>cg1800;>cg2076
Corynebacterium glutamicum ATCC 13032	acyl-CoA ligase activity	3	>cg0341;>cg0480;>cg2521
Corynebacterium glutamicum ATCC 13032	aminoacyl-tRNA editing activity	3	>cg2185;>cg2359;>cg2609
Corynebacterium glutamicum ATCC 13032	carboxypeptidase activity	3	>cg0336;>cg0789;>cg2285
Corynebacterium glutamicum ATCC 13032	cobalamin binding	3	>cg1701;>cg1726;>cg1725
Corynebacterium glutamicum ATCC 13032	decanoate-CoA ligase activity	3	>cg0341;>cg0480;>cg2521
Corynebacterium glutamicum ATCC 13032	demethylmenaquinone methyltransferase activity	3	>cg0556;>cg0556;>cg0556
Corynebacterium glutamicum ATCC 13032	dioxygenase activity	3	>cg1068;>cg2616;>cg3351
Corynebacterium glutamicum ATCC 13032	endonuclease activity	3	>cg2664;>cg2733;>cg3185
Corynebacterium glutamicum ATCC 13032	glutaminase activity	3	>cg0899;>cg2728;>cg2863
Corynebacterium glutamicum ATCC 13032	glutathione hydrolase activity	3	>cg1090;>cg1090;>cg1090
Corynebacterium glutamicum ATCC 13032	hydrolase activity, acting on ester bonds	3	>cg0611;>cg1577;>cg3178
Corynebacterium glutamicum ATCC 13032	inorganic phosphate transmembrane transporter activity	3	>cg0545;>cg2843;>cg2844
Corynebacterium glutamicum ATCC 13032	intramolecular lyase activity	3	>cg0718;>cg0719;>cg1414
Corynebacterium glutamicum ATCC 13032	long-chain fatty acid-CoA ligase activity	3	>cg0341;>cg0480;>cg2521
Corynebacterium glutamicum ATCC 13032	monooxygenase activity	3	>cg0174;>cg1151;>cg2538
Corynebacterium glutamicum ATCC 13032	NAD+ binding	3	>cg0108;>cg0504;>cg0745
Corynebacterium glutamicum ATCC 13032	nucleotidyltransferase activity	3	>cg2190;>cg2951;>cg3415
Corynebacterium glutamicum ATCC 13032	peroxidase activity	3	>cg1881;>cg2602;>cg2674
Corynebacterium glutamicum ATCC 13032	peroxiredoxin activity	3	>cg2602;>cg2628;>cg2674
Corynebacterium glutamicum ATCC 13032	phosphoribosylformylglycinamidine synthase activity	3	>cg2863;>cg2862;>cg2865
Corynebacterium glutamicum ATCC 13032	protein serine/threonine kinase activity	3	>cg0057;>cg2388;>cg3046
Corynebacterium glutamicum ATCC 13032	protein tyrosine phosphatase activity	3	>cg0415;>cg1932;>cg2459
Corynebacterium glutamicum ATCC 13032	RNA methyltransferase activity	3	>cg0945;>cg1573;>cg2923
Corynebacterium glutamicum ATCC 13032	sequence-specific DNA binding	3	>cg0051;>cg1120;>cg2965
Corynebacterium glutamicum ATCC 13032	single-stranded DNA binding	3	>cg0005;>cg2141;>cg2697
Corynebacterium glutamicum ATCC 13032	symporter activity	3	>cg3353;>cg3356;>cg3395
Corynebacterium glutamicum ATCC 13032	thiosulfate sulfurtransferase activity	3	>cg0803;>cg1613;>cg3073
Corynebacterium glutamicum ATCC 13032	transition metal ion binding	3	>cg0741;>cg2103;>cg2784
Corynebacterium glutamicum ATCC 13032	translation initiation factor activity	3	>cg0651;>cg1563;>cg2176
Corynebacterium glutamicum ATCC 13032	translation release factor activity, codon specific	3	>cg0913;>cg1060;>cg1355
Corynebacterium glutamicum ATCC 13032	aminopeptidase activity	4	>cg0409;>cg1693;>cg1826;>cg2419
Corynebacterium glutamicum ATCC 13032	antiporter activity	4	>cg0318;>cg1661;>cg1705;>cg2173
Corynebacterium glutamicum ATCC 13032	ATPase-coupled cation transmembrane transporter activity	4	>cg0464;>cg1329;>cg3281;>cg3295
Corynebacterium glutamicum ATCC 13032	cytochrome-c oxidase activity	4	>cg2406;>cg2408;>cg2409;>cg2780
Corynebacterium glutamicum ATCC 13032	dinitrosyl-iron complex binding	4	>cg0337;>cg0695;>cg0850;>cg0878
Corynebacterium glutamicum ATCC 13032	nitrate reductase activity	4	>cg1341;>cg1342;>cg1343;>cg1344
Corynebacterium glutamicum ATCC 13032	obsolete coenzyme binding	4	>cg0143;>cg1819;>cg2104;>cg3054
Corynebacterium glutamicum ATCC 13032	oxidoreductase activity, acting on the CH-CH group of donors	4	>cg0445;>cg1153;>cg1442;>cg1769
Corynebacterium glutamicum ATCC 13032	P-P-bond-hydrolysis-driven protein transmembrane transporter activity	4	>cg0561;>cg1786;>cg1865;>cg1867
Corynebacterium glutamicum ATCC 13032	penicillin binding	4	>cg0060;>cg0336;>cg2199;>cg2375
Corynebacterium glutamicum ATCC 13032	protein transmembrane transporter activity	4	>cg1273;>cg1684;>cg1685;>cg3381
Corynebacterium glutamicum ATCC 13032	pseudouridine synthase activity	4	>cg0384;>cg1615;>cg2346;>cg3258
Corynebacterium glutamicum ATCC 13032	ribosome binding	4	>cg0651;>cg1171;>cg2251;>cg2571
Corynebacterium glutamicum ATCC 13032	2 iron, 2 sulfur cluster binding	5	>cg0095;>cg0253;>cg2404;>cg2616;>cg2617
Corynebacterium glutamicum ATCC 13032	3'-5' exonuclease activity	5	>cg0004;>cg0376;>cg0738;>cg2338;>cg2392
Corynebacterium glutamicum ATCC 13032	cation transmembrane transporter activity	5	>cg0683;>cg2271;>cg2425;>cg3027;>cg3083
Corynebacterium glutamicum ATCC 13032	damaged DNA binding	5	>cg1099;>cg2141;>cg2355;>cg2950;>cg3328
Corynebacterium glutamicum ATCC 13032	ferric iron binding	5	>cg0291;>cg1311;>cg2630;>cg2631;>cg3327
Corynebacterium glutamicum ATCC 13032	FMN binding	5	>cg1147;>cg1444;>cg2787;>cg3370;>cg3374
Corynebacterium glutamicum ATCC 13032	hydrolase activity, hydrolyzing O-glycosyl compounds	5	>cg1381;>cg1382;>cg2310;>cg2896;>cg3146
Corynebacterium glutamicum ATCC 13032	inorganic anion transmembrane transporter activity	5	>cg0318;>cg1661;>cg1705;>cg2801;>cg2802
Corynebacterium glutamicum ATCC 13032	iron-sulfur cluster binding	5	>cg0230;>cg1274;>cg1760;>cg2411;>cg2543
Corynebacterium glutamicum ATCC 13032	manganese ion binding	5	>cg0552;>cg1798;>cg2419;>cg2635;>cg3169
Corynebacterium glutamicum ATCC 13032	metallopeptidase activity	5	>cg0409;>cg1260;>cg1693;>cg1842;>cg3021
Corynebacterium glutamicum ATCC 13032	oxidoreductase activity, acting on paired donors, with incorporation or reduction of molecular oxygen	5	>cg1151;>cg1376;>cg1848;>cg2538;>cg3256
Corynebacterium glutamicum ATCC 13032	oxidoreductase activity, acting on the aldehyde or oxo group of donors, NAD or NADP as acceptor	5	>cg0129;>cg0535;>cg1069;>cg1791;>cg2953
Corynebacterium glutamicum ATCC 13032	protein disulfide oxidoreductase activity	5	>cg0964;>cg2661;>cg2838;>cg3299;>cg3423
Corynebacterium glutamicum ATCC 13032	thiamine pyrophosphate binding	5	>cg0127;>cg0552;>cg1280;>cg2083;>cg2891
Corynebacterium glutamicum ATCC 13032	transaminase activity	5	>cg0229;>cg0230;>cg0518;>cg2680;>cg3149
Corynebacterium glutamicum ATCC 13032	transferase activity, transferring acyl groups other than amino-acyl groups	5	>cg0432;>cg0808;>cg0961;>cg2397;>cg3163
Corynebacterium glutamicum ATCC 13032	transferase activity, transferring glycosyl groups	5	>cg0866;>cg1659;>cg2042;>cg3166;>cg3189
Corynebacterium glutamicum ATCC 13032	translation elongation factor activity	5	>cg0587;>cg1123;>cg1825;>cg2221;>cg2571
Corynebacterium glutamicum ATCC 13032	exonuclease activity	6	>cg0885;>cg0886;>cg1318;>cg1457;>cg1694;>cg1956
Corynebacterium glutamicum ATCC 13032	iron ion binding	6	>cg0095;>cg0687;>cg1760;>cg2206;>cg2405;>cg2719
Corynebacterium glutamicum ATCC 13032	metalloendopeptidase activity	6	>cg0029;>cg0193;>cg0687;>cg2207;>cg2512;>cg2984
Corynebacterium glutamicum ATCC 13032	nickel cation binding	6	>cg0115;>cg0116;>cg0117;>cg0118;>cg0119;>cg2715
Corynebacterium glutamicum ATCC 13032	nucleotide binding	6	>cg0152;>cg0397;>cg1744;>cg2836;>cg2900;>cg2985
Corynebacterium glutamicum ATCC 13032	sigma factor activity	6	>cg0309;>cg0696;>cg0876;>cg1271;>cg2092;>cg2102
Corynebacterium glutamicum ATCC 13032	transferase activity, transferring hexosyl groups	6	>cg1382;>cg2077;>cg2389;>cg2390;>cg2393;>cg3312
Corynebacterium glutamicum ATCC 13032	DNA-directed DNA polymerase activity	7	>cg0004;>cg0296;>cg0376;>cg0738;>cg2338;>cg2355;>cg2576
Corynebacterium glutamicum ATCC 13032	DNA helicase activity	8	>cg0889;>cg0885;>cg0886;>cg0976;>cg1555;>cg2065;>cg2776;>cg3304
Corynebacterium glutamicum ATCC 13032	DNA-directed 5'-3' RNA polymerase activity	8	>cg1995;>cg0309;>cg0576;>cg0577;>cg0655;>cg0696;>cg1809;>cg2092
Corynebacterium glutamicum ATCC 13032	heme binding	8	>cg0310;>cg0524;>cg1881;>cg2405;>cg2689;>cg2780;>cg3118;>cg3141
Corynebacterium glutamicum ATCC 13032	N-acetyltransferase activity	8	>cg1138;>cg1175;>cg1296;>cg1393;>cg1722;>cg1893;>cg2382;>cg3035
Corynebacterium glutamicum ATCC 13032	proton-transporting ATP synthase activity, rotational mechanism	8	>cg1362;>cg1363;>cg1364;>cg1365;>cg1366;>cg1367;>cg1368;>cg1369
Corynebacterium glutamicum ATCC 13032	transferase activity, transferring acyl groups	8	>cg0120;>cg0358;>cg1280;>cg1295;>cg1332;>cg1877;>cg2626;>cg2720
Corynebacterium glutamicum ATCC 13032	unfolded protein binding	8	>cg0116;>cg0123;>cg1342;>cg2515;>cg2620;>cg3011;>cg3098;>cg3100
Corynebacterium glutamicum ATCC 13032	electron transfer activity	9	>cg0253;>cg0964;>cg1252;>cg1301;>cg1387;>cg2405;>cg2617;>cg3132;>cg3275
Corynebacterium glutamicum ATCC 13032	isomerase activity	9	>cg0205;>cg0212;>cg0502;>cg1043;>cg1437;>cg1488;>cg2312;>cg2838;>cg3206
Corynebacterium glutamicum ATCC 13032	ligase activity	9	>cg0127;>cg0533;>cg0811;>cg0812;>cg1222;>cg1353;>cg2891;>cg3177;>cg3179
Corynebacterium glutamicum ATCC 13032	NAD binding	9	>cg0307;>cg1451;>cg1453;>cg1492;>cg1580;>cg1791;>cg2305;>cg3154;>cg3335
Corynebacterium glutamicum ATCC 13032	NADP binding	9	>cg0307;>cg0497;>cg0965;>cg1292;>cg1337;>cg1437;>cg1778;>cg1791;>cg2586
Corynebacterium glutamicum ATCC 13032	peptidase activity	9	>cg0685;>cg0874;>cg1690;>cg1730;>cg1731;>cg2043;>cg2772;>cg3138;>cg3396
Corynebacterium glutamicum ATCC 13032	FAD binding	11	>cg0238;>cg0423;>cg0476;>cg0557;>cg0662;>cg1027;>cg1309;>cg2543;>cg2966;>cg3141;>cg3354
Corynebacterium glutamicum ATCC 13032	phosphorelay sensor kinase activity	11	>cg0089;>cg0331;>cg0483;>cg0864;>cg0997;>cg1083;>cg2201;>cg2948;>cg3060;>cg3248;>cg3284
Corynebacterium glutamicum ATCC 13032	protein dimerization activity	11	>cg0307;>cg0655;>cg0741;>cg1083;>cg1580;>cg2103;>cg2201;>cg2620;>cg2784;>cg3060;>cg3248
Corynebacterium glutamicum ATCC 13032	ATPase-coupled transmembrane transporter activity	12	>cg0042;>cg0288;>cg1088;>cg1101;>cg1281;>cg1299;>cg1621;>cg1622;>cg1719;>cg2277;>cg2279;>cg2524
Corynebacterium glutamicum ATCC 13032	GTPase activity	13	>cg0118;>cg0587;>cg0872;>cg1060;>cg1248;>cg2126;>cg2176;>cg2262;>cg2366;>cg2510;>cg2571;>cg2589;>cg3114
Corynebacterium glutamicum ATCC 13032	helicase activity	13	>cg0178;>cg0370;>cg0845;>cg0881;>cg1018;>cg1316;>cg1354;>cg1498;>cg1641;>cg1683;>cg2003;>cg2107;>cg3398
Corynebacterium glutamicum ATCC 13032	kinase activity	13	>cg0382;>cg0707;>cg1075;>cg1230;>cg1592;>cg1861;>cg2117;>cg2291;>cg2793;>cg2925;>cg2979;>cg3291;>cg3366
Corynebacterium glutamicum ATCC 13032	serine-type endopeptidase activity	13	>cg0049;>cg0410;>cg0665;>cg0893;>cg0998;>cg1243;>cg1682;>cg1930;>cg2114;>cg2644;>cg2645;>cg2767;>cg2873
Corynebacterium glutamicum ATCC 13032	flavin adenine dinucleotide binding	14	>cg0346;>cg0441;>cg0639;>cg0790;>cg1153;>cg1292;>cg1349;>cg1387;>cg1640;>cg2194;>cg2511;>cg2841;>cg3339;>cg3354
Corynebacterium glutamicum ATCC 13032	tRNA binding	17	>cg0581;>cg0582;>cg0593;>cg0602;>cg0610;>cg0652;>cg1397;>cg1463;>cg1574;>cg1575;>cg1838;>cg1880;>cg2101;>cg2214;>cg2359;>cg2753;>cg3431
Corynebacterium glutamicum ATCC 13032	catalytic activity	18	>cg0198;>cg0245;>cg0250;>cg0747;>cg0941;>cg1819;>cg2343;>cg2487;>cg2529;>cg2581;>cg2694;>cg2734;>cg2869;>cg2877;>cg2907;>cg3003;>cg3037;>cg3040
Corynebacterium glutamicum ATCC 13032	lyase activity	18	>cg0185;>cg0324;>cg0384;>cg0502;>cg0552;>cg0728;>cg0829;>cg1134;>cg1373;>cg2244;>cg2297;>cg2629;>cg2687;>cg2715;>cg2796;>cg2803;>cg2851;>cg3086
Corynebacterium glutamicum ATCC 13032	methyltransferase activity	18	>cg0186;>cg0510;>cg0844;>cg1133;>cg1266;>cg1385;>cg1500;>cg1530;>cg1600;>cg1620;>cg1645;>cg2035;>cg2100;>cg2189;>cg2311;>cg2514;>cg2883;>cg3168
Corynebacterium glutamicum ATCC 13032	4 iron, 4 sulfur cluster binding	21	>cg0095;>cg0337;>cg0618;>cg0695;>cg0850;>cg0878;>cg1164;>cg1216;>cg1252;>cg1344;>cg1352;>cg1352;>cg1432;>cg1476;>cg1487;>cg2135;>cg2206;>cg2214;>cg2517;>cg3118;>cg3275
Corynebacterium glutamicum ATCC 13032	pyridoxal phosphate binding	21	>cg0245;>cg0267;>cg0518;>cg0681;>cg0755;>cg0931;>cg1133;>cg1253;>cg1479;>cg1479;>cg1583;>cg1761;>cg2334;>cg2364;>cg2437;>cg2536;>cg2680;>cg2687;>cg2877;>cg3086;>cg3149
Corynebacterium glutamicum ATCC 13032	GTP binding	22	>cg0118;>cg0587;>cg0786;>cg0872;>cg1060;>cg1171;>cg1248;>cg1350;>cg1352;>cg1617;>cg1794;>cg1798;>cg2126;>cg2176;>cg2262;>cg2366;>cg2510;>cg2571;>cg2589;>cg3063;>cg3114;>cg3169
Corynebacterium glutamicum ATCC 13032	transferase activity	25	>cg0073;>cg0074;>cg0155;>cg0228;>cg0246;>cg0299;>cg0319;>cg0335;>cg0336;>cg0419;>cg0438;>cg0532;>cg0598;>cg0723;>cg0730;>cg0811;>cg1259;>cg1404;>cg1739;>cg2605;>cg2995;>cg3161;>cg3187;>cg3191;>cg3208
Corynebacterium glutamicum ATCC 13032	RNA binding	26	>cg0184;>cg0384;>cg0657;>cg0657;>cg0749;>cg0916;>cg0945;>cg1038;>cg1307;>cg1354;>cg1573;>cg1594;>cg1600;>cg1615;>cg1824;>cg2166;>cg2170;>cg2170;>cg2346;>cg2453;>cg2490;>cg2588;>cg2597;>cg2923;>cg3258;>cg3415
Corynebacterium glutamicum ATCC 13032	rRNA binding	29	>cg0581;>cg0582;>cg0596;>cg0598;>cg0600;>cg0601;>cg0602;>cg0608;>cg0609;>cg0610;>cg0628;>cg0629;>cg0630;>cg0631;>cg0634;>cg0651;>cg0652;>cg0653;>cg0654;>cg0872;>cg0988;>cg0989;>cg1565;>cg2167;>cg2214;>cg2273;>cg2573;>cg2595;>cg3306
Corynebacterium glutamicum ATCC 13032	nucleic acid binding	37	>cg0178;>cg0215;>cg0292;>cg0370;>cg0371;>cg0395;>cg0881;>cg0938;>cg1018;>cg1163;>cg1400;>cg1457;>cg1498;>cg1531;>cg1641;>cg1683;>cg1716;>cg1746;>cg1841;>cg1871;>cg1950;>cg1961;>cg2035;>cg2100;>cg2107;>cg2111;>cg2174;>cg2228;>cg2241;>cg2392;>cg2455;>cg2718;>cg2733;>cg2974;>cg3058;>cg3185;>cg3266
Corynebacterium glutamicum ATCC 13032	oxidoreductase activity	40	>cg0181;>cg0207;>cg0211;>cg0251;>cg0387;>cg0446;>cg0612;>cg0616;>cg0639;>cg0662;>cg0700;>cg0720;>cg0767;>cg1043;>cg1080;>cg1300;>cg1642;>cg1656;>cg1677;>cg1680;>cg1703;>cg1781;>cg1850;>cg2342;>cg2417;>cg2543;>cg2638;>cg2640;>cg2714;>cg3092;>cg3136;>cg3332;>cg3340;>cg3344;>cg3370;>cg3374;>cg3389;>cg3391;>cg3392;>cg3405
Corynebacterium glutamicum ATCC 13032	structural constituent of ribosome	42	>cg0505;>cg0563;>cg0573;>cg0581;>cg0582;>cg0593;>cg0596;>cg0598;>cg0600;>cg0601;>cg0602;>cg0608;>cg0609;>cg0610;>cg0628;>cg0629;>cg0630;>cg0631;>cg0634;>cg0652;>cg0653;>cg0654;>cg0656;>cg0673;>cg0674;>cg0988;>cg0989;>cg0990;>cg0991;>cg0994;>cg0995;>cg1072;>cg1564;>cg1565;>cg2167;>cg2222;>cg2235;>cg2253;>cg2573;>cg2595;>cg3306;>cg3432
Corynebacterium glutamicum ATCC 13032	zinc ion binding	42	>cg0097;>cg0273;>cg0281;>cg0289;>cg0387;>cg0400;>cg0409;>cg0577;>cg0745;>cg0856;>cg1250;>cg1290;>cg1317;>cg1463;>cg1476;>cg1560;>cg1693;>cg1701;>cg1709;>cg1746;>cg1798;>cg1800;>cg1815;>cg1838;>cg2112;>cg2284;>cg2296;>cg2305;>cg2337;>cg2359;>cg2489;>cg2512;>cg2515;>cg2620;>cg2714;>cg2924;>cg2954;>cg2984;>cg3068;>cg3098;>cg3328;>cg3332
Corynebacterium glutamicum ATCC 13032	magnesium ion binding	46	>cg0481;>cg0552;>cg0577;>cg0675;>cg0786;>cg0797;>cg1075;>cg1076;>cg1111;>cg1130;>cg1437;>cg1453;>cg1574;>cg1575;>cg1654;>cg1655;>cg1688;>cg1698;>cg1787;>cg1798;>cg1806;>cg1828;>cg1871;>cg2083;>cg2086;>cg2166;>cg2171;>cg2190;>cg2236;>cg2291;>cg2296;>cg2355;>cg2374;>cg2392;>cg2589;>cg2738;>cg2800;>cg2837;>cg2862;>cg2886;>cg2891;>cg2974;>cg2988;>cg3047;>cg3054;>cg3063
Corynebacterium glutamicum ATCC 13032	DNA-binding transcription factor activity	48	>cg0019;>cg0051;>cg0090;>cg0129;>cg0139;>cg0146;>cg0156;>cg0272;>cg0309;>cg0317;>cg0696;>cg0702;>cg0741;>cg0764;>cg0876;>cg0993;>cg1032;>cg1120;>cg1143;>cg1211;>cg1271;>cg1324;>cg1425;>cg1585;>cg1704;>cg1765;>cg1831;>cg1935;>cg2092;>cg2102;>cg2103;>cg2109;>cg2115;>cg2118;>cg2378;>cg2500;>cg2544;>cg2766;>cg2784;>cg2899;>cg2936;>cg2965;>cg3082;>cg3202;>cg3224;>cg3246;>cg3261;>cg3315
Corynebacterium glutamicum ATCC 13032	transmembrane transporter activity	54	>cg0052;>cg0103;>cg0121;>cg0144;>cg0158;>cg0223;>cg0277;>cg0286;>cg0340;>cg0390;>cg0456;>cg0468;>cg0501;>cg0555;>cg0568;>cg0590;>cg0591;>cg0621;>cg0769;>cg0770;>cg0778;>cg0835;>cg0927;>cg0944;>cg0972;>cg1009;>cg1062;>cg1064;>cg1105;>cg1212;>cg1225;>cg1257;>cg1288;>cg1289;>cg1305;>cg1399;>cg1503;>cg1696;>cg1832;>cg2138;>cg2139;>cg2243;>cg2301;>cg2317;>cg2440;>cg2468;>cg2642;>cg2739;>cg2893;>cg2895…
Corynebacterium glutamicum ATCC 13032	hydrolase activity	56	>cg0134;>cg0154;>cg0334;>cg0345;>cg0349;>cg0355;>cg0388;>cg0464;>cg0540;>cg0784;>cg0870;>cg1099;>cg1139;>cg1140;>cg1218;>cg1220;>cg1284;>cg1294;>cg1295;>cg1320;>cg1322;>cg1329;>cg1332;>cg1363;>cg1364;>cg1365;>cg1368;>cg1384;>cg1490;>cg1607;>cg1700;>cg1744;>cg1856;>cg1879;>cg2097;>cg2168;>cg2172;>cg2401;>cg2432;>cg2458;>cg2528;>cg2531;>cg2562;>cg2585;>cg2612;>cg2649;>cg2714;>cg2880;>cg2901;>cg2902…
Corynebacterium glutamicum ATCC 13032	ATPase activity	65	>cg0043;>cg0046;>cg0053;>cg0248;>cg0265;>cg0288;>cg0469;>cg0589;>cg0768;>cg0835;>cg0914;>cg0928;>cg1040;>cg1065;>cg1066;>cg1081;>cg1088;>cg1101;>cg1171;>cg1234;>cg1274;>cg1281;>cg1299;>cg1379;>cg1383;>cg1411;>cg1502;>cg1550;>cg1571;>cg1560;>cg1621;>cg1622;>cg1651;>cg1691;>cg1719;>cg1753;>cg1762;>cg1767;>cg1834;>cg1903;>cg2136;>cg2148;>cg2184;>cg2188;>cg2204;>cg2213;>cg2277;>cg2279;>cg2349;>cg2467…
Corynebacterium glutamicum ATCC 13032	metal ion binding	98	>cg0007;>cg0075;>cg0210;>cg0261;>cg0275;>cg0285;>cg0310;>cg0337;>cg0401;>cg0463;>cg0464;>cg0508;>cg0512;>cg0559;>cg0649;>cg0688;>cg0695;>cg0760;>cg0766;>cg0791;>cg0802;>cg0850;>cg0872;>cg0878;>cg0985;>cg1003;>cg1017;>cg1055;>cg1109;>cg1164;>cg1216;>cg1252;>cg1260;>cg1262;>cg1266;>cg1274;>cg1301;>cg1310;>cg1329;>cg1344;>cg1350;>cg1351;>cg1352;>cg1401;>cg1409;>cg1432;>cg1487;>cg1493;>cg1601;>cg1606…
Corynebacterium glutamicum ATCC 13032	DNA binding	138	>cg0004;>cg0007;>cg0015;>cg0019;>cg0027;>cg0075;>cg0090;>cg0139;>cg0146;>cg0151;>cg0210;>cg0221;>cg0272;>cg0296;>cg0297;>cg0309;>cg0330;>cg0337;>cg0350;>cg0454;>cg0463;>cg0492;>cg0579;>cg0576;>cg0577;>cg0655;>cg0668;>cg0695;>cg0696;>cg0702;>cg0709;>cg0741;>cg0764;>cg0787;>cg0800;>cg0824;>cg0845;>cg0850;>cg0862;>cg0876;>cg0878;>cg0885;>cg0886;>cg0889;>cg0976;>cg0986;>cg1040;>cg1053;>cg1098;>cg1123…
Corynebacterium glutamicum ATCC 13032	ATP binding	231	>cg0005;>cg0007;>cg0015;>cg0043;>cg0046;>cg0053;>cg0057;>cg0085;>cg0089;>cg0123;>cg0147;>cg0148;>cg0178;>cg0248;>cg0265;>cg0288;>cg0289;>cg0296;>cg0300;>cg0306;>cg0331;>cg0370;>cg0464;>cg0469;>cg0483;>cg0589;>cg0644;>cg0668;>cg0682;>cg0688;>cg0690;>cg0768;>cg0779;>cg0791;>cg0802;>cg0835;>cg0845;>cg0861;>cg0864;>cg0868;>cg0881;>cg0889;>cg0885;>cg0893;>cg0886;>cg0914;>cg0928;>cg0976;>cg0997;>cg1003…
Corynebacterium jeikeium K411	16S rRNA (adenine(1518)-N(6)/adenine(1519)-N(6))-dimethyltransferase activity	1	>JK_RS07755
Corynebacterium jeikeium K411	2,4-dienoyl-CoA reductase (NADPH) activity	1	>JK_RS00390
Corynebacterium jeikeium K411	3'-5' exonuclease activity	1	>JK_RS03810
Corynebacterium jeikeium K411	4-(cytidine 5'-diphospho)-2-C-methyl-D-erythritol kinase activity	1	>JK_RS07750
Corynebacterium jeikeium K411	4-hydroxy-3-methylbut-2-en-1-yl diphosphate reductase activity	1	>JK_RS07435
Corynebacterium jeikeium K411	4-hydroxy-tetrahydrodipicolinate synthase activity	1	>JK_RS05850
Corynebacterium jeikeium K411	5-(carboxyamino)imidazole ribonucleotide mutase activity	1	>JK_RS08465
Corynebacterium jeikeium K411	5-amino-6-(5-phosphoribosylamino)uracil reductase activity	1	>JK_RS05225
Corynebacterium jeikeium K411	[glutamate-ammonia-ligase] adenylyltransferase activity	1	>JK_RS03550
Corynebacterium jeikeium K411	[glutamine synthetase]-adenylyl-L-tyrosine phosphorylase	1	>JK_RS03550
Corynebacterium jeikeium K411	acetate CoA-transferase activity	1	>JK_RS01960
Corynebacterium jeikeium K411	acetolactate synthase activity	1	>JK_RS06685
Corynebacterium jeikeium K411	acetolactate synthase regulator activity	1	>JK_RS06685
Corynebacterium jeikeium K411	acetyl-CoA hydrolase activity	1	>JK_RS01960
Corynebacterium jeikeium K411	adenyl-nucleotide exchange factor activity	1	>JK_RS00925
Corynebacterium jeikeium K411	alpha,alpha-trehalose-phosphate synthase (UDP-forming) activity	1	>JK_RS01685
Corynebacterium jeikeium K411	aminoacyl-tRNA ligase activity	1	>JK_RS01875
Corynebacterium jeikeium K411	arabinosyltransferase activity	1	>JK_RS00445
Corynebacterium jeikeium K411	ATP phosphoribosyltransferase activity	1	>JK_RS04930
Corynebacterium jeikeium K411	ATPase-coupled transmembrane transporter activity	1	>JK_RS09080
Corynebacterium jeikeium K411	carboxypeptidase activity	1	>JK_RS03110
Corynebacterium jeikeium K411	catalytic activity	1	>JK_RS10105
Corynebacterium jeikeium K411	chaperone binding	1	>JK_RS00925
Corynebacterium jeikeium K411	cystathionine gamma-synthase activity	1	>JK_RS00285
Corynebacterium jeikeium K411	cysteine desulfurase activity	1	>JK_RS06800
Corynebacterium jeikeium K411	cysteine-glucosaminylinositol ligase activity	1	>JK_RS01875
Corynebacterium jeikeium K411	diaminohydroxyphosphoribosylaminopyrimidine deaminase activity	1	>JK_RS05225
Corynebacterium jeikeium K411	diaminopimelate decarboxylase activity	1	>JK_RS06960
Corynebacterium jeikeium K411	DNA-directed 5'-3' RNA polymerase activity	1	>JK_RS08960
Corynebacterium jeikeium K411	dUTP diphosphatase activity	1	>JK_RS05620
Corynebacterium jeikeium K411	electron transfer activity	1	>JK_RS06815
Corynebacterium jeikeium K411	excinuclease ABC activity	1	>JK_RS04310
Corynebacterium jeikeium K411	exodeoxyribonuclease III activity	1	>JK_RS08630
Corynebacterium jeikeium K411	exoribonuclease activity	1	>JK_RS03810
Corynebacterium jeikeium K411	FMN binding	1	>JK_RS00390
Corynebacterium jeikeium K411	glucose-6-phosphate dehydrogenase activity	1	>JK_RS05145
Corynebacterium jeikeium K411	glutamate 5-kinase activity	1	>JK_RS02955
Corynebacterium jeikeium K411	glutamate-tRNA ligase activity	1	>JK_RS10300
Corynebacterium jeikeium K411	glutaminase activity	1	>JK_RS02460
Corynebacterium jeikeium K411	glutaminyl-peptide cyclotransferase activity	1	>JK_RS02165
Corynebacterium jeikeium K411	GTP binding	1	>JK_RS07410
Corynebacterium jeikeium K411	histidinol-phosphate transaminase activity	1	>JK_RS04100
Corynebacterium jeikeium K411	homoserine O-acetyltransferase activity	1	>JK_RS08650
Corynebacterium jeikeium K411	indole-3-glycerol-phosphate synthase activity	1	>JK_RS04150
Corynebacterium jeikeium K411	iron-sulfur cluster binding	1	>JK_RS00910
Corynebacterium jeikeium K411	L-threonine ammonia-lyase activity	1	>JK_RS06760
Corynebacterium jeikeium K411	ligase activity	1	>JK_RS03550
Corynebacterium jeikeium K411	lysozyme activity	1	>JK_RS00435
Corynebacterium jeikeium K411	lytic endotransglycosylase activity	1	>JK_RS05355
Corynebacterium jeikeium K411	metalloendopeptidase activity	1	>JK_RS03110
Corynebacterium jeikeium K411	metallopeptidase activity	1	>JK_RS09895
Corynebacterium jeikeium K411	methylthiotransferase activity	1	>JK_RS05775
Corynebacterium jeikeium K411	methyltransferase activity	1	>JK_RS07130
Corynebacterium jeikeium K411	monooxygenase activity	1	>JK_RS00955
Corynebacterium jeikeium K411	NAD+ synthase (glutamine-hydrolyzing) activity	1	>JK_RS02460
Corynebacterium jeikeium K411	NAD+ synthase activity	1	>JK_RS02460
Corynebacterium jeikeium K411	NADP binding	1	>JK_RS05145
Corynebacterium jeikeium K411	nuclease activity	1	>JK_RS06100
Corynebacterium jeikeium K411	O-succinylbenzoate synthase activity	1	>JK_RS09540
Corynebacterium jeikeium K411	orotate phosphoribosyltransferase activity	1	>JK_RS01090
Corynebacterium jeikeium K411	oxidoreductase activity, acting on paired donors, with incorporation or reduction of molecular oxygen	1	>JK_RS00955
Corynebacterium jeikeium K411	phenylalanine-tRNA ligase activity	1	>JK_RS04370
Corynebacterium jeikeium K411	phosphorelay sensor kinase activity	1	>JK_RS07350
Corynebacterium jeikeium K411	phosphoribosyl-ATP diphosphatase activity	1	>JK_RS04935
Corynebacterium jeikeium K411	phosphoribosylglycinamide formyltransferase activity	1	>JK_RS07975
Corynebacterium jeikeium K411	polyribonucleotide nucleotidyltransferase activity	1	>JK_RS05865
Corynebacterium jeikeium K411	porphobilinogen synthase activity	1	>JK_RS09700
Corynebacterium jeikeium K411	protein homodimerization activity	1	>JK_RS00925
Corynebacterium jeikeium K411	ribokinase activity	1	>JK_RS10620
Corynebacterium jeikeium K411	ribosomal large subunit binding	1	>JK_RS07410
Corynebacterium jeikeium K411	ribosome binding	1	>JK_RS07410
Corynebacterium jeikeium K411	RNA helicase activity	1	>JK_RS07030
Corynebacterium jeikeium K411	RNA methyltransferase activity	1	>JK_RS01635
Corynebacterium jeikeium K411	rRNA (adenine-N6,N6-)-dimethyltransferase activity	1	>JK_RS07755
Corynebacterium jeikeium K411	serine-type carboxypeptidase activity	1	>JK_RS01395
Corynebacterium jeikeium K411	serine-type endopeptidase activity	1	>JK_RS02865
Corynebacterium jeikeium K411	serine-type peptidase activity	1	>JK_RS06115
Corynebacterium jeikeium K411	sigma factor activity	1	>JK_RS05645
Corynebacterium jeikeium K411	single-stranded DNA binding	1	>JK_RS02795
Corynebacterium jeikeium K411	symporter activity	1	>JK_RS08985
Corynebacterium jeikeium K411	thiamine diphosphokinase activity	1	>JK_RS04530
Corynebacterium jeikeium K411	thiamine-phosphate diphosphorylase activity	1	>JK_RS04445
Corynebacterium jeikeium K411	threonine-tRNA ligase activity	1	>JK_RS05505
Corynebacterium jeikeium K411	transferase activity, transferring acyl groups other than amino-acyl groups	1	>JK_RS00340
Corynebacterium jeikeium K411	transferase activity, transferring alkyl or aryl (other than methyl) groups	1	>JK_RS02680
Corynebacterium jeikeium K411	transition metal ion binding	1	>JK_RS05690
Corynebacterium jeikeium K411	translation release factor activity, codon specific	1	>JK_RS06925
Corynebacterium jeikeium K411	UDP-galactopyranose mutase activity	1	>JK_RS00655
Corynebacterium jeikeium K411	unfolded protein binding	1	>JK_RS02870
Corynebacterium jeikeium K411	ureidoglycolate lyase activity	1	>JK_RS06620
Corynebacterium jeikeium K411	UTP:glucose-1-phosphate uridylyltransferase activity	1	>JK_RS07825
Corynebacterium jeikeium K411	3-isopropylmalate dehydratase activity	2	>JK_RS06300;>JK_RS06305
Corynebacterium jeikeium K411	acyl-CoA dehydrogenase activity	2	>JK_RS00995;>JK_RS07940
Corynebacterium jeikeium K411	endonuclease activity	2	>JK_RS06725;>JK_RS08440
Corynebacterium jeikeium K411	helicase activity	2	>JK_RS07010;>JK_RS09390
Corynebacterium jeikeium K411	lyase activity	2	>JK_RS05355;>JK_RS08465
Corynebacterium jeikeium K411	oxidoreductase activity	2	>JK_RS01065;>JK_RS07565
Corynebacterium jeikeium K411	penicillin binding	2	>JK_RS00200;>JK_RS03880
Corynebacterium jeikeium K411	peptidase activity	2	>JK_RS01515;>JK_RS02870
Corynebacterium jeikeium K411	tRNA binding	2	>JK_RS04370;>JK_RS05505
Corynebacterium jeikeium K411	4 iron, 4 sulfur cluster binding	3	>JK_RS05775;>JK_RS06305;>JK_RS07435
Corynebacterium jeikeium K411	flavin adenine dinucleotide binding	3	>JK_RS00995;>JK_RS06815;>JK_RS07940
Corynebacterium jeikeium K411	isomerase activity	3	>JK_RS06300;>JK_RS06305;>JK_RS06620
Corynebacterium jeikeium K411	protein dimerization activity	3	>JK_RS02870;>JK_RS05690;>JK_RS08960
Corynebacterium jeikeium K411	transferase activity	3	>JK_RS00840;>JK_RS01380;>JK_RS03840
Corynebacterium jeikeium K411	pyridoxal phosphate binding	4	>JK_RS00285;>JK_RS04100;>JK_RS06760;>JK_RS06960
Corynebacterium jeikeium K411	transposase activity	4	>JK_RS00795;>JK_RS02660;>JK_RS02665;>JK_RS06570
Corynebacterium jeikeium K411	DNA-binding transcription factor activity	5	>JK_RS03865;>JK_RS05100;>JK_RS05645;>JK_RS05690;>JK_RS09360
Corynebacterium jeikeium K411	nucleic acid binding	5	>JK_RS03810;>JK_RS06100;>JK_RS06365;>JK_RS06725;>JK_RS09390
Corynebacterium jeikeium K411	RNA binding	5	>JK_RS01635;>JK_RS02955;>JK_RS05865;>JK_RS07030;>JK_RS07755
Corynebacterium jeikeium K411	rRNA binding	5	>JK_RS07880;>JK_RS09155;>JK_RS09315;>JK_RS09325;>JK_RS10565
Corynebacterium jeikeium K411	zinc ion binding	5	>JK_RS01875;>JK_RS02870;>JK_RS05225;>JK_RS07535;>JK_RS09895
Corynebacterium jeikeium K411	transmembrane transporter activity	6	>JK_RS00510;>JK_RS07220;>JK_RS07275;>JK_RS07470;>JK_RS07785;>JK_RS08635
Corynebacterium jeikeium K411	ATPase activity	7	>JK_RS04310;>JK_RS07310;>JK_RS07410;>JK_RS07745;>JK_RS08145;>JK_RS09080;>JK_RS10130
Corynebacterium jeikeium K411	hydrolase activity	8	>JK_RS02285;>JK_RS03055;>JK_RS03460;>JK_RS05010;>JK_RS06295;>JK_RS07050;>JK_RS07535;>JK_RS08310
Corynebacterium jeikeium K411	magnesium ion binding	8	>JK_RS01090;>JK_RS03810;>JK_RS04370;>JK_RS04445;>JK_RS04930;>JK_RS05620;>JK_RS05865;>JK_RS09540
Corynebacterium jeikeium K411	structural constituent of ribosome	9	>JK_RS02465;>JK_RS06120;>JK_RS07875;>JK_RS07880;>JK_RS08900;>JK_RS09155;>JK_RS09315;>JK_RS09325;>JK_RS10565
Corynebacterium jeikeium K411	metal ion binding	11	>JK_RS02460;>JK_RS03110;>JK_RS05505;>JK_RS05775;>JK_RS06305;>JK_RS07130;>JK_RS07345;>JK_RS07435;>JK_RS09700;>JK_RS10255;>JK_RS10620
Corynebacterium jeikeium K411	DNA binding	18	>JK_RS00525;>JK_RS00795;>JK_RS01670;>JK_RS02660;>JK_RS02665;>JK_RS03825;>JK_RS03865;>JK_RS04310;>JK_RS05645;>JK_RS05690;>JK_RS06570;>JK_RS11125;>JK_RS08410;>JK_RS08960;>JK_RS09360;>JK_RS09730;>JK_RS10255;>JK_RS10260
Corynebacterium jeikeium K411	ATP binding	27	>JK_RS01515;>JK_RS01875;>JK_RS02460;>JK_RS02870;>JK_RS02955;>JK_RS03550;>JK_RS04310;>JK_RS04370;>JK_RS04530;>JK_RS04700;>JK_RS04930;>JK_RS04935;>JK_RS05505;>JK_RS07030;>JK_RS07010;>JK_RS07310;>JK_RS07350;>JK_RS07410;>JK_RS07745;>JK_RS07750;>JK_RS08145;>JK_RS08820;>JK_RS09080;>JK_RS09390;>JK_RS10130;>JK_RS10300;>JK_RS10620
Corynebacterium pseudotuberculosis 1002B	3'-5'-exoribonuclease activity	1	>Cp1002B_RS04740
Corynebacterium pseudotuberculosis 1002B	aminoacyl-tRNA editing activity	1	>Cp1002B_RS02630
Corynebacterium pseudotuberculosis 1002B	antiporter activity	1	>Cp1002B_RS06620
Corynebacterium pseudotuberculosis 1002B	ATP binding	4	>Cp1002B_RS01305;>Cp1002B_RS07805;>Cp1002B_RS09225;>Cp1002B_RS09230
Corynebacterium pseudotuberculosis 1002B	ATPase activity	3	>Cp1002B_RS07805;>Cp1002B_RS09225;>Cp1002B_RS09230
Corynebacterium pseudotuberculosis 1002B	ATPase-coupled transmembrane transporter activity	2	>Cp1002B_RS09225;>Cp1002B_RS09230
Corynebacterium pseudotuberculosis 1002B	catalytic activity	1	>Cp1002B_RS09905
Corynebacterium pseudotuberculosis 1002B	cation transmembrane transporter activity	1	>Cp1002B_RS03915
Corynebacterium pseudotuberculosis 1002B	DNA binding	1	>Cp1002B_RS05995
Corynebacterium pseudotuberculosis 1002B	DNA-binding transcription factor activity	1	>Cp1002B_RS05995
Corynebacterium pseudotuberculosis 1002B	GTP binding	1	>Cp1002B_RS04025
Corynebacterium pseudotuberculosis 1002B	GTP cyclohydrolase I activity	1	>Cp1002B_RS04025
Corynebacterium pseudotuberculosis 1002B	hydrolase activity	1	>Cp1002B_RS06645
Corynebacterium pseudotuberculosis 1002B	kinase activity	1	>Cp1002B_RS08320
Corynebacterium pseudotuberculosis 1002B	lyase activity	1	>Cp1002B_RS02630
Corynebacterium pseudotuberculosis 1002B	metal ion binding	1	>Cp1002B_RS07010
Corynebacterium pseudotuberculosis 1002B	oxidoreductase activity	1	>Cp1002B_RS06805
Corynebacterium pseudotuberculosis 1002B	peptide-methionine (R)-S-oxide reductase activity	1	>Cp1002B_RS07010
Corynebacterium pseudotuberculosis 1002B	phosphorelay sensor kinase activity	1	>Cp1002B_RS01305
Corynebacterium pseudotuberculosis 1002B	protein-N(PI)-phosphohistidine-sugar phosphotransferase activity	1	>Cp1002B_RS08320
Corynebacterium pseudotuberculosis 1002B	rRNA binding	1	>Cp1002B_RS01770
Corynebacterium pseudotuberculosis 1002B	structural constituent of ribosome	2	>Cp1002B_RS01770;>Cp1002B_RS09680
Corynebacterium pseudotuberculosis 1002B	transferase activity	1	>Cp1002B_RS04255
Corynebacterium pseudotuberculosis 1002B	transferase activity, transferring acyl groups other than amino-acyl groups	1	>Cp1002B_RS03310
Corynebacterium pseudotuberculosis 1002B	transmembrane transporter activity	3	>Cp1002B_RS00695;>Cp1002B_RS02295;>Cp1002B_RS03145
Corynebacterium pseudotuberculosis 1002B	tRNA binding	1	>Cp1002B_RS04740
Corynebacterium pseudotuberculosis 1002B	tRNA nucleotidyltransferase activity	1	>Cp1002B_RS04740
Corynebacterium pseudotuberculosis 1002B	tRNA-specific adenosine-34 deaminase activity	1	>Cp1002B_RS00685
Corynebacterium pseudotuberculosis 1002B	xenobiotic transmembrane transporter activity	1	>Cp1002B_RS06620
Corynebacterium pseudotuberculosis 1002B	zinc ion binding	2	>Cp1002B_RS00685;>Cp1002B_RS04025
Corynebacterium ulcerans NCTC7910	2-C-methyl-D-erythritol 2,4-cyclodiphosphate synthase activity	1	>CKV68_RS04745
Corynebacterium ulcerans NCTC7910	3-isopropylmalate dehydrogenase activity	1	>CKV68_RS00250
Corynebacterium ulcerans NCTC7910	4 iron, 4 sulfur cluster binding	1	>CKV68_RS09390
Corynebacterium ulcerans NCTC7910	aminoacyl-tRNA editing activity	1	>CKV68_RS06245
Corynebacterium ulcerans NCTC7910	ATPase-coupled cation transmembrane transporter activity	1	>CKV68_RS04255
Corynebacterium ulcerans NCTC7910	carbohydrate derivative binding	1	>CKV68_RS03370
Corynebacterium ulcerans NCTC7910	catalytic activity	1	>CKV68_RS07555
Corynebacterium ulcerans NCTC7910	dinitrosyl-iron complex binding	1	>CKV68_RS09390
Corynebacterium ulcerans NCTC7910	endonuclease activity	1	>CKV68_RS07260
Corynebacterium ulcerans NCTC7910	excinuclease ABC activity	1	>CKV68_RS00490
Corynebacterium ulcerans NCTC7910	glucose-1-phosphate thymidylyltransferase activity	1	>CKV68_RS07980
Corynebacterium ulcerans NCTC7910	glutamate-tRNA ligase activity	1	>CKV68_RS00285
Corynebacterium ulcerans NCTC7910	glutamine-fructose-6-phosphate transaminase (isomerizing) activity	1	>CKV68_RS03370
Corynebacterium ulcerans NCTC7910	GTP binding	1	>CKV68_RS05710
Corynebacterium ulcerans NCTC7910	histidinol-phosphatase activity	1	>CKV68_RS09705
Corynebacterium ulcerans NCTC7910	IMP dehydrogenase activity	1	>CKV68_RS03175
Corynebacterium ulcerans NCTC7910	leucine-tRNA ligase activity	1	>CKV68_RS06245
Corynebacterium ulcerans NCTC7910	lyase activity	1	>CKV68_RS07390
Corynebacterium ulcerans NCTC7910	manganese ion binding	1	>CKV68_RS05710
Corynebacterium ulcerans NCTC7910	methyltransferase activity	1	>CKV68_RS02895
Corynebacterium ulcerans NCTC7910	nucleic acid binding	1	>CKV68_RS07260
Corynebacterium ulcerans NCTC7910	oxidoreductase activity	1	>CKV68_RS05125
Corynebacterium ulcerans NCTC7910	phosphoenolpyruvate carboxykinase (GTP) activity	1	>CKV68_RS05710
Corynebacterium ulcerans NCTC7910	phosphoribosylglycinamide formyltransferase activity	1	>CKV68_RS10105
Corynebacterium ulcerans NCTC7910	porphobilinogen synthase activity	1	>CKV68_RS08180
Corynebacterium ulcerans NCTC7910	ribosome binding	1	>CKV68_RS08790
Corynebacterium ulcerans NCTC7910	RNA binding	1	>CKV68_RS01515
Corynebacterium ulcerans NCTC7910	rRNA binding	1	>CKV68_RS08790
Corynebacterium ulcerans NCTC7910	tetrahydrofolylpolyglutamate synthase activity	1	>CKV68_RS03785
Corynebacterium ulcerans NCTC7910	transferase activity, transferring glycosyl groups	1	>CKV68_RS08315
Corynebacterium ulcerans NCTC7910	translation initiation factor activity	1	>CKV68_RS08790
Corynebacterium ulcerans NCTC7910	tRNA binding	1	>CKV68_RS00285
Corynebacterium ulcerans NCTC7910	zinc ion binding	1	>CKV68_RS00285
Corynebacterium ulcerans NCTC7910	kinase activity	2	>CKV68_RS02740;>CKV68_RS05710
Corynebacterium ulcerans NCTC7910	ATPase activity	3	>CKV68_RS00490;>CKV68_RS05090;>CKV68_RS06760
Corynebacterium ulcerans NCTC7910	transmembrane transporter activity	3	>CKV68_RS02680;>CKV68_RS07510;>CKV68_RS09135
Corynebacterium ulcerans NCTC7910	DNA binding	4	>CKV68_RS00490;>CKV68_RS04400;>CKV68_RS09000;>CKV68_RS09390
Corynebacterium ulcerans NCTC7910	hydrolase activity	4	>CKV68_RS05410;>CKV68_RS07135;>CKV68_RS09185;>CKV68_RS10635
Corynebacterium ulcerans NCTC7910	metal ion binding	7	>CKV68_RS00250;>CKV68_RS03270;>CKV68_RS04255;>CKV68_RS04745;>CKV68_RS07980;>CKV68_RS08180;>CKV68_RS09390
Corynebacterium ulcerans NCTC7910	ATP binding	8	>CKV68_RS00285;>CKV68_RS00490;>CKV68_RS00790;>CKV68_RS03785;>CKV68_RS04255;>CKV68_RS05090;>CKV68_RS06760;>CKV68_RS06245
