# Supplementary material for: An Integrated Database of Small RNAs and Their Interplay With Transcriptional Gene Regulatory Networks in Corynebacteria
Source: Front Microbiol. 2021 Jun 17;12:656435. doi: 10.3389/fmicb.2021.656435 (PMC8247434; doi:10.3389/fmicb.2021.656435)
Supplement: Supplementary file 3 [file Table_2.XLSX]

## Sheet: Sheet1
Locus tag	Length	Product	Completeness	Gene onthology	SEED	Protein databases	Genome annotation databases	Family and domain databases	Crossreferences
DIP_RS11520	395	Q6NKL6_CORDI Beta sliding clamp OS=Corynebacterium diphtheriae (strain ATCC 700971 / NCTC 13129 / Biotype gravis) OX=257309 GN=dnaN PE=3 SV=1	99.75% [1185/1188]	GO:0003677 - DNA binding|GO:0003887 - DNA-directed DNA polymerase activity|GO:0005737 - cytoplasm|GO:0006260 - DNA replication|GO:0008408 - 3'-5' exonuclease activity|GO:0009360 - DNA polymerase III complex	DNA-replication|DNA replication cluster 1	Uniprot (Q6NKL6)|Interpro (Q6NKL6)	KEGG (cdi:DIP0002)|KEGG GM (cdi:DIP0002)|KEGG EC (2.7.7.7)	Interpro (IPR001001)|Interpro (IPR022635)|Interpro (IPR022637)|Interpro (IPR022634)|Pfam (PF00712)|Pfam (PF02767)|Pfam (PF02768)	NCBI (81565022)|EMBL (BX248354)
DIP_RS11535	681	Q6NKL3_CORDI DNA gyrase subunit B OS=Corynebacterium diphtheriae (strain ATCC 700971 / NCTC 13129 / Biotype gravis) OX=257309 GN=gyrB PE=3 SV=1	99.85% [2043/2046]	GO:0003677 - DNA binding|GO:0003918 - DNA topoisomerase type II (double strand cut ATP-hydrolyzing) activity|GO:0005524 - ATP binding|GO:0005694 - chromosome|GO:0005737 - cytoplasm|GO:0006261 - DNA-dependent DNA replication|GO:0006265 - DNA topological change|GO:0046872 - metal ion binding	DNA gyrase subunits|DNA topoisomerases, Type II, ATP-dependent|DNA replication cluster 1|Resistance to fluoroquinolones	Uniprot (Q6NKL3)|Interpro (Q6NKL3)	KEGG (cdi:DIP0005)|KEGG GM (cdi:DIP0005)|KEGG EC (5.6.2.2)	Interpro (IPR002288)|Interpro (IPR011557)|Interpro (IPR003594)|Interpro (IPR036890)|Interpro (IPR020568)|Interpro (IPR014721)|Interpro (IPR001241)|Interpro (IPR013760)|Interpro (IPR013759)|Interpro (IPR013506)|Interpro (IPR018522)|Interpro (IPR006171)|Pfam (PF00204)|Pfam (PF00986)|Pfam (PF02518)|Pfam (PF01751)	NCBI (81830001)|EMBL (BX248354)
DIP_RS11545	89	Uncharacterized protein	97.80% [267/273]		Phd-Doc, YdcE-YdcD toxin-antitoxin (programmed cell death) systems	Uniprot (Q6NKL1)|Interpro (Q6NKL1)	KEGG (cdi:DIP0007)|KEGG GM (cdi:DIP0007)		NCBI (499236400)|EMBL (BX248354)
DIP_RS11550	67	Uncharacterized protein	98.53% [201/204]		Phd-Doc, YdcE-YdcD toxin-antitoxin (programmed cell death) systems	Uniprot (Q6NKL0)|Interpro (Q6NKL0)	KEGG (cdi:DIP0008)|KEGG GM (cdi:DIP0008)		NCBI (499236401)|EMBL (BX248354)
DIP_RS11730	672	Probable serine/threonine-protein kinase	99.70% [2016/2022]	GO:0004672 - protein kinase activity|GO:0005524 - ATP binding|GO:0016021 - integral component of membrane		Uniprot (Q6NKH3)|Interpro (Q6NKH3)	KEGG (cdi:DIP0053)|KEGG GM (cdi:DIP0053)|KEGG EC (2.7.11.1)	Interpro (IPR011009)|Interpro (IPR005543)|Interpro (IPR000719)|Interpro (IPR017441)|Interpro (IPR008271)|Pfam (PF03793)|Pfam (PF00069)	NCBI (81829996)|EMBL (BX248354)
DIP_RS11745	449	Probable cell division protein	99.78% [1347/1350]	GO:0016021 - integral component of membrane|GO:0051301 - cell division	Bacterial Cell Division|Bacterial Cytoskeleton	Uniprot (Q6NKH0)|Interpro (Q6NKH0)	KEGG (cdi:DIP0056)|KEGG GM (cdi:DIP0056)	Interpro (IPR001182)|Pfam (PF01098)	NCBI (499236438)|EMBL (BX248354)
DIP_RS11755	161	Putative secreted protein	98.77% [483/489]	GO:0016021 - integral component of membrane		Uniprot (Q6NKG8)|Interpro (Q6NKG8)	KEGG (cdi:DIP0058)|KEGG GM (cdi:DIP0058)	Interpro (IPR000253)|Interpro (IPR008984)|Interpro (IPR032030)|Pfam (PF16697)	NCBI (499236440)|EMBL (BX248354)
DIP_RS11895	408	Putative two component system sensor kinase	99.51% [1224/1230]	GO:0000155 - phosphorelay sensor kinase activity|GO:0016021 - integral component of membrane|GO:0046983 - protein dimerization activity		Uniprot (Q6NKE0)|Interpro (Q6NKE0)	KEGG (cdi:DIP0092)|KEGG GM (cdi:DIP0092)	Interpro (IPR036890)|Interpro (IPR011712)|Pfam (PF07730)	NCBI (499236468)|EMBL (BX248354)
DIP_RS11905	224	Choline transport system permease protein	99.56% [672/675]	GO:0005886 - plasma membrane|GO:0016021 - integral component of membrane|GO:0055085 - transmembrane transport	Choline and Betaine Uptake and Betaine Biosynthesis	Uniprot (Q6NKD7)|Interpro (Q6NKD7)	KEGG (cdi:DIP0095)|KEGG GM (cdi:DIP0095)	Interpro (IPR000515)|Interpro (IPR035906)|Pfam (PF00528)	NCBI (499236471)|EMBL (BX248354)
DIP_RS11945	448	Putative peptidase	99.78% [1344/1347]	GO:0016787 - hydrolase activity		Uniprot (Q6NKC8)|Interpro (Q6NKC8)	KEGG (cdi:DIP0104)|KEGG GM (cdi:DIP0104)	Interpro (IPR036264)|Interpro (IPR002933)|Interpro (IPR011650)|Pfam (PF07687)|Pfam (PF01546)	NCBI (499236478)|EMBL (BX248354)
DIP_RS12010	192	Putative dehydrogenase	99.48% [576/579]	GO:0016491 - oxidoreductase activity		Uniprot (Q6NKB5)|Interpro (Q6NKB5)	KEGG (cdi:DIP0118)|KEGG GM (cdi:DIP0118)	Interpro (IPR029479)|Interpro (IPR000415)|Pfam (PF00881)	NCBI (499236491)|EMBL (BX248354)
DIP_RS12035	406	Rossman fold protein TIGR00730 family	99.51% [1218/1224]	GO:0008080 - N-acetyltransferase activity		Uniprot (A0A2T1BVX8)|Interpro (A0A2T1BVX8)		Interpro (IPR016181)|Interpro (IPR000182)|Interpro (IPR005269)|Interpro (IPR031100)|Pfam (PF00583)|Pfam (PF03641)	NCBI (1213655497)|EMBL (MWRW01000001)
DIP_RS12040	537	Uncharacterized protein	99.81% [1611/1614]			Uniprot (Q6NKA8)|Interpro (Q6NKA8)	KEGG (cdi:DIP0126)|KEGG GM (cdi:DIP0126)	Interpro (IPR010281)|Pfam (PF05960)	NCBI (499236498)|EMBL (BX248354)
DIP_RS12055	194	Uncharacterized protein	99.49% [582/585]			Uniprot (Q6NKA5)|Interpro (Q6NKA5)	KEGG (cdi:DIP0129)|KEGG GM (cdi:DIP0129)		NCBI (499236501)|EMBL (BX248354)
DIP_RS12080	204	DNA-3-methyladenine glycosidase	99.03% [612/618]	GO:0006284 - base-excision repair|GO:0008725 - DNA-3-methyladenine glycosylase activity		Uniprot (A0A2T1BVU5)|Interpro (A0A2T1BVU5)		Interpro (IPR005019)|Interpro (IPR011257)|Pfam (PF03352)	NCBI (1187709774)|EMBL (MWRW01000001)
DIP_RS12220	258	Q6NK70_CORDI DUF559 domain-containing protein OS=Corynebacterium diphtheriae (strain ATCC 700971 / NCTC 13129 / Biotype gravis) OX=257309 GN=DIP0167 PE=4 SV=1	99.23% [774/780]			Uniprot (Q6NK70)|Interpro (Q6NK70)	KEGG (cdi:DIP0167)|KEGG GM (cdi:DIP0167)	Interpro (IPR007569)|Interpro (IPR011335)|Pfam (PF04480)	NCBI (499236533)|EMBL (BX248354)
DIP_RS12245	283	Putative membrane protein	99.65% [849/852]	GO:0005887 - integral component of plasma membrane|GO:0042626 - ATPase-coupled transmembrane transporter activity|GO:0043190 - ATP-binding cassette (ABC) transporter complex		Uniprot (Q6NK65)|Interpro (Q6NK65)	KEGG (cdi:DIP0172)|KEGG GM (cdi:DIP0172)	Interpro (IPR037294)|Interpro (IPR001626)|Pfam (PF00950)	NCBI (499236537)|EMBL (BX248354)
DIP_RS12510	112	Putative secreted protein	99.12% [336/339]			Uniprot (Q6NK16)|Interpro (Q6NK16)	KEGG (cdi:DIP0221)|KEGG GM (cdi:DIP0221)		NCBI (499236582)|EMBL (BX248354)
DIP_RS12535	300	A0A2T1BVU6_CORDP Pyridoxal 5'-phosphate synthase subunit PdxS OS=Corynebacterium diphtheriae OX=1717 GN=pdxS PE=3 SV=1	99.67% [900/903]	GO:0036381 - pyridoxal 5'-phosphate synthase (glutamine hydrolysing) activity|GO:0042823 - pyridoxal phosphate biosynthetic process		Uniprot (A0A2T1BVU6)|Interpro (A0A2T1BVU6)		Interpro (IPR013785)|Interpro (IPR001852)|Interpro (IPR033755)|Interpro (IPR011060)|Pfam (PF01680)	NCBI (1213655961)|EMBL (MWRW01000001)
DIP_RS12540	185	A0A2T1BVS9_CORDP Pyridoxal 5'-phosphate synthase subunit PdxT OS=Corynebacterium diphtheriae OX=1717 GN=pdxT PE=3 SV=1	99.46% [555/558]	GO:0004359 - glutaminase activity|GO:0006543 - glutamine catabolic process|GO:0036381 - pyridoxal 5'-phosphate synthase (glutamine hydrolysing) activity|GO:0042823 - pyridoxal phosphate biosynthetic process		Uniprot (A0A2T1BVS9)|Interpro (A0A2T1BVS9)		Interpro (IPR029062)|Interpro (IPR002161)|Interpro (IPR021196)|Pfam (PF01174)	NCBI (1208421656)|EMBL (MWRW01000001)
DIP_RS12655	166	Q6NJY7_CORDI Gluconokinase OS=Corynebacterium diphtheriae (strain ATCC 700971 / NCTC 13129 / Biotype gravis) OX=257309 GN=DIP0254 PE=3 SV=1	98.81% [498/504]	GO:0005524 - ATP binding|GO:0005975 - carbohydrate metabolic process|GO:0046316 - gluconokinase activity	D-Galacturonate and D-Glucuronate Utilization|Entner-Doudoroff Pathway|D-gluconate and ketogluconates metabolism	Uniprot (Q6NJY7)|Interpro (Q6NJY7)	KEGG (cdi:DIP0254)|KEGG GM (cdi:DIP0254)|KEGG EC (2.7.1.12)	Interpro (IPR027417)|Interpro (IPR031322)|Interpro (IPR006001)|Pfam (PF01202)	NCBI (81401998)|EMBL (BX248354)
DIP_RS12675	183	Q6NJY3_CORDI SUFU domain-containing protein OS=Corynebacterium diphtheriae (strain ATCC 700971 / NCTC 13129 / Biotype gravis) OX=257309 GN=DIP0258 PE=4 SV=1	99.46% [549/552]			Uniprot (Q6NJY3)|Interpro (Q6NJY3)	KEGG (cdi:DIP0258)|KEGG GM (cdi:DIP0258)	Interpro (IPR020941)|Pfam (PF05076)	NCBI (499236614)|EMBL (BX248354)
DIP_RS12715	605	Q6NJX5_CORDI 2-isopropylmalate synthase OS=Corynebacterium diphtheriae (strain ATCC 700971 / NCTC 13129 / Biotype gravis) OX=257309 GN=leuA PE=3 SV=1	99.83% [1815/1818]	GO:0003852 - 2-isopropylmalate synthase activity|GO:0009098 - leucine biosynthetic process	Leucine Biosynthesis|Branched-Chain Amino Acid Biosynthesis	Uniprot (Q6NJX5)|Interpro (Q6NJX5)	KEGG (cdi:DIP0266)|KEGG GM (cdi:DIP0266)|KEGG EC (2.3.3.13)	Interpro (IPR013709)|Interpro (IPR002034)|Interpro (IPR013785)|Interpro (IPR005668)|Interpro (IPR036230)|Interpro (IPR039371)|Interpro (IPR000891)|Pfam (PF00682)|Pfam (PF08502)	NCBI (504067273)|EMBL (BX248354)
DIP_RS12735	454	Putative antibiotic resistance protein (Membrane protein)	99.78% [1362/1365]	GO:0016021 - integral component of membrane|GO:0022857 - transmembrane transporter activity		Uniprot (Q6NJX1)|Interpro (Q6NJX1)	KEGG (cdi:DIP0272)|KEGG GM (cdi:DIP0272)	Interpro (IPR011701)|Interpro (IPR020846)|Interpro (IPR036259)|Interpro (IPR001411)|Pfam (PF07690)	NCBI (499236625)|EMBL (BX248354)
DIP_RS12740	218	A0A2T1BVX5_CORDP Deoxyribose-phosphate aldolase OS=Corynebacterium diphtheriae OX=1717 GN=deoC PE=3 SV=1	99.54% [654/657]	GO:0004139 - deoxyribose-phosphate aldolase activity|GO:0005737 - cytoplasm|GO:0009264 - deoxyribonucleotide catabolic process|GO:0016052 - carbohydrate catabolic process|GO:0046386 - deoxyribose phosphate catabolic process		Uniprot (A0A2T1BVX5)|Interpro (A0A2T1BVX5)		Interpro (IPR013785)|Interpro (IPR011343)|Interpro (IPR002915)|Interpro (IPR028581)|Pfam (PF01791)	NCBI (1208422996)|EMBL (MWRW01000001)
DIP_RS12750	345	Putative membrane protein	99.71% [1035/1038]	GO:0004584 - obsolete dolichyl-phosphate-mannose-glycolipid alpha-mannosyltransferase activity|GO:0006506 - GPI anchor biosynthetic process|GO:0016021 - integral component of membrane		Uniprot (Q6NJW8)|Interpro (Q6NJW8)	KEGG (cdi:DIP0275)|KEGG GM (cdi:DIP0275)	Interpro (IPR007315)|Pfam (PF04188)	NCBI (499236628)|EMBL (BX248354)
DIP_RS12785	352	Putative ABC transport system ATP-binding protein	99.72% [1056/1059]	GO:0005524 - ATP binding|GO:0016887 - ATPase activity|GO:0022857 - transmembrane transporter activity|GO:0043190 - ATP-binding cassette (ABC) transporter complex		Uniprot (Q6NJW1)|Interpro (Q6NJW1)	KEGG (cdi:DIP0282)|KEGG GM (cdi:DIP0282)|KEGG EC (7.2.2.7)	Interpro (IPR003593)|Interpro (IPR003439)|Interpro (IPR027417)|Interpro (IPR013611)|Pfam (PF00005)|Pfam (PF08402)	NCBI (499236634)|EMBL (BX248354)
DIP_RS12830	507	Putative Na+/H+ antiporter subunit	99.80% [1521/1524]	GO:0008137 - NADH dehydrogenase (ubiquinone) activity|GO:0016021 - integral component of membrane|GO:0042773 - ATP synthesis coupled electron transport	Multi-subunit cation antiporter	Uniprot (Q6NJV2)|Interpro (Q6NJV2)	KEGG (cdi:DIP0291)|KEGG GM (cdi:DIP0291)	Interpro (IPR003918)|Interpro (IPR001750)|Pfam (PF00361)	NCBI (499236642)|EMBL (BX248354)
DIP_RS12960	65	Putative membrane protein	98.48% [195/198]	GO:0016021 - integral component of membrane	CBSS-336982.3.peg.3874	Uniprot (Q6NJS7)|Interpro (Q6NJS7)	KEGG (cdi:DIP0316)|KEGG GM (cdi:DIP0316)	Interpro (IPR025338)|Pfam (PF14029)	NCBI (489947139)|EMBL (BX248354)
DIP_RS12965	91	Putative secreted protein	98.91% [273/276]	GO:0016021 - integral component of membrane		Uniprot (Q6NJS6)|Interpro (Q6NJS6)	KEGG (cdi:DIP0317)|KEGG GM (cdi:DIP0317)		NCBI (499236666)|EMBL (BX248354)
DIP_RS13125	2578	Putative secreted bifunctional (Alpha-amylase and endo-alpha-glucosidase): starch degradation and integral membrane protein	99.96% [7734/7737]	GO:0004553 - hydrolase activity hydrolyzing O-glycosyl compounds|GO:0005975 - carbohydrate metabolic process|GO:0016021 - integral component of membrane	Maltose and Maltodextrin Utilization	Uniprot (Q6NJP1)|Interpro (Q6NJP1)	KEGG (cdi:DIP0357)|KEGG GM (cdi:DIP0357)	Interpro (IPR006047)|Interpro (IPR004193)|Interpro (IPR013780)|Interpro (IPR017853)|Interpro (IPR013783)|Interpro (IPR014756)|Interpro (IPR024561)|Interpro (IPR040671)|Pfam (PF00128)|Pfam (PF02922)|Pfam (PF11852)|Pfam (PF17967)	NCBI (499236699)|EMBL (BX248354)
DIP_RS13130	550	Putative CoA-ligase	99.82% [1650/1653]	GO:0016874 - ligase activity		Uniprot (Q6NJP0)|Interpro (Q6NJP0)	KEGG (cdi:DIP0358)|KEGG GM (cdi:DIP0358)	Interpro (IPR025110)|Interpro (IPR020845)|Interpro (IPR000873)|Interpro (IPR042099)|Pfam (PF00501)|Pfam (PF13193)	NCBI (489947210)|EMBL (BX248354)
DIP_RS13135	262	Putative secreted hydrolase	99.62% [786/789]	GO:0016788 - hydrolase activity acting on ester bonds		Uniprot (Q6NJN9)|Interpro (Q6NJN9)	KEGG (cdi:DIP0359)|KEGG GM (cdi:DIP0359)	Interpro (IPR037460)|Interpro (IPR013830)|Interpro (IPR036514)|Pfam (PF13472)	NCBI (499236700)|EMBL (BX248354)
DIP_RS13300	63	Putative DNA-binding (Excisionase) protein	98.44% [189/192]	GO:0003677 - DNA binding		Uniprot (Q6NJK6)|Interpro (Q6NJK6)	KEGG (cdi:DIP0395)|KEGG GM (cdi:DIP0395)	Interpro (IPR009061)|Interpro (IPR041657)|Interpro (IPR010093)|Pfam (PF12728)	NCBI (490703079)|EMBL (BX248355)
DIP_RS13305	289	Putative secreted protein	99.66% [867/870]	GO:0005623 - obsolete cell|GO:0016021 - integral component of membrane|GO:0045454 - cell redox homeostasis		Uniprot (Q6NJK4)|Interpro (Q6NJK4)	KEGG (cdi:DIP0397)|KEGG GM (cdi:DIP0397)	Interpro (IPR012336)|Interpro (IPR036249)|Interpro (IPR013766)|Pfam (PF13462)	NCBI (783282923)|EMBL (BX248355)
DIP_RS13325	294	A0A0D6FEG0_CORDP Porphobilinogen deaminase OS=Corynebacterium diphtheriae OX=1717 GN=hemC PE=3 SV=1	99.66% [882/885]	GO:0004418 - hydroxymethylbilane synthase activity|GO:0006782 - protoporphyrinogen IX biosynthetic process|GO:0018160 - peptidyl-pyrromethane cofactor linkage		Uniprot (A0A0D6FEG0)|Interpro (A0A0D6FEG0)	KEGG (cdip:ERS451417_00324)|KEGG GM (cdip:ERS451417_00324)|KEGG EC (2.5.1.61)	Interpro (IPR000860)|Interpro (IPR022419)|Interpro (IPR022417)|Interpro (IPR022418)|Interpro (IPR036803)|Pfam (PF01379)|Pfam (PF03900)	NCBI (1213655853)|EMBL (MWRW01000001)
DIP_RS13335	330	Q6NJJ8_CORDI Delta-aminolevulinic acid dehydratase OS=Corynebacterium diphtheriae (strain ATCC 700971 / NCTC 13129 / Biotype gravis) OX=257309 GN=hemB PE=3 SV=1	99.70% [990/993]	GO:0004655 - porphobilinogen synthase activity|GO:0006779 - porphyrin-containing compound biosynthetic process|GO:0046872 - metal ion binding	Heme and Siroheme Biosynthesis|Zinc regulated enzymes	Uniprot (Q6NJJ8)|Interpro (Q6NJJ8)	KEGG (cdi:DIP0403)|KEGG GM (cdi:DIP0403)|KEGG EC (4.2.1.24)	Interpro (IPR001731)|Interpro (IPR030656)|Interpro (IPR013785)|Pfam (PF00490)	NCBI (499236734)|EMBL (BX248355)
DIP_RS13455	316	Putative lactate dehydrogenase	99.68% [948/951]	GO:0005975 - carbohydrate metabolic process|GO:0016616 - oxidoreductase activity acting on the CH-OH group of donors NAD or NADP as acceptor|GO:0019752 - carboxylic acid metabolic process		Uniprot (Q6NJH4)|Interpro (Q6NJH4)	KEGG (cdi:DIP0427)|KEGG GM (cdi:DIP0427)|KEGG EC (1.1.1.27)	Interpro (IPR001557)|Interpro (IPR022383)|Interpro (IPR001236)|Interpro (IPR015955)|Interpro (IPR036291)|Pfam (PF02866)|Pfam (PF00056)	NCBI (499236754)|EMBL (BX248355)
DIP_RS13545	286	Putative membrane protein	99.31% [858/864]	GO:0005887 - integral component of plasma membrane|GO:0042626 - ATPase-coupled transmembrane transporter activity|GO:0043190 - ATP-binding cassette (ABC) transporter complex		Uniprot (Q6NJG1)|Interpro (Q6NJG1)	KEGG (cdi:DIP0441)|KEGG GM (cdi:DIP0441)	Interpro (IPR037294)|Interpro (IPR001626)|Interpro (IPR022392)|Pfam (PF00950)	NCBI (499236764)|EMBL (BX248355)
DIP_RS13635	324	Putative ABC transport system ATP-binding protein	99.69% [972/975]	GO:0005524 - ATP binding|GO:0016887 - ATPase activity		Uniprot (Q6NJE5)|Interpro (Q6NJE5)	KEGG (cdi:DIP0460)|KEGG GM (cdi:DIP0460)	Interpro (IPR003593)|Interpro (IPR003439)|Interpro (IPR017871)|Interpro (IPR027417)|Pfam (PF00005)	NCBI (499236781)|EMBL (BX248355)
DIP_RS13675	155	A0A2T1BV45_CORDP 30S ribosomal protein S7 OS=Corynebacterium diphtheriae OX=1717 GN=rpsG PE=3 SV=1	99.36% [465/468]	GO:0000049 - tRNA binding|GO:0003735 - structural constituent of ribosome|GO:0006412 - translation|GO:0015935 - small ribosomal subunit|GO:0019843 - rRNA binding		Uniprot (A0A2T1BV45)|Interpro (A0A2T1BV45)		Interpro (IPR000235)|Interpro (IPR005717)|Interpro (IPR020606)|Interpro (IPR023798)|Interpro (IPR036823)|Pfam (PF00177)	NCBI (1208425960)|EMBL (MWRW01000001)
DIP_RS13785	458	Q6NJB9_CORDI L-serine dehydratase OS=Corynebacterium diphtheriae (strain ATCC 700971 / NCTC 13129 / Biotype gravis) OX=257309 GN=sdaA PE=3 SV=1	99.78% [1374/1377]	GO:0003941 - L-serine ammonia-lyase activity|GO:0006094 - gluconeogenesis|GO:0046872 - metal ion binding|GO:0051539 - 4 iron 4 sulfur cluster binding	Glycine cleavage system|Glycine and Serine Utilization|Pyruvate Alanine Serine Interconversions	Uniprot (Q6NJB9)|Interpro (Q6NJB9)	KEGG (cdi:DIP0490)|KEGG GM (cdi:DIP0490)|KEGG EC (4.3.1.17)	Interpro (IPR029009)|Interpro (IPR004644)|Interpro (IPR005130)|Interpro (IPR005131)|Pfam (PF03313)|Pfam (PF03315)	NCBI (499236793)|EMBL (BX248355)
DIP_RS13855	203	Q6NJA5_CORDI Molybdenum cofactor guanylyltransferase OS=Corynebacterium diphtheriae (strain ATCC 700971 / NCTC 13129 / Biotype gravis) OX=257309 GN=DIP0504 PE=3 SV=1	99.02% [609/615]	GO:0005525 - GTP binding|GO:0005737 - cytoplasm|GO:0006777 - Mo-molybdopterin cofactor biosynthetic process|GO:0046872 - metal ion binding|GO:0061603 - molybdenum cofactor guanylyltransferase activity		Uniprot (Q6NJA5)|Interpro (Q6NJA5)	KEGG (cdi:DIP0504)|KEGG GM (cdi:DIP0504)	Interpro (IPR025877)|Interpro (IPR013482)|Interpro (IPR029044)|Pfam (PF12804)	NCBI (499236805)|EMBL (BX248355)
DIP_RS13910	231	Q6NJ93_CORDI N-acylglucosamine-6-phosphate 2-epimerase OS=Corynebacterium diphtheriae (strain ATCC 700971 / NCTC 13129 / Biotype gravis) OX=257309 GN=DIP0519 PE=3 SV=1	99.57% [693/696]	GO:0005975 - carbohydrate metabolic process|GO:0006051 - N-acetylmannosamine metabolic process|GO:0009385 - N-acylmannosamine-6-phosphate 2-epimerase activity|GO:0019262 - N-acetylneuraminate catabolic process|GO:0047465 - N-acylglucosamine-6-phosphate 2-epimerase activity	Sialic Acid Metabolism	Uniprot (Q6NJ93)|Interpro (Q6NJ93)	KEGG (cdi:DIP0519)|KEGG GM (cdi:DIP0519)|KEGG EC (5.1.3.9)	Interpro (IPR013785)|Interpro (IPR007260)|Interpro (IPR011060)|Pfam (PF04131)	NCBI (499236813)|EMBL (BX248355)
DIP_RS14105	105	A0A246CH58_CORDP ESAT-6-like protein OS=Corynebacterium diphtheriae OX=1717 GN=BT093_09235 PE=3 SV=1	99.06% [315/318]			Uniprot (A0A246CH58)|Interpro (A0A246CH58)	KEGG (cdip:ERS451417_00493)|KEGG GM (cdip:ERS451417_00493)	Interpro (IPR036689)|Interpro (IPR010310)|Pfam (PF06013)	NCBI (1208426048)|EMBL (MWRW01000001)
DIP_RS14205	127	Uncharacterized protein	98.45% [381/387]			Uniprot (Q6NJ34)|Interpro (Q6NJ34)	KEGG (cdi:DIP0579)|KEGG GM (cdi:DIP0579)	Interpro (IPR035165)|Pfam (PF17252)	NCBI (499236854)|EMBL (BX248355)
DIP_RS14285	151	Uncharacterized protein	99.34% [453/456]			Uniprot (A0A2T1BUS4)|Interpro (A0A2T1BUS4)		Interpro (IPR028276)|Pfam (PF15583)	NCBI (1213654607)|EMBL (MWRW01000001)
DIP_RS14315	227	Uncharacterized protein	99.56% [681/684]			Uniprot (A0A2T1BUU4)|Interpro (A0A2T1BUU4)			NCBI (1208425595)|EMBL (MWRW01000001)
DIP_RS14340	225	Putative ABC transport system membrane protein	99.56% [675/678]	GO:0005886 - plasma membrane|GO:0016021 - integral component of membrane|GO:0055085 - transmembrane transport	Methionine Degradation|Methionine Biosynthesis	Uniprot (Q6NJ08)|Interpro (Q6NJ08)	KEGG (cdi:DIP0608)|KEGG GM (cdi:DIP0608)	Interpro (IPR000515)|Interpro (IPR035906)|Pfam (PF00528)	NCBI (490703553)|EMBL (BX248355)
DIP_RS14355	290	Putative ABC transport system secreted protein	99.66% [870/873]		Methionine Degradation|Staphylococcal pathogenicity islands SaPI|Methionine Biosynthesis	Uniprot (Q6NJ05)|Interpro (Q6NJ05)	KEGG (cdi:DIP0611)|KEGG GM (cdi:DIP0611)	Interpro (IPR004872)|Pfam (PF03180)	NCBI (490703557)|EMBL (BX248355)
DIP_RS14430	353	Iron-related transport system receptor protein	99.72% [1059/1062]		Heme, hemin uptake and utilization systems in GramPositives	Uniprot (Q6NIZ0)|Interpro (Q6NIZ0)	KEGG (cdi:DIP0626)|KEGG GM (cdi:DIP0626)	Interpro (IPR002491)|Pfam (PF01497)	NCBI (499236890)|EMBL (BX248355)
DIP_RS14505	278	Q6NIX6_CORDI NLPC_P60 domain-containing protein OS=Corynebacterium diphtheriae (strain ATCC 700971 / NCTC 13129 / Biotype gravis) OX=257309 GN=DIP0640 PE=4 SV=1	99.29% [834/840]			Uniprot (Q6NIX6)|Interpro (Q6NIX6)	KEGG (cdi:DIP0640)|KEGG GM (cdi:DIP0640)	Interpro (IPR000064)|Interpro (IPR038765)|Pfam (PF00877)	NCBI (499236902)|EMBL (BX248355)
DIP_RS14790	220	A0A0F5DFR1_CORDP Ribosome hibernation promoting factor OS=Corynebacterium diphtheriae OX=1717 GN=hpf PE=3 SV=1	99.55% [660/663]	GO:0005737 - cytoplasm|GO:0006417 - regulation of translation|GO:0044238 - primary metabolic process		Uniprot (A0A0F5DFR1)|Interpro (A0A0F5DFR1)		Interpro (IPR034694)|Interpro (IPR036567)|Interpro (IPR003489)|Interpro (IPR032528)|Interpro (IPR038416)|Pfam (PF16321)|Pfam (PF02482)	NCBI (1213656767)|EMBL (MWRW01000001)
DIP_RS14885	291	Putative membrane protein	99.32% [873/879]	GO:0016021 - integral component of membrane		Uniprot (Q6NIP8)|Interpro (Q6NIP8)	KEGG (cdi:DIP0720)|KEGG GM (cdi:DIP0720)	Interpro (IPR022603)|Pfam (PF11350)	NCBI (499236963)|EMBL (BX248356)
DIP_RS14920	297	Uncharacterized protein	99.66% [891/894]			Uniprot (Q6NIP1)|Interpro (Q6NIP1)	KEGG (cdi:DIP0727)|KEGG GM (cdi:DIP0727)		NCBI (81401726)|EMBL (BX248356)
DIP_RS14950	986	A0A2T1BUJ3_CORDP UPF0182 protein BT093_08380 OS=Corynebacterium diphtheriae OX=1717 GN=BT093_08380 PE=3 SV=1	99.80% [2958/2964]	GO:0005886 - plasma membrane|GO:0016021 - integral component of membrane		Uniprot (A0A2T1BUJ3)|Interpro (A0A2T1BUJ3)		Interpro (IPR005372)|Pfam (PF03699)	NCBI (1208425475)|EMBL (MWRW01000001)
DIP_RS14990	122	Putative decarboxylase	99.19% [366/369]		Na+ translocating decarboxylases and related biotin-dependent enzymes	Uniprot (Q6NIM6)|Interpro (Q6NIM6)	KEGG (cdi:DIP0742)|KEGG GM (cdi:DIP0742)|KEGG EC (2.1.3.1)	Interpro (IPR001882)|Interpro (IPR000089)|Interpro (IPR011053)|Pfam (PF00364)	NCBI (489947276)|EMBL (BX248356)
DIP_RS15000	262	Uncharacterized protein	99.62% [786/789]	GO:0004401 - histidinol-phosphatase activity|GO:0046855 - inositol phosphate dephosphorylation	Histidine Biosynthesis	Uniprot (Q6NIM4)|Interpro (Q6NIM4)	KEGG (cdi:DIP0744)|KEGG GM (cdi:DIP0744)|KEGG EC (3.1.3.15)	Interpro (IPR011809)|Interpro (IPR020583)|Interpro (IPR000760)|Pfam (PF00459)	NCBI (499236984)|EMBL (BX248356)
DIP_RS15130	62	Uncharacterized protein	98.41% [186/189]			Uniprot (A0A0D6FPE1)|Interpro (A0A0D6FPE1)	KEGG (cdip:ERS451417_00702)|KEGG GM (cdip:ERS451417_00702)		NCBI (1395820937)|EMBL (MWRW01000001)
DIP_RS15355	270	A0A2T1BW88_CORDP Thymidylate synthase OS=Corynebacterium diphtheriae OX=1717 GN=thyA PE=3 SV=1	99.63% [810/813]	GO:0004799 - thymidylate synthase activity|GO:0005737 - cytoplasm|GO:0006231 - dTMP biosynthetic process|GO:0006235 - dTTP biosynthetic process|GO:0032259 - methylation		Uniprot (A0A2T1BW88)|Interpro (A0A2T1BW88)		Interpro (IPR023451)|Interpro (IPR036926)|Interpro (IPR000398)|Interpro (IPR020940)|Pfam (PF00303)	NCBI (1208422854)|EMBL (MWRW01000001)
DIP_RS15470	82	A0A0D6FR27_CORDP 30S ribosomal protein S18 OS=Corynebacterium diphtheriae OX=1717 GN=rpsR PE=3 SV=1	98.80% [246/249]	GO:0003735 - structural constituent of ribosome|GO:0005840 - ribosome|GO:0006412 - translation|GO:0019843 - rRNA binding		Uniprot (A0A0D6FR27)|Interpro (A0A0D6FR27)	KEGG (cdip:ERS451417_00753)|KEGG GM (cdip:ERS451417_00753)	Interpro (IPR001648)|Interpro (IPR018275)|Interpro (IPR036870)|Pfam (PF01084)	NCBI (1213657778)|EMBL (MWRW01000001)
DIP_RS15475	101	30S ribosomal protein S14	99.02% [303/306]	GO:0005840 - ribosome		Uniprot (A0A658W815)|Interpro (A0A658W815)		Interpro (IPR001209)|Interpro (IPR043140)|Pfam (PF00253)	EMBL (OANN01000102)
DIP_RS15485	78	50S ribosomal protein L28	98.73% [234/237]	GO:0005840 - ribosome		Uniprot (A0A658W4D9)|Interpro (A0A658W4D9)		Interpro (IPR034704)|Interpro (IPR026569)|Interpro (IPR037147)|Interpro (IPR001383)|Pfam (PF00830)	EMBL (OANN01000102)
DIP_RS15505	513	Two-component sensor histidine kinase	99.81% [1539/1542]	GO:0000155 - phosphorelay sensor kinase activity|GO:0005524 - ATP binding|GO:0005886 - plasma membrane|GO:0016021 - integral component of membrane		Uniprot (A0A2T1BU85)|Interpro (A0A2T1BU85)		Interpro (IPR003660)|Interpro (IPR003594)|Interpro (IPR036890)|Interpro (IPR005467)|Interpro (IPR003661)|Interpro (IPR036097)|Interpro (IPR004358)|Pfam (PF00672)|Pfam (PF02518)|Pfam (PF00512)	NCBI (1208423681)|EMBL (MWRW01000001)
DIP_RS15560	137	Putative membrane protein	99.28% [411/414]	GO:0016021 - integral component of membrane		Uniprot (Q6NIB1)|Interpro (Q6NIB1)	KEGG (cdi:DIP0866)|KEGG GM (cdi:DIP0866)	Interpro (IPR032808)|Pfam (PF07681)	NCBI (489947453)|EMBL (BX248356)
DIP_RS15610	311	A0A2T1BU41_CORDP 4-diphosphocytidyl-2-C-methyl-D-erythritol kinase OS=Corynebacterium diphtheriae OX=1717 GN=ispE PE=3 SV=1	99.68% [933/936]	GO:0005524 - ATP binding|GO:0016114 - terpenoid biosynthetic process|GO:0019288 - isopentenyl diphosphate biosynthetic process methylerythritol 4-phosphate pathway|GO:0050515 - 4-(cytidine 5'-diphospho)-2-C-methyl-D-erythritol kinase activity		Uniprot (A0A2T1BU41)|Interpro (A0A2T1BU41)		Interpro (IPR013750)|Interpro (IPR036554)|Interpro (IPR006204)|Interpro (IPR004424)|Interpro (IPR020568)|Interpro (IPR014721)|Pfam (PF08544)|Pfam (PF00288)	NCBI (1208421491)|EMBL (MWRW01000001)
DIP_RS15690	209	A0A2T1BUB9_CORDP Peptidyl-tRNA hydrolase OS=Corynebacterium diphtheriae OX=1717 GN=pth PE=3 SV=1	99.52% [627/630]	GO:0004045 - aminoacyl-tRNA hydrolase activity|GO:0005737 - cytoplasm|GO:0006412 - translation		Uniprot (A0A2T1BUB9)|Interpro (A0A2T1BUB9)		Interpro (IPR001328)|Interpro (IPR018171)|Interpro (IPR036416)|Pfam (PF01195)	NCBI (1208423644)|EMBL (MWRW01000001)
DIP_RS15730	357	Putative membrane protein	99.44% [1071/1077]	GO:0016021 - integral component of membrane|GO:0055085 - transmembrane transport		Uniprot (Q6NI72)|Interpro (Q6NI72)	KEGG (cdi:DIP0906)|KEGG GM (cdi:DIP0906)	Interpro (IPR004695)|Interpro (IPR038665)|Pfam (PF03595)	NCBI (499237119)|EMBL (BX248356)
DIP_RS15820	139	Putative secreted protein	99.29% [417/420]			Uniprot (Q6NI54)|Interpro (Q6NI54)	KEGG (cdi:DIP0924)|KEGG GM (cdi:DIP0924)		NCBI (499237133)|EMBL (BX248356)
DIP_RS15960	391	Chloride channel protein	99.74% [1173/1176]	GO:0005247 - voltage-gated chloride channel activity|GO:0016021 - integral component of membrane		Uniprot (A0A2T1BW91)|Interpro (A0A2T1BW91)		Interpro (IPR014743)|Interpro (IPR001807)|Pfam (PF00654)	NCBI (1208426455)|EMBL (MWRW01000001)
DIP_RS16050	293	A0A2T1BTV7_CORDP 1D-myo-inositol 2-acetamido-2-deoxy-alpha-D-glucopyranoside deacetylase OS=Corynebacterium diphtheriae OX=1717 GN=mshB PE=3 SV=1	99.66% [879/882]	GO:0008270 - zinc ion binding|GO:0010125 - mycothiol biosynthetic process|GO:0035595 - N-acetylglucosaminylinositol deacetylase activity		Uniprot (A0A2T1BTV7)|Interpro (A0A2T1BTV7)	KEGG (cdip:ERS451417_00874)|KEGG GM (cdip:ERS451417_00874)|KEGG EC (3.5.1.103)	Interpro (IPR003737)|Interpro (IPR024078)|Interpro (IPR017810)|Pfam (PF02585)	NCBI (1213657384)|EMBL (MWRW01000001)
DIP_RS16090	324	Q6NI01_CORDI 2345-tetrahydropyridine-26-dicarboxylate N-succinyltransferase OS=Corynebacterium diphtheriae (strain ATCC 700971 / NCTC 13129 / Biotype gravis) OX=257309 GN=dapD PE=3 SV=1	99.69% [972/975]	GO:0000287 - magnesium ion binding|GO:0005737 - cytoplasm|GO:0008666 - 2345-tetrahydropyridine-26-dicarboxylate N-succinyltransferase activity|GO:0009089 - lysine biosynthetic process via diaminopimelate|GO:0019877 - diaminopimelate biosynthetic process	Lysine Biosynthesis DAP Pathway	Uniprot (Q6NI01)|Interpro (Q6NI01)	KEGG (cdi:DIP0979)|KEGG GM (cdi:DIP0979)|KEGG EC (2.3.1.117)	Interpro (IPR019875)|Interpro (IPR001451)|Interpro (IPR032784)|Interpro (IPR038361)|Interpro (IPR011004)|Interpro (IPR026586)|Pfam (PF14602)|Pfam (PF14789)	NCBI (499237173)|EMBL (BX248356)
DIP_RS16105	365	Succinyl-diaminopimelate desuccinylase	99.73% [1095/1098]	GO:0009014 - succinyl-diaminopimelate desuccinylase activity|GO:0009089 - lysine biosynthetic process via diaminopimelate	Lysine Biosynthesis DAP Pathway|A Glutathione-dependent Thiol Reductase Associated with a Step in Lysine Biosynthesis|Arginine Biosynthesis extended	Uniprot (Q6NHZ8)|Interpro (Q6NHZ8)	KEGG (cdi:DIP0982)|KEGG GM (cdi:DIP0982)|KEGG EC (3.5.1.18)	Interpro (IPR036264)|Interpro (IPR002933)|Interpro (IPR011650)|Interpro (IPR010174)|Pfam (PF07687)|Pfam (PF01546)	NCBI (499237176)|EMBL (BX248356)
DIP_RS16125	92	Putative secreted protein	98.92% [276/279]			Uniprot (Q6NHZ4)|Interpro (Q6NHZ4)	KEGG (cdi:DIP0986)|KEGG GM (cdi:DIP0986)		NCBI (489947659)|EMBL (BX248356)
DIP_RS16200	1237	2-oxoglutarate dehydrogenase E1 and E2 components	99.92% [3711/3714]	GO:0004149 - dihydrolipoyllysine-residue succinyltransferase activity|GO:0004591 - oxoglutarate dehydrogenase (succinyl-transferring) activity|GO:0006099 - tricarboxylic acid cycle|GO:0030976 - thiamine pyrophosphate binding	Dehydrogenase complexes|Lipoic acid metabolism|TCA Cycle	Uniprot (Q6NHX8)|Interpro (Q6NHX8)	KEGG (cdi:DIP1002)|KEGG GM (cdi:DIP1002)|KEGG EC (1.2.4.2)	Interpro (IPR001078)|Interpro (IPR032106)|Interpro (IPR011603)|Interpro (IPR023213)|Interpro (IPR001017)|Interpro (IPR031717)|Interpro (IPR042179)|Interpro (IPR029061)|Interpro (IPR005475)|Pfam (PF00198)|Pfam (PF16078)|Pfam (PF00676)|Pfam (PF16870)|Pfam (PF02779)	NCBI (81401564)|EMBL (BX248356)
DIP_RS16295	196	Putative exported protein	99.49% [588/591]			Uniprot (Q6NHV9)|Interpro (Q6NHV9)	KEGG (cdi:DIP1021)|KEGG GM (cdi:DIP1021)	Interpro (IPR011089)|Pfam (PF07510)	NCBI (489947731)|EMBL (BX248356)
DIP_RS16615	345	Putative iron transport membrane protein FecCD-family	99.42% [1035/1041]	GO:0005886 - plasma membrane|GO:0016021 - integral component of membrane|GO:0022857 - transmembrane transporter activity		Uniprot (Q6NHP7)|Interpro (Q6NHP7)	KEGG (cdi:DIP1084)|KEGG GM (cdi:DIP1084)	Interpro (IPR037294)|Interpro (IPR000522)|Pfam (PF01032)	NCBI (499237255)|EMBL (BX248357)
DIP_RS16635	342	Q6NHP3_CORDI ATP-dependent 6-phosphofructokinase OS=Corynebacterium diphtheriae (strain ATCC 700971 / NCTC 13129 / Biotype gravis) OX=257309 GN=pfkA PE=3 SV=1	99.71% [1026/1029]	GO:0003872 - 6-phosphofructokinase activity|GO:0005524 - ATP binding|GO:0005737 - cytoplasm|GO:0006002 - fructose 6-phosphate metabolic process|GO:0046872 - metal ion binding|GO:0047334 - diphosphate-fructose-6-phosphate 1-phosphotransferase activity	N-Acetyl-Galactosamine and Galactosamine Utilization|Glycolysis and Gluconeogenesis|Glycolysis and Gluconeogenesis, including Archaeal enzymes|D-Tagatose and Galactitol Utilization	Uniprot (Q6NHP3)|Interpro (Q6NHP3)	KEGG (cdi:DIP1088)|KEGG GM (cdi:DIP1088)|KEGG EC (2.7.1.11)	Interpro (IPR022953)|Interpro (IPR012003)|Interpro (IPR015912)|Interpro (IPR000023)|Interpro (IPR012829)|Interpro (IPR035966)|Pfam (PF00365)	NCBI (489947855)|EMBL (BX248357)
DIP_RS16650	228	Lysine exporter protein	99.56% [684/687]	GO:0006865 - amino acid transport|GO:0016020 - membrane		Uniprot (A0A2T1BTL9)|Interpro (A0A2T1BTL9)		Interpro (IPR001123)|Pfam (PF01810)	NCBI (1208426378)|EMBL (MWRW01000001)
DIP_RS16660	360	Q6NHN9_CORDI GST C-terminal domain-containing protein OS=Corynebacterium diphtheriae (strain ATCC 700971 / NCTC 13129 / Biotype gravis) OX=257309 GN=DIP1093 PE=4 SV=1	99.72% [1080/1083]	GO:0004364 - glutathione transferase activity	Single-Rhodanese-domain proteins|CBSS-89187.3.peg.2957	Uniprot (Q6NHN9)|Interpro (Q6NHN9)	KEGG (cdi:DIP1093)|KEGG GM (cdi:DIP1093)|KEGG EC (1.8.5.7)	Interpro (IPR010987)|Interpro (IPR036282)|Interpro (IPR040079)|Interpro (IPR004045)|Interpro (IPR016639)|Interpro (IPR036249)|Pfam (PF13409)	NCBI (499237262)|EMBL (BX248357)
DIP_RS16675	613	A0A2T1BTI1_CORDP Dihydroxy-acid dehydratase OS=Corynebacterium diphtheriae OX=1717 GN=ilvD PE=3 SV=1	99.84% [1839/1842]	GO:0004160 - dihydroxy-acid dehydratase activity|GO:0009097 - isoleucine biosynthetic process|GO:0009099 - valine biosynthetic process|GO:0046872 - metal ion binding|GO:0051539 - 4 iron 4 sulfur cluster binding		Uniprot (A0A2T1BTI1)|Interpro (A0A2T1BTI1)	KEGG (cdip:ERS451417_01006)|KEGG GM (cdip:ERS451417_01006)|KEGG EC (4.2.1.9)	Interpro (IPR042096)|Interpro (IPR004404)|Interpro (IPR000581)|Interpro (IPR020558)|Interpro (IPR037237)|Pfam (PF00920)	NCBI (1213658401)|EMBL (MWRW01000001)
DIP_RS16830	241	Putative IclR-family transcriptional regulator	99.59% [723/726]	GO:0003677 - DNA binding|GO:0006355 - regulation of transcription DNA-templated		Uniprot (Q6NHL1)|Interpro (Q6NHL1)	KEGG (cdi:DIP1126)|KEGG GM (cdi:DIP1126)	Interpro (IPR029016)|Interpro (IPR014757)|Interpro (IPR005471)|Interpro (IPR036388)|Interpro (IPR036390)|Pfam (PF09339)|Pfam (PF01614)	NCBI (489947921)|EMBL (BX248357)
DIP_RS16875	538	Kinase	99.81% [1614/1617]	GO:0004371 - glycerone kinase activity|GO:0006071 - glycerol metabolic process		Uniprot (A0A2T1BTH8)|Interpro (A0A2T1BTH8)		Interpro (IPR004007)|Interpro (IPR036117)|Interpro (IPR033470)|Pfam (PF13684)|Pfam (PF02734)	NCBI (1208426416)|EMBL (MWRW01000001)
DIP_RS16900	255	Putative ABC transport system ATP-binding protein	99.61% [765/768]	GO:0005524 - ATP binding|GO:0015424 - ATPase-coupled amino acid transmembrane transporter activity|GO:0016887 - ATPase activity		Uniprot (Q6NHJ5)|Interpro (Q6NHJ5)	KEGG (cdi:DIP1142)|KEGG GM (cdi:DIP1142)|KEGG EC (7.4.2.1)	Interpro (IPR003593)|Interpro (IPR030679)|Interpro (IPR003439)|Interpro (IPR017871)|Interpro (IPR027417)|Pfam (PF00005)	NCBI (489947955)|EMBL (BX248357)
DIP_RS17175	184	Q6NHE4_CORDI Segregation and condensation protein B OS=Corynebacterium diphtheriae (strain ATCC 700971 / NCTC 13129 / Biotype gravis) OX=257309 GN=DIP1194 PE=3 SV=1	99.46% [552/555]	GO:0005737 - cytoplasm|GO:0051301 - cell division|GO:0051304 - chromosome separation	Two cell division clusters relating to chromosome partitioning|CBSS-203122.12.peg.188|CBSS-314276.3.peg.1499	Uniprot (Q6NHE4)|Interpro (Q6NHE4)	KEGG (cdi:DIP1194)|KEGG GM (cdi:DIP1194)	Interpro (IPR005234)|Interpro (IPR036388)|Interpro (IPR036390)|Pfam (PF04079)	NCBI (499237339)|EMBL (BX248357)
DIP_RS17300	322	Sodium-dependent transporter	99.08% [966/975]	GO:0016021 - integral component of membrane		Uniprot (A0A2T1BSU8)|Interpro (A0A2T1BSU8)		Interpro (IPR002657)|Interpro (IPR004710)|Interpro (IPR038770)|Pfam (PF01758)	EMBL (MWRW01000001)
DIP_RS17330	518	Q6NHB3_CORDI Apolipoprotein N-acyltransferase OS=Corynebacterium diphtheriae (strain ATCC 700971 / NCTC 13129 / Biotype gravis) OX=257309 GN=lnt PE=3 SV=1	99.62% [1554/1560]	GO:0005886 - plasma membrane|GO:0016021 - integral component of membrane|GO:0016410 - N-acyltransferase activity|GO:0042158 - lipoprotein biosynthetic process	Lipoprotein Biosynthesis|Phosphate metabolism	Uniprot (Q6NHB3)|Interpro (Q6NHB3)	KEGG (cdi:DIP1227)|KEGG GM (cdi:DIP1227)|KEGG EC (2.3.1.269)	Interpro (IPR004563)|Interpro (IPR003010)|Interpro (IPR036526)|Pfam (PF00795)	NCBI (499237370)|EMBL (BX248357)
DIP_RS17360	243	Precorrin-6X reductase	99.59% [729/732]	GO:0009236 - cobalamin biosynthetic process|GO:0016994 - precorrin-6A reductase activity	Coenzyme B12 biosynthesis|Cobalamin synthesis	Uniprot (Q6NHA6)|Interpro (Q6NHA6)	KEGG (cdi:DIP1234)|KEGG GM (cdi:DIP1234)|KEGG EC (1.3.1.54)	Interpro (IPR003723)|Pfam (PF02571)	NCBI (499237376)|EMBL (BX248357)
DIP_RS17430	509	A0A2T1BT02_CORDP AAA ATPase forming ring-shaped complexes OS=Corynebacterium diphtheriae OX=1717 GN=arc PE=3 SV=1	99.80% [1527/1530]	GO:0000502 - proteasome complex|GO:0005524 - ATP binding|GO:0010498 - proteasomal protein catabolic process|GO:0016887 - ATPase activity|GO:0019941 - modification-dependent protein catabolic process		Uniprot (A0A2T1BT02)|Interpro (A0A2T1BT02)		Interpro (IPR003593)|Interpro (IPR003959)|Interpro (IPR003960)|Interpro (IPR027417)|Interpro (IPR032501)|Interpro (IPR041626)|Interpro (IPR022482)|Pfam (PF00004)|Pfam (PF16450)|Pfam (PF17758)	NCBI (1208423452)|EMBL (MWRW01000001)
DIP_RS17505	332	Putative lipoprotein	99.70% [996/999]			Uniprot (Q6NH80)|Interpro (Q6NH80)	KEGG (cdi:DIP1263)|KEGG GM (cdi:DIP1263)	Interpro (IPR015943)	NCBI (81401423)|EMBL (BX248357)
DIP_RS17660	629	Alpha 16 mannopyranosyltransferase	99.84% [1887/1890]	GO:0016021 - integral component of membrane|GO:0016740 - transferase activity		Uniprot (A0A2T1BSN3)|Interpro (A0A2T1BSN3)			NCBI (1208423276)|EMBL (MWRW01000001)
DIP_RS17725	333	Q6NH35_CORDI Glyceraldehyde-3-phosphate dehydrogenase OS=Corynebacterium diphtheriae (strain ATCC 700971 / NCTC 13129 / Biotype gravis) OX=257309 GN=gap PE=3 SV=1	99.40% [999/1005]	GO:0006006 - glucose metabolic process|GO:0016620 - oxidoreductase activity acting on the aldehyde or oxo group of donors NAD or NADP as acceptor|GO:0050661 - NADP binding|GO:0051287 - NAD binding	Calvin-Benson cycle|Glutaredoxins|Redox-dependent regulation of nucleus processes|Glycolysis and Gluconeogenesis|Entner-Doudoroff Pathway|Pyridoxin (Vitamin B6) Biosynthesis	Uniprot (Q6NH35)|Interpro (Q6NH35)	KEGG (cdi:DIP1310)|KEGG GM (cdi:DIP1310)|KEGG EC (1.2.1.12)	Interpro (IPR020831)|Interpro (IPR020830)|Interpro (IPR020829)|Interpro (IPR020828)|Interpro (IPR006424)|Interpro (IPR036291)|Pfam (PF02800)|Pfam (PF00044)	NCBI (489948295)|EMBL (BX248357)
DIP_RS17770	334	Q6NH26_CORDI Riboflavin biosynthesis protein RibD OS=Corynebacterium diphtheriae (strain ATCC 700971 / NCTC 13129 / Biotype gravis) OX=257309 GN=ribD PE=3 SV=1	99.70% [1002/1005]	GO:0008270 - zinc ion binding|GO:0008703 - 5-amino-6-(5-phosphoribosylamino)uracil reductase activity|GO:0008835 - diaminohydroxyphosphoribosylaminopyrimidine deaminase activity|GO:0009231 - riboflavin biosynthetic process	Riboflavin, FMN and FAD metabolism	Uniprot (Q6NH26)|Interpro (Q6NH26)	KEGG (cdi:DIP1319)|KEGG GM (cdi:DIP1319)|KEGG EC (3.5.4.26)	Interpro (IPR016192)|Interpro (IPR002125)|Interpro (IPR016193)|Interpro (IPR024072)|Interpro (IPR004794)|Interpro (IPR002734)|Pfam (PF00383)|Pfam (PF01872)	NCBI (499237439)|EMBL (BX248357)
DIP_RS18055	405	Uncharacterized protein	99.51% [1215/1221]	GO:0016021 - integral component of membrane		Uniprot (A0A2T1BSF5)|Interpro (A0A2T1BSF5)		Interpro (IPR016570)	NCBI (1208425166)|EMBL (MWRW01000001)
DIP_RS18160	234	Uncharacterized protein	99.57% [702/705]		Heme and Siroheme Biosynthesis	Uniprot (Q6NGV6)|Interpro (Q6NGV6)	KEGG (cdi:DIP1394)|KEGG GM (cdi:DIP1394)	Interpro (IPR011008)|Interpro (IPR010644)|Pfam (PF06778)	NCBI (499237498)|EMBL (BX248358)
DIP_RS18190	152	A0A0D6GD90_CORDP Deoxyuridine 5'-triphosphate nucleotidohydrolase OS=Corynebacterium diphtheriae OX=1717 GN=dut2 PE=3 SV=1	99.35% [456/459]	GO:0000287 - magnesium ion binding|GO:0004170 - dUTP diphosphatase activity|GO:0006226 - dUMP biosynthetic process|GO:0046081 - dUTP catabolic process		Uniprot (A0A0D6GD90)|Interpro (A0A0D6GD90)	KEGG (cdip:ERS451417_01423)|KEGG GM (cdip:ERS451417_01423)|KEGG EC (3.6.1.23)	Interpro (IPR029054)|Interpro (IPR036157)|Interpro (IPR008181)|Interpro (IPR033704)|Pfam (PF00692)	NCBI (1395821535)|EMBL (MWRW01000001)
DIP_RS18225	569	Q6NGU2_CORDI Helicase ATP-binding domain-containing protein OS=Corynebacterium diphtheriae (strain ATCC 700971 / NCTC 13129 / Biotype gravis) OX=257309 GN=DIP1408 PE=4 SV=1	99.82% [1707/1710]	GO:0003677 - DNA binding|GO:0005524 - ATP binding|GO:0016787 - hydrolase activity		Uniprot (Q6NGU2)|Interpro (Q6NGU2)	KEGG (cdi:DIP1408)|KEGG GM (cdi:DIP1408)	Interpro (IPR006935)|Interpro (IPR014001)|Interpro (IPR027417)|Pfam (PF04851)	NCBI (499237508)|EMBL (BX248358)
DIP_RS18315	258	Putative sugar related operon transcriptional regulator (PTS system)	99.61% [774/777]	GO:0003677 - DNA binding|GO:0003700 - DNA-binding transcription factor activity	Fructose utilization	Uniprot (Q6NGS7)|Interpro (Q6NGS7)	KEGG (cdi:DIP1427)|KEGG GM (cdi:DIP1427)	Interpro (IPR014036)|Interpro (IPR001034)|Interpro (IPR037171)|Interpro (IPR036388)|Interpro (IPR036390)|Pfam (PF00455)|Pfam (PF08220)	NCBI (489948519)|EMBL (BX248358)
DIP_RS18330	320	Putative phosphofructokinase (PTS system)	99.38% [960/966]	GO:0005524 - ATP binding|GO:0008662 - 1-phosphofructokinase activity	Fructose utilization	Uniprot (Q6NGS4)|Interpro (Q6NGS4)	KEGG (cdi:DIP1430)|KEGG GM (cdi:DIP1430)|KEGG EC (2.7.1.56)	Interpro (IPR022463)|Interpro (IPR002173)|Interpro (IPR011611)|Interpro (IPR002139)|Interpro (IPR029056)|Interpro (IPR017583)|Pfam (PF00294)	NCBI (499237524)|EMBL (BX248358)
DIP_RS18360	536	Q6NGR9_CORDI GTPase HflX OS=Corynebacterium diphtheriae (strain ATCC 700971 / NCTC 13129 / Biotype gravis) OX=257309 GN=hflX PE=3 SV=1	99.81% [1608/1611]	GO:0003924 - GTPase activity|GO:0005525 - GTP binding|GO:0005737 - cytoplasm|GO:0046872 - metal ion binding	Hfl operon|Universal GTPases	Uniprot (Q6NGR9)|Interpro (Q6NGR9)	KEGG (cdi:DIP1439)|KEGG GM (cdi:DIP1439)	Interpro (IPR030394)|Interpro (IPR032305)|Interpro (IPR006073)|Interpro (IPR016496)|Interpro (IPR025121)|Interpro (IPR042108)|Interpro (IPR027417)|Pfam (PF16360)|Pfam (PF13167)|Pfam (PF01926)	NCBI (489948541)|EMBL (BX248358)
DIP_RS18450	177	Damage-inducible protein	99.44% [531/534]			Uniprot (A0A2T1BS83)|Interpro (A0A2T1BS83)		Interpro (IPR036653)|Interpro (IPR008136)|Pfam (PF02464)	NCBI (1208425099)|EMBL (MWRW01000001)
DIP_RS18565	184	A0A0D6GH97_CORDP Ribosome maturation factor RimP OS=Corynebacterium diphtheriae OX=1717 GN=rimP PE=3 SV=1	99.46% [552/555]	GO:0005737 - cytoplasm|GO:0042274 - ribosomal small subunit biogenesis		Uniprot (A0A0D6GH97)|Interpro (A0A0D6GH97)	KEGG (cdip:ERS451417_01505)|KEGG GM (cdip:ERS451417_01505)	Interpro (IPR003728)|Interpro (IPR028989)|Interpro (IPR035956)|Pfam (PF02576)	NCBI (1395821615)|EMBL (MWRW01000001)
DIP_RS18585	274	Uroporphyrinogen-III C-methyltransferase	99.64% [822/825]	GO:0008168 - methyltransferase activity|GO:0019354 - siroheme biosynthetic process|GO:0032259 - methylation		Uniprot (A0A2T1BSD6)|Interpro (A0A2T1BSD6)		Interpro (IPR000878)|Interpro (IPR035996)|Interpro (IPR014777)|Interpro (IPR014776)|Interpro (IPR006366)|Pfam (PF00590)	NCBI (1187718498)|EMBL (MWRW01000001)
DIP_RS18590	448	Q6NGM4_CORDI Protein adenylyltransferase SelO OS=Corynebacterium diphtheriae (strain ATCC 700971 / NCTC 13129 / Biotype gravis) OX=257309 GN=selO PE=3 SV=1	99.78% [1344/1347]		Selenoprotein O|Peptide methionine sulfoxide reductase	Uniprot (Q6NGM4)|Interpro (Q6NGM4)	KEGG (cdi:DIP1485)|KEGG GM (cdi:DIP1485)	Interpro (IPR003846)|Pfam (PF02696)	NCBI (499237559)|EMBL (BX248358)
DIP_RS18710	173	A0A2T1BS39_CORDP Peptidase_M23 domain-containing protein OS=Corynebacterium diphtheriae OX=1717 GN=BT093_03815 PE=4 SV=1	99.43% [519/522]			Uniprot (A0A2T1BS39)|Interpro (A0A2T1BS39)		Interpro (IPR011055)|Interpro (IPR016047)|Pfam (PF01551)	NCBI (1208425050)|EMBL (MWRW01000001)
DIP_RS18805	166	A0A2T1BSA9_CORDP Ribosome maturation factor RimM OS=Corynebacterium diphtheriae OX=1717 GN=rimM PE=3 SV=1	99.40% [498/501]	GO:0005737 - cytoplasm|GO:0005840 - ribosome|GO:0006364 - rRNA processing|GO:0042274 - ribosomal small subunit biogenesis|GO:0043022 - ribosome binding		Uniprot (A0A2T1BSA9)|Interpro (A0A2T1BSA9)		Interpro (IPR011961)|Interpro (IPR027275)|Interpro (IPR011033)|Interpro (IPR002676)|Interpro (IPR036976)|Interpro (IPR009000)|Pfam (PF05239)|Pfam (PF01782)	NCBI (1208426721)|EMBL (MWRW01000001)
DIP_RS18915	473	Q6NGG4_CORDI Pyruvate kinase OS=Corynebacterium diphtheriae (strain ATCC 700971 / NCTC 13129 / Biotype gravis) OX=257309 GN=pyk PE=3 SV=1	99.79% [1419/1422]	GO:0000287 - magnesium ion binding|GO:0004743 - pyruvate kinase activity|GO:0016301 - kinase activity|GO:0030955 - potassium ion binding	Glycolysis and Gluconeogenesis|Fermentations: Mixed acid|Entner-Doudoroff Pathway|Glycerate metabolism|Pyruvate metabolism I: anaplerotic reactions, PEP|Glycolysis and Gluconeogenesis, including Archaeal enzymes	Uniprot (Q6NGG4)|Interpro (Q6NGG4)	KEGG (cdi:DIP1553)|KEGG GM (cdi:DIP1553)|KEGG EC (2.7.1.40)	Interpro (IPR001697)|Interpro (IPR015813)|Interpro (IPR040442)|Interpro (IPR011037)|Interpro (IPR018209)|Interpro (IPR015793)|Interpro (IPR015795)|Interpro (IPR036918)|Interpro (IPR015806)|Pfam (PF00224)|Pfam (PF02887)	NCBI (499237608)|EMBL (BX248358)
DIP_RS19070	321	Putative secreted protein	99.69% [963/966]			Uniprot (Q6NGE1)|Interpro (Q6NGE1)	KEGG (cdi:DIP1585)|KEGG GM (cdi:DIP1585)		NCBI (499237634)|EMBL (BX248358)
DIP_RS19130	358	A0A2T1BRW9_CORDP UDP-N-acetylglucosamine--N-acetylmuramyl-(pentapeptide) pyrophosphoryl-undecaprenol N-acetylglucosamine transferase OS=Corynebacterium diphtheriae OX=1717 GN=murG PE=3 SV=1	99.44% [1074/1080]	GO:0005886 - plasma membrane|GO:0005975 - carbohydrate metabolic process|GO:0007049 - cell cycle|GO:0008360 - regulation of cell shape|GO:0009252 - peptidoglycan biosynthetic process|GO:0030259 - lipid glycosylation|GO:0050511 - undecaprenyldiphospho-muramoylpentapeptide beta-N-acetylglucosaminyltransferase activity|GO:0051301 - cell division|GO:0051991 - UDP-N-acetyl-D-glucosamine:N-acetylmuramo…		Uniprot (A0A2T1BRW9)|Interpro (A0A2T1BRW9)		Interpro (IPR006009)|Interpro (IPR007235)|Interpro (IPR004276)|Pfam (PF04101)|Pfam (PF03033)	NCBI (1395821729)|EMBL (MWRW01000001)
DIP_RS19190	192	Q6NGB7_CORDI N-acetyltransferase domain-containing protein OS=Corynebacterium diphtheriae (strain ATCC 700971 / NCTC 13129 / Biotype gravis) OX=257309 GN=DIP1610 PE=4 SV=1	99.48% [576/579]	GO:0008080 - N-acetyltransferase activity		Uniprot (Q6NGB7)|Interpro (Q6NGB7)	KEGG (cdi:DIP1610)|KEGG GM (cdi:DIP1610)	Interpro (IPR016181)|Interpro (IPR000182)|Pfam (PF00583)	NCBI (499237653)|EMBL (BX248358)
DIP_RS19350	157	RDD family protein	99.37% [471/474]	GO:0016021 - integral component of membrane		Uniprot (A0A2T1BRS0)|Interpro (A0A2T1BRS0)		Interpro (IPR010432)|Interpro (IPR016795)|Pfam (PF06271)	NCBI (1208426623)|EMBL (MWRW01000001)
DIP_RS19430	450	Conserved hypothetical integral membrane protein	99.78% [1350/1353]	GO:0016021 - integral component of membrane	Histidine transporter and regulator	Uniprot (Q6NG69)|Interpro (Q6NG69)	KEGG (cdi:DIP1661)|KEGG GM (cdi:DIP1661)	Interpro (IPR018461)|Interpro (IPR032813)|Pfam (PF13726)|Pfam (PF03553)	NCBI (499237693)|EMBL (BX248358)
DIP_RS19435	227	Putative GntR-family transcriptional regulator	99.56% [681/684]	GO:0003677 - DNA binding|GO:0003700 - DNA-binding transcription factor activity		Uniprot (Q6NG68)|Interpro (Q6NG68)	KEGG (cdi:DIP1662)|KEGG GM (cdi:DIP1662)	Interpro (IPR011711)|Interpro (IPR008920)|Interpro (IPR000524)|Interpro (IPR036388)|Interpro (IPR036390)|Pfam (PF07729)|Pfam (PF00392)	NCBI (499237694)|EMBL (BX248358)
DIP_RS19480	524	Q6NG59_CORDI CHAD domain-containing protein OS=Corynebacterium diphtheriae (strain ATCC 700971 / NCTC 13129 / Biotype gravis) OX=257309 GN=DIP1672 PE=4 SV=1	99.81% [1572/1575]			Uniprot (Q6NG59)|Interpro (Q6NG59)	KEGG (cdi:DIP1672)|KEGG GM (cdi:DIP1672)	Interpro (IPR007899)|Interpro (IPR038186)|Interpro (IPR033469)|Interpro (IPR023577)|Pfam (PF05235)|Pfam (PF01928)	NCBI (499237702)|EMBL (BX248358)
DIP_RS19510	238	Q6NG54_CORDI zf-RING_7 domain-containing protein OS=Corynebacterium diphtheriae (strain ATCC 700971 / NCTC 13129 / Biotype gravis) OX=257309 GN=DIP1679 PE=4 SV=1	99.58% [714/717]		CBSS-100226.1.peg.2266	Uniprot (Q6NG54)|Interpro (Q6NG54)	KEGG (cdi:DIP1679)|KEGG GM (cdi:DIP1679)	Interpro (IPR003743)|Pfam (PF02591)	NCBI (499237706)|EMBL (BX248358)
DIP_RS19775	668	Peptidase	99.70% [2004/2010]	GO:0004222 - metalloendopeptidase activity|GO:0046872 - metal ion binding		Uniprot (A0A2T1BRS3)|Interpro (A0A2T1BRS3)		Interpro (IPR024077)|Interpro (IPR001567)|Pfam (PF01432)	EMBL (MWRW01000001)
DIP_RS19780	399	Q6NG05_CORDI Carboxylic ester hydrolase OS=Corynebacterium diphtheriae (strain ATCC 700971 / NCTC 13129 / Biotype gravis) OX=257309 GN=DIP1729 PE=3 SV=1	99.75% [1197/1200]	GO:0016787 - hydrolase activity		Uniprot (Q6NG05)|Interpro (Q6NG05)	KEGG (cdi:DIP1729)|KEGG GM (cdi:DIP1729)	Interpro (IPR029058)|Interpro (IPR002018)|Interpro (IPR019826)|Pfam (PF00135)	NCBI (499237745)|EMBL (BX248359)
DIP_RS19825	317	Q6NFZ7_CORDI Bac_luciferase domain-containing protein OS=Corynebacterium diphtheriae (strain ATCC 700971 / NCTC 13129 / Biotype gravis) OX=257309 GN=DIP1738 PE=4 SV=1	99.69% [951/954]	GO:0016705 - oxidoreductase activity acting on paired donors with incorporation or reduction of molecular oxygen		Uniprot (Q6NFZ7)|Interpro (Q6NFZ7)	KEGG (cdi:DIP1738)|KEGG GM (cdi:DIP1738)	Interpro (IPR011251)|Interpro (IPR036661)|Interpro (IPR019949)|Pfam (PF00296)	NCBI (499237754)|EMBL (BX248359)
DIP_RS19850	480	Putative ABC transport system ATP-binding protein	99.79% [1440/1443]	GO:0005524 - ATP binding|GO:0015833 - peptide transport|GO:0016887 - ATPase activity		Uniprot (Q6NFZ2)|Interpro (Q6NFZ2)	KEGG (cdi:DIP1743)|KEGG GM (cdi:DIP1743)	Interpro (IPR003593)|Interpro (IPR003439)|Interpro (IPR017871)|Interpro (IPR013563)|Interpro (IPR027417)|Pfam (PF00005)|Pfam (PF08352)	NCBI (499237759)|EMBL (BX248359)
DIP_RS19980	132	Q6NFW8_CORDI ANK_REP_REGION domain-containing protein OS=Corynebacterium diphtheriae (strain ATCC 700971 / NCTC 13129 / Biotype gravis) OX=257309 GN=DIP1768 PE=4 SV=1	98.51% [396/402]			Uniprot (Q6NFW8)|Interpro (Q6NFW8)	KEGG (cdi:DIP1768)|KEGG GM (cdi:DIP1768)	Interpro (IPR002110)|Interpro (IPR020683)|Interpro (IPR036770)|Pfam (PF12796)	NCBI (499237780)|EMBL (BX248359)
DIP_RS19990	556	Putative membrane protein	99.64% [1668/1674]	GO:0016021 - integral component of membrane		Uniprot (Q6NFW6)|Interpro (Q6NFW6)	KEGG (cdi:DIP1770)|KEGG GM (cdi:DIP1770)	Interpro (IPR004477)|Pfam (PF03772)	NCBI (499237782)|EMBL (BX248359)
DIP_RS20045	101	A0A658W0V9_9CORY 50S ribosomal protein L21 OS=Corynebacterium belfantii OX=2014537 GN=rplU PE=3 SV=1	99.02% [303/306]	GO:0005840 - ribosome		Uniprot (A0A658W0V9)|Interpro (A0A658W0V9)		Interpro (IPR036164)|Interpro (IPR028909)|Interpro (IPR001787)|Pfam (PF00829)	EMBL (OANN01000058)
DIP_RS20075	326	A0A2T1BRE4_CORDP Malate dehydrogenase OS=Corynebacterium diphtheriae OX=1717 GN=mdh PE=3 SV=1	99.69% [978/981]	GO:0005975 - carbohydrate metabolic process|GO:0006099 - tricarboxylic acid cycle|GO:0006108 - malate metabolic process|GO:0030060 - L-malate dehydrogenase activity		Uniprot (A0A2T1BRE4)|Interpro (A0A2T1BRE4)		Interpro (IPR001557)|Interpro (IPR022383)|Interpro (IPR001236)|Interpro (IPR015955)|Interpro (IPR010945)|Interpro (IPR036291)|Pfam (PF02866)|Pfam (PF00056)	NCBI (1208426491)|EMBL (MWRW01000001)
DIP_RS20175	678	Putative membrane protein	99.85% [2034/2037]	GO:0006825 - copper ion transport|GO:0016021 - integral component of membrane		Uniprot (Q6NFT1)|Interpro (Q6NFT1)	KEGG (cdi:DIP1805)|KEGG GM (cdi:DIP1805)	Interpro (IPR019108)|Interpro (IPR032694)|Interpro (IPR008457)|Pfam (PF09678)|Pfam (PF05425)	NCBI (499237808)|EMBL (BX248359)
DIP_RS20185	66	Uncharacterized protein	98.51% [198/201]			Uniprot (Q6NFS9)|Interpro (Q6NFS9)	KEGG (cdi:DIP1807)|KEGG GM (cdi:DIP1807)	Interpro (IPR007423)|Pfam (PF04328)	NCBI (489949194)|EMBL (BX248359)
DIP_RS20425	241	RNPH_CORDI Ribonuclease PH OS=Corynebacterium diphtheriae (strain ATCC 700971 / NCTC 13129 / Biotype gravis) OX=257309 GN=rph PE=3 SV=1	99.59% [723/726]	GO:0000049 - tRNA binding|GO:0000175 - 3'-5'-exoribonuclease activity|GO:0006364 - rRNA processing|GO:0008033 - tRNA processing|GO:0009022 - tRNA nucleotidyltransferase activity|GO:0016075 - rRNA catabolic process	Heat shock dnaK gene cluster extended|tRNA processing	Uniprot (Q6NFN6)|Interpro (Q6NFN6)	KEGG (cdi:DIP1851)|KEGG GM (cdi:DIP1851)|KEGG EC (2.7.7.56)	Interpro (IPR001247)|Interpro (IPR015847)|Interpro (IPR036345)|Interpro (IPR027408)|Interpro (IPR020568)|Interpro (IPR002381)|Interpro (IPR018336)|Pfam (PF01138)|Pfam (PF03725)	NCBI (499237835)|EMBL (BX248359)
DIP_RS20460	436	Q6NFM9_CORDI Nicotinate phosphoribosyltransferase OS=Corynebacterium diphtheriae (strain ATCC 700971 / NCTC 13129 / Biotype gravis) OX=257309 GN=DIP1858 PE=3 SV=1	99.54% [1308/1314]	GO:0004514 - nicotinate-nucleotide diphosphorylase (carboxylating) activity|GO:0004516 - nicotinate phosphoribosyltransferase activity|GO:0009435 - NAD biosynthetic process	Redox-dependent regulation of nucleus processes|NAD regulation|NAD and NADP cofactor biosynthesis global	Uniprot (Q6NFM9)|Interpro (Q6NFM9)	KEGG (cdi:DIP1858)|KEGG GM (cdi:DIP1858)|KEGG EC (6.3.4.21)	Interpro (IPR013785)|Interpro (IPR041525)|Interpro (IPR040727)|Interpro (IPR007229)|Interpro (IPR006405)|Interpro (IPR036068)|Pfam (PF04095)|Pfam (PF17767)	NCBI (499237841)|EMBL (BX248359)
DIP_RS20470	175	Acetyltransferase (GNAT) family protein	99.43% [525/528]	GO:0008080 - N-acetyltransferase activity		Uniprot (Q6NFM7)|Interpro (Q6NFM7)	KEGG (cdi:DIP1860)|KEGG GM (cdi:DIP1860)	Interpro (IPR016181)|Interpro (IPR000182)|Pfam (PF13302)	NCBI (499237843)|EMBL (BX248359)
DIP_RS20525	508	Phytoene dehydrogenase related enzyme	99.80% [1524/1527]	GO:0016117 - carotenoid biosynthetic process|GO:0016491 - oxidoreductase activity	Carotenoids|Proteorhodopsin	Uniprot (Q6NFL6)|Interpro (Q6NFL6)	KEGG (cdi:DIP1871)|KEGG GM (cdi:DIP1871)	Interpro (IPR002937)|Interpro (IPR014105)|Interpro (IPR036188)|Pfam (PF01593)	NCBI (499237852)|EMBL (BX248359)
DIP_RS20585	545	Phosphoglucomutase	99.82% [1635/1638]	GO:0000287 - magnesium ion binding|GO:0004614 - phosphoglucomutase activity|GO:0005975 - carbohydrate metabolic process	Glycogen metabolism	Uniprot (Q6NFK5)|Interpro (Q6NFK5)	KEGG (cdi:DIP1882)|KEGG GM (cdi:DIP1882)|KEGG EC (5.4.2.2)	Interpro (IPR005844)|Interpro (IPR016055)|Interpro (IPR005845)|Interpro (IPR005846)|Interpro (IPR005843)|Interpro (IPR036900)|Interpro (IPR016066)|Interpro (IPR005852)|Pfam (PF02878)|Pfam (PF02879)|Pfam (PF02880)|Pfam (PF00408)	NCBI (499237861)|EMBL (BX248359)
DIP_RS20810	131	Q6NFH0_CORDI SCP_3 domain-containing protein OS=Corynebacterium diphtheriae (strain ATCC 700971 / NCTC 13129 / Biotype gravis) OX=257309 GN=DIP1921 PE=4 SV=1	99.24% [393/396]			Uniprot (Q6NFH0)|Interpro (Q6NFH0)	KEGG (cdi:DIP1921)|KEGG GM (cdi:DIP1921)	Interpro (IPR041629)|Pfam (PF17844)	NCBI (499237894)|EMBL (BX248359)
DIP_RS20865	217	Uncharacterized protein	99.09% [651/657]	GO:0006813 - potassium ion transport|GO:0008324 - cation transmembrane transporter activity	Hyperosmotic potassium uptake|Potassium homeostasis	Uniprot (Q6NFG1)|Interpro (Q6NFG1)	KEGG (cdi:DIP1930)|KEGG GM (cdi:DIP1930)	Interpro (IPR036291)|Interpro (IPR006037)|Interpro (IPR036721)|Interpro (IPR003148)|Pfam (PF02254)	NCBI (489949513)|EMBL (BX248359)
DIP_RS20875	428	Q6NFF9_CORDI Phosphoribosylamine--glycine ligase OS=Corynebacterium diphtheriae (strain ATCC 700971 / NCTC 13129 / Biotype gravis) OX=257309 GN=purD PE=3 SV=1	99.77% [1284/1287]	GO:0004637 - phosphoribosylamine-glycine ligase activity|GO:0005524 - ATP binding|GO:0006189 - 'de novo' IMP biosynthetic process|GO:0009113 - purine nucleobase biosynthetic process|GO:0046872 - metal ion binding	De Novo Purine Biosynthesis	Uniprot (Q6NFF9)|Interpro (Q6NFF9)	KEGG (cdi:DIP1932)|KEGG GM (cdi:DIP1932)|KEGG EC (6.3.4.13)	Interpro (IPR011761)|Interpro (IPR013815)|Interpro (IPR016185)|Interpro (IPR020561)|Interpro (IPR000115)|Interpro (IPR020560)|Interpro (IPR037123)|Interpro (IPR020559)|Interpro (IPR020562)|Interpro (IPR011054)|Pfam (PF01071)|Pfam (PF02843)|Pfam (PF02844)	NCBI (499237903)|EMBL (BX248359)
DIP_RS20880	141	HIT family protein	99.30% [423/426]	GO:0003824 - catalytic activity		Uniprot (Q6NFF8)|Interpro (Q6NFF8)	KEGG (cdi:DIP1933)|KEGG GM (cdi:DIP1933)	Interpro (IPR019808)|Interpro (IPR001310)|Interpro (IPR011146)|Interpro (IPR036265)|Pfam (PF01230)	NCBI (499237904)|EMBL (BX248359)
DIP_RS21010	513	Putative amino acid export carrier protein	99.61% [1539/1545]	GO:0016021 - integral component of membrane		Uniprot (Q6NFD0)|Interpro (Q6NFD0)	KEGG (cdi:DIP1964)|KEGG GM (cdi:DIP1964)	Interpro (IPR010619)|Interpro (IPR024528)|Pfam (PF06738)|Pfam (PF12821)	NCBI (499237928)|EMBL (BX248359)
DIP_RS21030	252	Q6NFC6_CORDI Trehalose 6-phosphate phosphatase OS=Corynebacterium diphtheriae (strain ATCC 700971 / NCTC 13129 / Biotype gravis) OX=257309 GN=DIP1968 PE=3 SV=1	99.60% [756/759]	GO:0004805 - trehalose-phosphatase activity|GO:0005992 - trehalose biosynthetic process|GO:0046872 - metal ion binding	Trehalose Biosynthesis	Uniprot (Q6NFC6)|Interpro (Q6NFC6)	KEGG (cdi:DIP1968)|KEGG GM (cdi:DIP1968)|KEGG EC (3.1.3.12)	Interpro (IPR036412)|Interpro (IPR023214)|Interpro (IPR003337)|Pfam (PF02358)	NCBI (499237931)|EMBL (BX248359)
DIP_RS21035	375	Putative LacI-family transcriptional regulator	99.73% [1125/1128]	GO:0003677 - DNA binding|GO:0006355 - regulation of transcription DNA-templated		Uniprot (Q6NFC5)|Interpro (Q6NFC5)	KEGG (cdi:DIP1969)|KEGG GM (cdi:DIP1969)	Interpro (IPR000843)|Interpro (IPR010982)|Interpro (IPR028082)|Pfam (PF00356)	NCBI (81401203)|EMBL (BX248359)
DIP_RS21050	159	A0A2T1BQY2_CORDP 2-C-methyl-D-erythritol 24-cyclodiphosphate synthase OS=Corynebacterium diphtheriae OX=1717 GN=ispF PE=3 SV=1	98.76% [477/483]	GO:0008685 - 2-C-methyl-D-erythritol 24-cyclodiphosphate synthase activity|GO:0016114 - terpenoid biosynthetic process|GO:0019288 - isopentenyl diphosphate biosynthetic process methylerythritol 4-phosphate pathway|GO:0046872 - metal ion binding		Uniprot (A0A2T1BQY2)|Interpro (A0A2T1BQY2)		Interpro (IPR003526)|Interpro (IPR020555)|Interpro (IPR036571)|Pfam (PF02542)	NCBI (1208423096)|EMBL (MWRW01000001)
DIP_RS21065	187	Uncharacterized protein	98.94% [561/567]			Uniprot (Q6NFB9)|Interpro (Q6NFB9)	KEGG (cdi:DIP1975)|KEGG GM (cdi:DIP1975)		NCBI (81401200)|EMBL (BX248359)
DIP_RS23615	56	Q6NFB2_CORDI DUF4236 domain-containing protein OS=Corynebacterium diphtheriae (strain ATCC 700971 / NCTC 13129 / Biotype gravis) OX=257309 GN=DIP1982 PE=4 SV=1	98.25% [168/171]			Uniprot (Q6NFB2)|Interpro (Q6NFB2)	KEGG (cdi:DIP1982)|KEGG GM (cdi:DIP1982)	Interpro (IPR025330)|Pfam (PF14020)	NCBI (489949563)|EMBL (BX248359)
DIP_RS21140	322	Putative membrane protein	99.69% [966/969]	GO:0016021 - integral component of membrane	YbbK	Uniprot (Q6NFA3)|Interpro (Q6NFA3)	KEGG (cdi:DIP1991)|KEGG GM (cdi:DIP1991)	Interpro (IPR001107)|Interpro (IPR036013)|Pfam (PF01145)	NCBI (499237947)|EMBL (BX248359)
DIP_RS21210	292	A0A2T1BR10_CORDP tRNA(Ile)-lysidine synthase OS=Corynebacterium diphtheriae OX=1717 GN=tilS PE=3 SV=1	99.66% [876/879]	GO:0005524 - ATP binding|GO:0005737 - cytoplasm|GO:0006400 - tRNA modification|GO:0016879 - ligase activity forming carbon-nitrogen bonds		Uniprot (A0A2T1BR10)|Interpro (A0A2T1BR10)		Interpro (IPR014729)|Interpro (IPR011063)|Interpro (IPR012094)|Interpro (IPR012795)|Interpro (IPR015262)|Pfam (PF01171)|Pfam (PF09179)	NCBI (1208423126)|EMBL (MWRW01000001)
DIP_RS21285	546	A0A2T1BQU1_CORDP 60 kDa chaperonin OS=Corynebacterium diphtheriae OX=1717 GN=groL PE=3 SV=1	99.82% [1638/1641]	GO:0005524 - ATP binding|GO:0005737 - cytoplasm|GO:0042026 - protein refolding|GO:0051082 - unfolded protein binding		Uniprot (A0A2T1BQU1)|Interpro (A0A2T1BQU1)		Interpro (IPR018370)|Interpro (IPR001844)|Interpro (IPR002423)|Interpro (IPR027409)|Interpro (IPR027413)|Interpro (IPR027410)|Pfam (PF00118)	NCBI (1208423837)|EMBL (MWRW01000001)
DIP_RS21350	457	Dipeptidase	99.78% [1371/1374]	GO:0016787 - hydrolase activity		Uniprot (A0A2T1BQS7)|Interpro (A0A2T1BQS7)		Interpro (IPR036264)|Interpro (IPR002933)|Interpro (IPR011650)|Pfam (PF07687)|Pfam (PF01546)	NCBI (1208423849)|EMBL (MWRW01000001)
DIP_RS21390	235	Putative exonuclease	99.58% [705/708]	GO:0006281 - DNA repair|GO:0008853 - exodeoxyribonuclease III activity		Uniprot (Q6NF54)|Interpro (Q6NF54)	KEGG (cdi:DIP2047)|KEGG GM (cdi:DIP2047)|KEGG EC (3.1.11.2)	Interpro (IPR004808)|Interpro (IPR036691)|Interpro (IPR005135)|Interpro (IPR037493)|Pfam (PF03372)	NCBI (499237987)|EMBL (BX248360)
DIP_RS21395	476	Putative cardiolipin synthase	99.58% [1428/1434]	GO:0005886 - plasma membrane|GO:0008808 - cardiolipin synthase activity|GO:0016021 - integral component of membrane|GO:0032049 - cardiolipin biosynthetic process	Cardiolipin synthesis|Glycerolipid and Glycerophospholipid Metabolism in Bacteria|At1g69340 At2g40600	Uniprot (Q6NF53)|Interpro (Q6NF53)	KEGG (cdi:DIP2048)|KEGG GM (cdi:DIP2048)	Interpro (IPR022924)|Interpro (IPR027379)|Interpro (IPR025202)|Interpro (IPR001736)|Pfam (PF13091)|Pfam (PF13396)	NCBI (499237988)|EMBL (BX248360)
DIP_RS21430	399	A0A2T1BQR5_CORDP Acetate kinase OS=Corynebacterium diphtheriae OX=1717 GN=ackA PE=3 SV=1	99.75% [1197/1200]	GO:0000287 - magnesium ion binding|GO:0005524 - ATP binding|GO:0005737 - cytoplasm|GO:0006082 - organic acid metabolic process|GO:0006085 - acetyl-CoA biosynthetic process|GO:0008776 - acetate kinase activity		Uniprot (A0A2T1BQR5)|Interpro (A0A2T1BQR5)		Interpro (IPR004372)|Interpro (IPR000890)|Interpro (IPR023865)|Interpro (IPR043129)|Pfam (PF00871)	NCBI (1208423866)|EMBL (MWRW01000001)
DIP_RS21440	452	Putative ferredoxin/ferredoxin-NADP reductase	99.78% [1356/1359]	GO:0016491 - oxidoreductase activity	Inorganic Sulfur Assimilation	Uniprot (Q6NF45)|Interpro (Q6NF45)	KEGG (cdi:DIP2056)|KEGG GM (cdi:DIP2056)|KEGG EC (1.18.1.2)	Interpro (IPR036188)|Interpro (IPR023753)|Interpro (IPR021163)|Pfam (PF07992)	NCBI (499237996)|EMBL (BX248360)
DIP_RS21485	375	Putative membrane protein	99.73% [1125/1128]	GO:0016021 - integral component of membrane		Uniprot (Q6NF33)|Interpro (Q6NF33)	KEGG (cdi:DIP2068)|KEGG GM (cdi:DIP2068)		NCBI (499238007)|EMBL (BX248360)
DIP_RS21560	402	Putative transposase for insertion element	99.75% [1206/1209]	GO:0003677 - DNA binding|GO:0004803 - transposase activity|GO:0006313 - transposition DNA-mediated		Uniprot (Q6NF18)|Interpro (Q6NF18)	KEGG (cdi:DIP2083)|KEGG GM (cdi:DIP2083)	Interpro (IPR003346)|Interpro (IPR002525)|Pfam (PF01548)|Pfam (PF02371)	NCBI (499238022)|EMBL (BX248360)
DIP_RS21675	364	Putative oxidoreductase	99.73% [1092/1095]	GO:0016491 - oxidoreductase activity		Uniprot (Q6NEZ9)|Interpro (Q6NEZ9)	KEGG (cdi:DIP2110)|KEGG GM (cdi:DIP2110)	Interpro (IPR008333)|Interpro (IPR017927)|Interpro (IPR039261)|Interpro (IPR017938)|Pfam (PF00970)	NCBI (81401118)|EMBL (BX248360)
DIP_RS21680	270	Amidohydrolase	99.63% [810/813]	GO:0006807 - nitrogen compound metabolic process|GO:0016787 - hydrolase activity		Uniprot (A0A2T1BQM7)|Interpro (A0A2T1BQM7)		Interpro (IPR003010)|Interpro (IPR036526)|Interpro (IPR001110)|Pfam (PF00795)	NCBI (1208422004)|EMBL (MWRW01000001)
DIP_RS21835	225	Q6NEX0_CORDI AB hydrolase-1 domain-containing protein OS=Corynebacterium diphtheriae (strain ATCC 700971 / NCTC 13129 / Biotype gravis) OX=257309 GN=DIP2139 PE=4 SV=1	99.56% [675/678]			Uniprot (Q6NEX0)|Interpro (Q6NEX0)	KEGG (cdi:DIP2139)|KEGG GM (cdi:DIP2139)	Interpro (IPR029058)|Interpro (IPR000073)|Pfam (PF00561)	NCBI (499238069)|EMBL (BX248360)
DIP_RS21935	593	ABC transport protein	99.83% [1779/1782]	GO:0005524 - ATP binding|GO:0016021 - integral component of membrane|GO:0016887 - ATPase activity|GO:0042626 - ATPase-coupled transmembrane transporter activity		Uniprot (Q6NEV6)|Interpro (Q6NEV6)	KEGG (cdi:DIP2159)|KEGG GM (cdi:DIP2159)	Interpro (IPR003593)|Interpro (IPR011527)|Interpro (IPR036640)|Interpro (IPR003439)|Interpro (IPR017871)|Interpro (IPR027417)|Pfam (PF00664)|Pfam (PF00005)	NCBI (499238083)|EMBL (BX248360)
DIP_RS21980	403	Q6NEU7_CORDI Bcr/CflA family efflux transporter OS=Corynebacterium diphtheriae (strain ATCC 700971 / NCTC 13129 / Biotype gravis) OX=257309 GN=DIP2168 PE=3 SV=1	99.75% [1209/1212]	GO:0005886 - plasma membrane|GO:0016021 - integral component of membrane|GO:0042910 - xenobiotic transmembrane transporter activity|GO:1990961 - xenobiotic detoxification by transmembrane export across the plasma membrane		Uniprot (Q6NEU7)|Interpro (Q6NEU7)	KEGG (cdi:DIP2168)|KEGG GM (cdi:DIP2168)	Interpro (IPR004812)|Interpro (IPR011701)|Interpro (IPR020846)|Interpro (IPR036259)|Interpro (IPR001958)|Pfam (PF07690)	NCBI (499238091)|EMBL (BX248360)
DIP_RS23750	374	Uncharacterized protein	99.73% [1122/1125]			Uniprot (Q6NET7)|Interpro (Q6NET7)	KEGG (cdi:DIP2178)|KEGG GM (cdi:DIP2178)	Interpro (IPR001296)|Interpro (IPR028098)|Pfam (PF13439)|Pfam (PF00534)	NCBI (81401081)|EMBL (BX248360)
DIP_RS22030	259	A0A2T1BT43_CORDP tRNA (guanine-N(7)-)-methyltransferase OS=Corynebacterium diphtheriae OX=1717 GN=trmB PE=3 SV=1	99.62% [777/780]	GO:0008176 - tRNA (guanine-N7-)-methyltransferase activity		Uniprot (A0A2T1BT43)|Interpro (A0A2T1BT43)		Interpro (IPR029063)|Interpro (IPR003358)|Pfam (PF02390)	NCBI (1208426133)|EMBL (MWRW01000001)
DIP_RS22355	237	Putative conserved integral membrane protein	99.16% [711/717]	GO:0004197 - cysteine-type endopeptidase activity|GO:0016021 - integral component of membrane|GO:0071586 - CAAX-box protein processing		Uniprot (Q6NEM4)|Interpro (Q6NEM4)	KEGG (cdi:DIP2248)|KEGG GM (cdi:DIP2248)	Interpro (IPR003675)|Pfam (PF02517)	NCBI (499238158)|EMBL (BX248360)
DIP_RS22460	147	Q6NEK4_CORDI DUF2020 domain-containing protein OS=Corynebacterium diphtheriae (strain ATCC 700971 / NCTC 13129 / Biotype gravis) OX=257309 GN=DIP2269 PE=1 SV=1	98.66% [441/447]			Uniprot (Q6NEK4)|Interpro (Q6NEK4)	KEGG (cdi:DIP2269)|KEGG GM (cdi:DIP2269)	Interpro (IPR018567)|Interpro (IPR016123)|Pfam (PF09449)	NCBI (371927750)|EMBL (BX248360)
DIP_RS22605	321	Uncharacterized protein	99.69% [963/966]		Universal stress protein family	Uniprot (Q6NEH7)|Interpro (Q6NEH7)	KEGG (cdi:DIP2297)|KEGG GM (cdi:DIP2297)	Interpro (IPR014729)|Interpro (IPR006016)|Pfam (PF00582)	NCBI (499238196)|EMBL (BX248360)
DIP_RS22810	406	Putative major secreted protein	99.75% [1218/1221]			Uniprot (Q6NED6)|Interpro (Q6NED6)	KEGG (cdi:DIP2339)|KEGG GM (cdi:DIP2339)	Interpro (IPR029058)|Interpro (IPR000801)|Pfam (PF00756)	NCBI (499238233)|EMBL (BX248361)
DIP_RS22960	1108	Putative conserved integral membrane protein	99.82% [3324/3330]	GO:0016021 - integral component of membrane		Uniprot (Q6NEA5)|Interpro (Q6NEA5)	KEGG (cdi:DIP2371)|KEGG GM (cdi:DIP2371)	Interpro (IPR004268)|Pfam (PF03023)	NCBI (499238262)|EMBL (BX248361)
DIP_RS23005	118	A0A2T1BQA6_CORDP Ribonuclease P protein component OS=Corynebacterium diphtheriae OX=1717 GN=rnpA PE=3 SV=1	98.33% [354/360]	GO:0000049 - tRNA binding|GO:0001682 - tRNA 5'-leader removal|GO:0004526 - ribonuclease P activity		Uniprot (A0A2T1BQA6)|Interpro (A0A2T1BQA6)		Interpro (IPR020568)|Interpro (IPR014721)|Interpro (IPR000100)|Pfam (PF00825)	NCBI (1208424325)|EMBL (MWRW01000001)
DIP_RS23010	46	50S ribosomal protein L34	95.83% [138/144]	GO:0005840 - ribosome		Uniprot (A0A658W7R1)|Interpro (A0A658W7R1)		Interpro (IPR000271)|Pfam (PF00468)	EMBL (OANN01000135)
Locus tag	Length	Product	Completeness	Gene onthology	SEED	Protein databases	Genome annotation databases	Family and domain databases	Crossreferences
CE_RS00290	397	RECF_COREF DNA replication and repair protein RecF OS=Corynebacterium efficiens (strain DSM 44549 / YS-314 / AJ 12310 / JCM 11189 / NBRC 100395) OX=196164 GN=recF PE=3 SV=1	99.50% [1191/1197]	GO:0003697 - single-stranded DNA binding|GO:0005524 - ATP binding|GO:0005737 - cytoplasm|GO:0006260 - DNA replication|GO:0006281 - DNA repair|GO:0009432 - SOS response	Hypothetical Coupled to RecF|DNA repair, bacterial RecFOR pathway|DNA replication cluster 1	Uniprot (Q8FUL4)|Interpro (Q8FUL4)	KEGG (cef:CE0004)|KEGG GM (cef:CE0004)	Interpro (IPR003593)|Interpro (IPR001238)|Interpro (IPR018078)|Interpro (IPR027417)|Interpro (IPR003395)|Interpro (IPR042174)|Pfam (PF02463)	NCBI (493821180)|EMBL (BA000035)
CE_RS00295	193	Y005_COREF UPF0232 protein CE0005 OS=Corynebacterium efficiens (strain DSM 44549 / YS-314 / AJ 12310 / JCM 11189 / NBRC 100395) OX=196164 GN=CE0005 PE=3 SV=1	99.48% [579/582]			Uniprot (Q8FUL3)|Interpro (Q8FUL3)	KEGG (cef:CE0005)|KEGG GM (cef:CE0005)	Interpro (IPR007922)|Interpro (IPR023007)|Pfam (PF05258)	NCBI (493821179)|EMBL (BA000035)
CE_RS00315	121	Putative transcription regulator	99.18% [363/366]	GO:0003700 - DNA-binding transcription factor activity		Uniprot (Q8FUK9)|Interpro (Q8FUK9)	KEGG (cef:CE0009)|KEGG GM (cef:CE0009)	Interpro (IPR011991)|Interpro (IPR001845)|Interpro (IPR036388)|Interpro (IPR036390)|Pfam (PF01022)	NCBI (81750850)|EMBL (BA000035)
CE_RS00345	862	Q8FUK3_COREF DNA gyrase subunit A OS=Corynebacterium efficiens (strain DSM 44549 / YS-314 / AJ 12310 / JCM 11189 / NBRC 100395) OX=196164 GN=gyrA PE=3 SV=1	99.77% [2586/2592]	GO:0003677 - DNA binding|GO:0003918 - DNA topoisomerase type II (double strand cut ATP-hydrolyzing) activity|GO:0005524 - ATP binding|GO:0005694 - chromosome|GO:0005737 - cytoplasm|GO:0006261 - DNA-dependent DNA replication|GO:0006265 - DNA topological change	DNA gyrase subunits|DNA topoisomerases, Type II, ATP-dependent|Resistance to fluoroquinolones	Uniprot (Q8FUK3)|Interpro (Q8FUK3)	KEGG (cef:CE0015)|KEGG GM (cef:CE0015)|KEGG EC (5.6.2.2)	Interpro (IPR005743)|Interpro (IPR006691)|Interpro (IPR035516)|Interpro (IPR013760)|Interpro (IPR002205)|Interpro (IPR013758)|Interpro (IPR013757)|Pfam (PF03989)|Pfam (PF00521)	NCBI (493821167)|EMBL (BA000035)
CE_RS00450	475	Q8FUI3_COREF Transpeptidase domain-containing protein OS=Corynebacterium efficiens (strain DSM 44549 / YS-314 / AJ 12310 / JCM 11189 / NBRC 100395) OX=196164 PE=4 SV=1	99.79% [1425/1428]	GO:0008658 - penicillin binding	CBSS-83331.1.peg.3039|Bacterial Cell Division|16S rRNA modification within P site of ribosome|Flagellum in Campylobacter|Peptidoglycan Biosynthesis|Bacterial Cytoskeleton	Uniprot (Q8FUI3)|Interpro (Q8FUI3)	KEGG (cef:CE0035)|KEGG GM (cef:CE0035)	Interpro (IPR012338)|Interpro (IPR001460)|Pfam (PF00905)	NCBI (493821145)|EMBL (BA000035)
CE_RS00635	372	Uncharacterized protein	99.73% [1116/1119]	GO:0016021 - integral component of membrane		Uniprot (Q8FUE2)|Interpro (Q8FUE2)	KEGG (cef:CE0078)|KEGG GM (cef:CE0078)		NCBI (81750796)|EMBL (BA000035)
CE_RS00680	454	Q8FUD3_COREF HNHc domain-containing protein OS=Corynebacterium efficiens (strain DSM 44549 / YS-314 / AJ 12310 / JCM 11189 / NBRC 100395) OX=196164 PE=4 SV=1	99.78% [1362/1365]			Uniprot (Q8FUD3)|Interpro (Q8FUD3)	KEGG (cef:CE0087)|KEGG GM (cef:CE0087)	Interpro (IPR003870)|Interpro (IPR003615)|Pfam (PF02720)	NCBI (493821096)|EMBL (BA000035)
CE_RS00705	117	Uncharacterized protein	60.62% [351/579]			Uniprot (A0A0M4CJK4)|Interpro (A0A0M4CJK4)	KEGG (cdx:CDES_00385)|KEGG GM (cdx:CDES_00385)		NCBI (924864781)|EMBL (CP009220)
CE_RS00710	281	NPD1_COREF NAD-dependent protein deacetylase 1 OS=Corynebacterium efficiens (strain DSM 44549 / YS-314 / AJ 12310 / JCM 11189 / NBRC 100395) OX=196164 GN=cobB1 PE=3 SV=2	90.06% [843/936]	GO:0005737 - cytoplasm|GO:0008270 - zinc ion binding|GO:0016740 - transferase activity|GO:0034979 - NAD-dependent protein deacetylase activity|GO:0070403 - NAD+ binding	Pyruvate metabolism II: acetyl-CoA, acetogenesis from pyruvate|Redox-dependent regulation of nucleus processes|NAD and NADP cofactor biosynthesis global|At1g69340 At2g40600	Uniprot (Q8FUC8)|Interpro (Q8FUC8)	KEGG (cef:CE0092)|KEGG GM (cef:CE0092)	Interpro (IPR029035)|Interpro (IPR003000)|Interpro (IPR026591)|Interpro (IPR026587)|Interpro (IPR026590)|Pfam (PF02146)	NCBI (38258136)|EMBL (BA000035)
CE_RS00715	332	Q8FUC7_COREF AB hydrolase-1 domain-containing protein OS=Corynebacterium efficiens (strain DSM 44549 / YS-314 / AJ 12310 / JCM 11189 / NBRC 100395) OX=196164 PE=4 SV=1	99.70% [996/999]	GO:0016787 - hydrolase activity		Uniprot (Q8FUC7)|Interpro (Q8FUC7)	KEGG (cef:CE0093)|KEGG GM (cef:CE0093)|KEGG EC (3.1.1.3)	Interpro (IPR029058)|Interpro (IPR000073)|Interpro (IPR002918)|Pfam (PF12697)	NCBI (81846974)|EMBL (BA000035)
CE_RS00760	312	Q8FUB8_COREF Aldo_ket_red domain-containing protein OS=Corynebacterium efficiens (strain DSM 44549 / YS-314 / AJ 12310 / JCM 11189 / NBRC 100395) OX=196164 PE=4 SV=1	99.68% [936/939]			Uniprot (Q8FUB8)|Interpro (Q8FUB8)	KEGG (cef:CE0102)|KEGG GM (cef:CE0102)	Interpro (IPR023210)|Interpro (IPR036812)|Pfam (PF00248)	NCBI (81750776)|EMBL (BA000035)
CE_RS00770	308	Uncharacterized protein	99.68% [924/927]			Uniprot (Q8FUB6)|Interpro (Q8FUB6)	KEGG (cef:CE0104)|KEGG GM (cef:CE0104)	Interpro (IPR029058)	NCBI (493821077)|EMBL (BA000035)
CE_RS00780	460	Q8FUB4_COREF Peptidase M20 domain-containing protein 2 OS=Corynebacterium efficiens (strain DSM 44549 / YS-314 / AJ 12310 / JCM 11189 / NBRC 100395) OX=196164 PE=3 SV=1	99.78% [1380/1383]	GO:0016787 - hydrolase activity		Uniprot (Q8FUB4)|Interpro (Q8FUB4)	KEGG (cef:CE0106)|KEGG GM (cef:CE0106)	Interpro (IPR017439)|Interpro (IPR036264)|Interpro (IPR017144)|Interpro (IPR002933)|Interpro (IPR011650)|Pfam (PF07687)|Pfam (PF01546)	NCBI (81750774)|EMBL (BA000035)
CE_RS00790	97	Uncharacterized protein	88.99% [291/327]			Uniprot (Q8FUB2)|Interpro (Q8FUB2)	KEGG (cef:CE0108)|KEGG GM (cef:CE0108)		NCBI (81750772)|EMBL (BA000035)
CE_RS00795	468	Q8CMG0_COREF TnpC protein OS=Corynebacterium efficiens (strain DSM 44549 / YS-314 / AJ 12310 / JCM 11189 / NBRC 100395) OX=196164 PE=4 SV=1	99.57% [1404/1410]			Uniprot (Q8CMG0)|Interpro (Q8CMG0)	KEGG (cef:CE0414)|KEGG GM (cef:CE0414)	Interpro (IPR025668)|Pfam (PF13701)	NCBI (81741061)|EMBL (BA000035)
CE_RS00820	287	PANC_COREF Pantothenate synthetase OS=Corynebacterium efficiens (strain DSM 44549 / YS-314 / AJ 12310 / JCM 11189 / NBRC 100395) OX=196164 GN=panC PE=3 SV=2	99.65% [861/864]	GO:0004592 - pantoate-beta-alanine ligase activity|GO:0005524 - ATP binding|GO:0005737 - cytoplasm|GO:0015940 - pantothenate biosynthetic process	Coenzyme A Biosynthesis	Uniprot (Q8FUA6)|Interpro (Q8FUA6)	KEGG (cef:CE0115)|KEGG GM (cef:CE0115)|KEGG EC (6.3.2.1)	Interpro (IPR003721)|Interpro (IPR042176)|Interpro (IPR014729)|Pfam (PF02569)	NCBI (493821067)|EMBL (BA000035)
CE_RS00850	188	Uncharacterized protein	99.47% [564/567]			Uniprot (Q8FUA0)|Interpro (Q8FUA0)	KEGG (cef:CE0121)|KEGG GM (cef:CE0121)	Interpro (IPR001451)|Interpro (IPR011004)|Pfam (PF00132)	NCBI (493821061)|EMBL (BA000035)
CE_RS00910	409	Putative membrane protein	99.51% [1227/1233]	GO:0016021 - integral component of membrane		Uniprot (Q8FU88)|Interpro (Q8FU88)	KEGG (cef:CE0133)|KEGG GM (cef:CE0133)	Interpro (IPR012507)|Pfam (PF07907)	NCBI (499387367)|EMBL (BA000035)
CE_RS01105	130	Q8FU49_COREF GtrA domain-containing protein OS=Corynebacterium efficiens (strain DSM 44549 / YS-314 / AJ 12310 / JCM 11189 / NBRC 100395) OX=196164 PE=4 SV=1	99.24% [390/393]	GO:0000271 - polysaccharide biosynthetic process|GO:0016021 - integral component of membrane		Uniprot (Q8FU49)|Interpro (Q8FU49)	KEGG (cef:CE0172)|KEGG GM (cef:CE0172)	Interpro (IPR007267)|Pfam (PF04138)	NCBI (81750718)|EMBL (BA000035)
CE_RS01120	310	Putative glycosyl transferase	99.68% [930/933]	GO:0016740 - transferase activity		Uniprot (Q8FU46)|Interpro (Q8FU46)	KEGG (cef:CE0175)|KEGG GM (cef:CE0175)|KEGG EC (2.4.1.287)	Interpro (IPR001173)|Interpro (IPR029044)|Pfam (PF00535)	NCBI (493821004)|EMBL (BA000035)
CE_RS01135	300	Putative O-antigen export system permease protein	99.67% [900/903]	GO:0016021 - integral component of membrane	Rhamnose containing glycans	Uniprot (Q8FU43)|Interpro (Q8FU43)	KEGG (cef:CE0178)|KEGG GM (cef:CE0178)	Interpro (IPR013525)|Pfam (PF01061)	NCBI (81750713)|EMBL (BA000035)
CE_RS01160	305	Uncharacterized protein	99.67% [915/918]			Uniprot (Q8FU39)|Interpro (Q8FU39)	KEGG (cef:CE0182)|KEGG GM (cef:CE0182)	Interpro (IPR011335)	NCBI (493820997)|EMBL (BA000035)
CE_RS01215	342	PATR_COREF Putative phenylalanine aminotransferase OS=Corynebacterium efficiens (strain DSM 44549 / YS-314 / AJ 12310 / JCM 11189 / NBRC 100395) OX=196164 GN=pat PE=3 SV=2	95.53% [1026/1074]	GO:0000105 - histidine biosynthetic process|GO:0004400 - histidinol-phosphate transaminase activity|GO:0030170 - pyridoxal phosphate binding	Phenylalanine and Tyrosine Branches from Chorismate	Uniprot (Q8FU28)|Interpro (Q8FU28)	KEGG (cef:CE0193)|KEGG GM (cef:CE0193)|KEGG EC (2.6.1.9)	Interpro (IPR001917)|Interpro (IPR004839)|Interpro (IPR005861)|Interpro (IPR024892)|Interpro (IPR015424)|Interpro (IPR015422)|Interpro (IPR015421)|Pfam (PF00155)	NCBI (39931584)|EMBL (BA000035)
CE_RS01245	161	Uncharacterized protein	99.38% [483/486]			Uniprot (Q8FU25)|Interpro (Q8FU25)	KEGG (cef:CE0196)|KEGG GM (cef:CE0196)	Interpro (IPR023869)	NCBI (493820982)|EMBL (BA000035)
CE_RS01270	802	Putative membrane protein	99.88% [2406/2409]	GO:0016021 - integral component of membrane		Uniprot (Q8FU21)|Interpro (Q8FU21)	KEGG (cef:CE0200)|KEGG GM (cef:CE0200)	Interpro (IPR004869)|Interpro (IPR000731)|Pfam (PF03176)	NCBI (81750697)|EMBL (BA000035)
CE_RS01335	250	Putative cobyric acid synthase	99.60% [750/753]	GO:0003824 - catalytic activity|GO:0006541 - glutamine metabolic process|GO:0009236 - cobalamin biosynthetic process	Cobalamin synthesis	Uniprot (Q8FU09)|Interpro (Q8FU09)	KEGG (cef:CE0212)|KEGG GM (cef:CE0212)|KEGG EC (6.3.5.13)	Interpro (IPR029062)|Interpro (IPR017929)|Interpro (IPR033949)|Interpro (IPR011698)|Pfam (PF07685)	NCBI (493820965)|EMBL (BA000035)
CE_RS01390	533	Putative catalase	99.81% [1599/1602]	GO:0004096 - catalase activity|GO:0006979 - response to oxidative stress|GO:0020037 - heme binding|GO:0046872 - metal ion binding	Photorespiration (oxidative C2 cycle)|Oxidative stress|Protection from Reactive Oxygen Species	Uniprot (Q8FTZ8)|Interpro (Q8FTZ8)	KEGG (cef:CE0224)|KEGG GM (cef:CE0224)|KEGG EC (1.11.1.6)	Interpro (IPR018028)|Interpro (IPR024711)|Interpro (IPR011614)|Interpro (IPR010582)|Interpro (IPR020835)|Pfam (PF00199)|Pfam (PF06628)	NCBI (493820952)|EMBL (BA000035)
CE_RS01510	468	Q8CMG0_COREF TnpC protein OS=Corynebacterium efficiens (strain DSM 44549 / YS-314 / AJ 12310 / JCM 11189 / NBRC 100395) OX=196164 PE=4 SV=1	99.57% [1404/1410]			Uniprot (Q8CMG0)|Interpro (Q8CMG0)	KEGG (cef:CE0414)|KEGG GM (cef:CE0414)	Interpro (IPR025668)|Pfam (PF13701)	NCBI (81741061)|EMBL (BA000035)
CE_RS01600	305	Q8FTV8_COREF Metallophos_2 domain-containing protein OS=Corynebacterium efficiens (strain DSM 44549 / YS-314 / AJ 12310 / JCM 11189 / NBRC 100395) OX=196164 PE=4 SV=1	99.35% [915/921]	GO:0016021 - integral component of membrane		Uniprot (Q8FTV8)|Interpro (Q8FTV8)	KEGG (cef:CE0270)|KEGG GM (cef:CE0270)	Interpro (IPR024654)|Interpro (IPR029052)|Pfam (PF12850)	NCBI (499387436)|EMBL (BA000035)
CE_RS01645	398	Putative sensor kinase	99.75% [1194/1197]	GO:0000155 - phosphorelay sensor kinase activity|GO:0005524 - ATP binding|GO:0005886 - plasma membrane|GO:0016021 - integral component of membrane		Uniprot (Q8FTU9)|Interpro (Q8FTU9)	KEGG (cef:CE0279)|KEGG GM (cef:CE0279)|KEGG EC (2.7.13.3)	Interpro (IPR003660)|Interpro (IPR003594)|Interpro (IPR036890)|Interpro (IPR005467)|Interpro (IPR003661)|Interpro (IPR036097)|Interpro (IPR004358)|Pfam (PF00672)|Pfam (PF02518)|Pfam (PF00512)	NCBI (499387441)|EMBL (BA000035)
CE_RS01665	153	Q8FTU3_COREF YjgF_endoribonc domain-containing protein OS=Corynebacterium efficiens (strain DSM 44549 / YS-314 / AJ 12310 / JCM 11189 / NBRC 100395) OX=196164 PE=4 SV=1	99.35% [459/462]		CBSS-479431.5.peg.3955	Uniprot (Q8FTU3)|Interpro (Q8FTU3)	KEGG (cef:CE0285)|KEGG GM (cef:CE0285)	Interpro (IPR013813)|Interpro (IPR035959)|Pfam (PF14588)	NCBI (493822734)|EMBL (BA000035)
CE_RS01670	302	Q8FTU2_COREF Lactamase_B domain-containing protein OS=Corynebacterium efficiens (strain DSM 44549 / YS-314 / AJ 12310 / JCM 11189 / NBRC 100395) OX=196164 PE=4 SV=1	99.67% [906/909]		CBSS-479431.5.peg.3955	Uniprot (Q8FTU2)|Interpro (Q8FTU2)	KEGG (cef:CE0286)|KEGG GM (cef:CE0286)	Interpro (IPR001279)|Interpro (IPR036866)|Interpro (IPR036388)|Pfam (PF00753)	NCBI (493822733)|EMBL (BA000035)
CE_RS01690	192	Q8FSU1_COREF Thioredoxin domain-containing protein OS=Corynebacterium efficiens (strain DSM 44549 / YS-314 / AJ 12310 / JCM 11189 / NBRC 100395) OX=196164 PE=4 SV=1	99.48% [576/579]	GO:0005623 - obsolete cell|GO:0016491 - oxidoreductase activity|GO:0045454 - cell redox homeostasis		Uniprot (Q8FSU1)|Interpro (Q8FSU1)	KEGG (cef:CE0290)|KEGG GM (cef:CE0290)	Interpro (IPR013740)|Interpro (IPR036249)|Interpro (IPR017937)|Interpro (IPR013766)|Pfam (PF08534)	NCBI (493822729)|EMBL (BA000035)
CE_RS01695	254	Q8FSU0_COREF Nudix hydrolase domain-containing protein OS=Corynebacterium efficiens (strain DSM 44549 / YS-314 / AJ 12310 / JCM 11189 / NBRC 100395) OX=196164 PE=4 SV=1	99.61% [762/765]	GO:0000287 - magnesium ion binding|GO:0009132 - nucleoside diphosphate metabolic process|GO:0016818 - hydrolase activity acting on acid anhydrides in phosphorus-containing anhydrides|GO:0030145 - manganese ion binding		Uniprot (Q8FSU0)|Interpro (Q8FSU0)	KEGG (cef:CE0291)|KEGG GM (cef:CE0291)	Interpro (IPR015797)|Interpro (IPR000086)|Interpro (IPR000059)|Pfam (PF00293)	NCBI (81750368)|EMBL (BA000035)
CE_RS01720	273	Uncharacterized protein	99.64% [819/822]	GO:0016021 - integral component of membrane	Glycine and Serine Utilization|Serine Biosynthesis|CBSS-336982.3.peg.3874	Uniprot (Q8FST6)|Interpro (Q8FST6)	KEGG (cef:CE0296)|KEGG GM (cef:CE0296)	Interpro (IPR036412)|Interpro (IPR006385)|Interpro (IPR023214)	NCBI (81750364)|EMBL (BA000035)
CE_RS01735	265	Q8FST3_COREF T2SSF domain-containing protein OS=Corynebacterium efficiens (strain DSM 44549 / YS-314 / AJ 12310 / JCM 11189 / NBRC 100395) OX=196164 PE=4 SV=1	99.62% [795/798]	GO:0016021 - integral component of membrane	CBSS-336982.3.peg.3874	Uniprot (Q8FST3)|Interpro (Q8FST3)	KEGG (cef:CE0299)|KEGG GM (cef:CE0299)	Interpro (IPR018076)|Pfam (PF00482)	NCBI (81750361)|EMBL (BA000035)
CE_RS01810	293	Putative cytochrome c-type biogenesis protein	99.66% [879/882]	GO:0016021 - integral component of membrane|GO:0017004 - cytochrome complex assembly|GO:0055114 - oxidation-reduction process		Uniprot (Q8FSS0)|Interpro (Q8FSS0)	KEGG (cef:CE0312)|KEGG GM (cef:CE0312)	Interpro (IPR003834)|Pfam (PF02683)	NCBI (493822706)|EMBL (BA000035)
CE_RS01890	304	Q8FSQ4_COREF Pseudouridine synthase OS=Corynebacterium efficiens (strain DSM 44549 / YS-314 / AJ 12310 / JCM 11189 / NBRC 100395) OX=196164 PE=3 SV=1	99.67% [912/915]	GO:0001522 - pseudouridine synthesis|GO:0003723 - RNA binding|GO:0009982 - pseudouridine synthase activity	RNA pseudouridine syntheses|COG1399|Ribosome biogenesis bacterial	Uniprot (Q8FSQ4)|Interpro (Q8FSQ4)	KEGG (cef:CE0328)|KEGG GM (cef:CE0328)|KEGG EC (5.4.99.24)	Interpro (IPR020103)|Interpro (IPR006225)|Interpro (IPR006224)|Interpro (IPR006145)|Interpro (IPR002942)|Interpro (IPR036986)|Pfam (PF00849)|Pfam (PF01479)	NCBI (493822689)|EMBL (BA000035)
CE_RS01915	311	Putative dTDP-glucose 4-epimerase	99.68% [933/936]		Rhamnose containing glycans|Lactose and Galactose Uptake and Utilization	Uniprot (Q8FSP9)|Interpro (Q8FSP9)	KEGG (cef:CE0333)|KEGG GM (cef:CE0333)|KEGG EC (5.1.3.2)	Interpro (IPR016040)|Interpro (IPR036291)|Pfam (PF16363)	NCBI (493822684)|EMBL (BA000035)
CE_RS01965	459	Q8FSN9_COREF dTDP-4-dehydrorhamnose reductase OS=Corynebacterium efficiens (strain DSM 44549 / YS-314 / AJ 12310 / JCM 11189 / NBRC 100395) OX=196164 PE=3 SV=1	99.78% [1377/1380]	GO:0008830 - dTDP-4-dehydrorhamnose 35-epimerase activity|GO:0008831 - dTDP-4-dehydrorhamnose reductase activity|GO:0019305 - dTDP-rhamnose biosynthetic process	Capsular heptose biosynthesis|Rhamnose containing glycans|dTDP-rhamnose synthesis	Uniprot (Q8FSN9)|Interpro (Q8FSN9)	KEGG (cef:CE0343)|KEGG GM (cef:CE0343)|KEGG EC (5.1.3.13)	Interpro (IPR005913)|Interpro (IPR000888)|Interpro (IPR036291)|Interpro (IPR014710)|Interpro (IPR011051)|Interpro (IPR029903)|Pfam (PF00908)|Pfam (PF04321)	NCBI (493822675)|EMBL (BA000035)
CE_RS02005	422	Uncharacterized protein	99.76% [1266/1269]	GO:0016021 - integral component of membrane		Uniprot (Q8FSN1)|Interpro (Q8FSN1)	KEGG (cef:CE0352)|KEGG GM (cef:CE0352)		NCBI (493822668)|EMBL (BA000035)
CE_RS02185	527	Putative efflux protein	99.81% [1581/1584]	GO:0005886 - plasma membrane|GO:0016021 - integral component of membrane|GO:0022857 - transmembrane transporter activity		Uniprot (Q8FSJ3)|Interpro (Q8FSJ3)	KEGG (cef:CE0398)|KEGG GM (cef:CE0398)	Interpro (IPR004638)|Interpro (IPR011701)|Interpro (IPR020846)|Interpro (IPR036259)|Interpro (IPR001411)|Pfam (PF07690)	NCBI (493822866)|EMBL (BA000035)
CE_RS02270	377	Q8FSH6_COREF UDP-N-acetylenolpyruvoylglucosamine reductase OS=Corynebacterium efficiens (strain DSM 44549 / YS-314 / AJ 12310 / JCM 11189 / NBRC 100395) OX=196164 GN=murB PE=3 SV=1	99.74% [1131/1134]	GO:0005737 - cytoplasm|GO:0007049 - cell cycle|GO:0008360 - regulation of cell shape|GO:0008762 - UDP-N-acetylmuramate dehydrogenase activity|GO:0009252 - peptidoglycan biosynthetic process|GO:0051301 - cell division|GO:0071555 - cell wall organization|GO:0071949 - FAD binding	UDP-N-acetylmuramate from Fructose-6-phosphate Biosynthesis|Peptidoglycan Biosynthesis	Uniprot (Q8FSH6)|Interpro (Q8FSH6)	KEGG (cef:CE0417)|KEGG GM (cef:CE0417)|KEGG EC (1.3.1.98)	Interpro (IPR016166)|Interpro (IPR036318)|Interpro (IPR016167)|Interpro (IPR016169)|Interpro (IPR003170)|Interpro (IPR011601)|Interpro (IPR036635)|Interpro (IPR006094)|Pfam (PF01565)|Pfam (PF02873)	NCBI (81750264)|EMBL (BA000035)
CE_RS02275	212	Q8FSH5_COREF DUF1801 domain-containing protein OS=Corynebacterium efficiens (strain DSM 44549 / YS-314 / AJ 12310 / JCM 11189 / NBRC 100395) OX=196164 PE=4 SV=1	99.07% [636/642]	GO:0000166 - nucleotide binding		Uniprot (Q8FSH5)|Interpro (Q8FSH5)	KEGG (cef:CE0418)|KEGG GM (cef:CE0418)	Interpro (IPR010995)|Interpro (IPR014922)|Pfam (PF08818)	NCBI (499387504)|EMBL (BA000035)
CE_RS02325	308	Q8FSG5_COREF Ppx-GppA domain-containing protein OS=Corynebacterium efficiens (strain DSM 44549 / YS-314 / AJ 12310 / JCM 11189 / NBRC 100395) OX=196164 PE=4 SV=1	99.35% [924/930]		Phosphate metabolism|High affinity phosphate transporter and control of PHO regulon	Uniprot (Q8FSG5)|Interpro (Q8FSG5)	KEGG (cef:CE0428)|KEGG GM (cef:CE0428)|KEGG EC (3.6.1.11)	Interpro (IPR043129)|Interpro (IPR003695)|Pfam (PF02541)	NCBI (499387511)|EMBL (BA000035)
CE_RS02330	334	Uncharacterized protein	96.81% [1002/1035]			Uniprot (Q8FSG4)|Interpro (Q8FSG4)	KEGG (cef:CE0429)|KEGG GM (cef:CE0429)		NCBI (81750254)|EMBL (BA000035)
CE_RS02345	396	Uncharacterized protein	100.00% [1188/1188]			Uniprot (Q8FSG1)|Interpro (Q8FSG1)	KEGG (cef:CE0432)|KEGG GM (cef:CE0432)	Interpro (IPR008554)|Interpro (IPR036249)|Pfam (PF05768)	NCBI (81750251)|EMBL (BA000035)
CE_RS02350	96	Uncharacterized protein	98.97% [288/291]			Uniprot (Q8FSG1)|Interpro (Q8FSG1)	KEGG (cef:CE0432)|KEGG GM (cef:CE0432)	Interpro (IPR008554)|Interpro (IPR036249)|Pfam (PF05768)	NCBI (81750251)|EMBL (BA000035)
CE_RS02415	525	Putative ABC transporter permease protein	99.81% [1575/1578]	GO:0005886 - plasma membrane|GO:0016021 - integral component of membrane|GO:0055085 - transmembrane transport		Uniprot (Q8FSE7)|Interpro (Q8FSE7)	KEGG (cef:CE0447)|KEGG GM (cef:CE0447)	Interpro (IPR000515)|Interpro (IPR035906)|Pfam (PF00528)	NCBI (81750241)|EMBL (BA000035)
CE_RS02585	506	Q8FSB2_COREF FAD_binding_3 domain-containing protein OS=Corynebacterium efficiens (strain DSM 44549 / YS-314 / AJ 12310 / JCM 11189 / NBRC 100395) OX=196164 PE=4 SV=1	99.80% [1518/1521]	GO:0016628 - oxidoreductase activity acting on the CH-CH group of donors NAD or NADP as acceptor|GO:0071949 - FAD binding		Uniprot (Q8FSB2)|Interpro (Q8FSB2)	KEGG (cef:CE0482)|KEGG GM (cef:CE0482)|KEGG EC (1.3.99.38)	Interpro (IPR002938)|Interpro (IPR036188)|Interpro (IPR011777)|Pfam (PF01494)	NCBI (499387541)|EMBL (BA000035)
CE_RS02615	108	Q8FSA9_COREF Protein translocase subunit SecE OS=Corynebacterium efficiens (strain DSM 44549 / YS-314 / AJ 12310 / JCM 11189 / NBRC 100395) OX=196164 GN=secE PE=3 SV=1	98.18% [324/330]	GO:0005886 - plasma membrane|GO:0006605 - protein targeting|GO:0009306 - protein secretion|GO:0015450 - P-P-bond-hydrolysis-driven protein transmembrane transporter activity|GO:0016021 - integral component of membrane|GO:0043952 - protein transport by the Sec complex|GO:0065002 - intracellular protein transmembrane transport	LSU ribosomal proteins cluster	Uniprot (Q8FSA9)|Interpro (Q8FSA9)	KEGG (cef:CE0485)|KEGG GM (cef:CE0485)	Interpro (IPR005807)|Interpro (IPR038379)|Interpro (IPR001901)|Pfam (PF00584)	NCBI (493822782)|EMBL (BA000035)
CE_RS02650	171	RL10_COREF 50S ribosomal protein L10 OS=Corynebacterium efficiens (strain DSM 44549 / YS-314 / AJ 12310 / JCM 11189 / NBRC 100395) OX=196164 GN=rplJ PE=3 SV=1	99.42% [513/516]	GO:0005840 - ribosome|GO:0006412 - translation|GO:0042254 - ribosome biogenesis|GO:0070180 - large ribosomal subunit rRNA binding	LSU ribosomal proteins cluster|Ribosome LSU bacterial	Uniprot (Q8FSA1)|Interpro (Q8FSA1)	KEGG (cef:CE0493)|KEGG GM (cef:CE0493)	Interpro (IPR022973)|Interpro (IPR043141)|Interpro (IPR001790)|Pfam (PF00466)	NCBI (493822773)|EMBL (BA000035)
CE_RS02765	101	V6V6T4_CORUL 30S ribosomal protein S10 OS=Corynebacterium ulcerans NCTC 12077 OX=1258583 GN=rpsJ PE=3 SV=1	99.02% [303/306]	GO:0000049 - tRNA binding|GO:0003735 - structural constituent of ribosome|GO:0005840 - ribosome|GO:0006412 - translation		Uniprot (V6V6T4)|Interpro (V6V6T4)		Interpro (IPR001848)|Interpro (IPR018268)|Interpro (IPR027486)|Interpro (IPR036838)|Pfam (PF00338)	NCBI (559271547)|EMBL (AYUJ01000002)
CE_RS02825	121	RL14_COREF 50S ribosomal protein L14 OS=Corynebacterium efficiens (strain DSM 44549 / YS-314 / AJ 12310 / JCM 11189 / NBRC 100395) OX=196164 GN=rplN PE=3 SV=2	98.37% [363/369]	GO:0003735 - structural constituent of ribosome|GO:0006412 - translation|GO:0015934 - large ribosomal subunit|GO:0019843 - rRNA binding	Ribosome LSU bacterial	Uniprot (Q8FS71)|Interpro (Q8FS71)	KEGG (cef:CE0533)|KEGG GM (cef:CE0533)	Interpro (IPR036853)|Interpro (IPR000218)|Interpro (IPR005745)|Interpro (IPR019972)|Pfam (PF00238)	NCBI (499387563)|EMBL (BA000035)
CE_RS02845	246	Putative oxidoreductase	90.11% [738/819]	GO:0016491 - oxidoreductase activity		Uniprot (Q8FS67)|Interpro (Q8FS67)	KEGG (cef:CE0537)|KEGG GM (cef:CE0537)	Interpro (IPR018170)|Interpro (IPR020471)|Interpro (IPR023210)|Interpro (IPR036812)|Pfam (PF00248)	NCBI (81750183)|EMBL (BA000035)
CE_RS02875	260	Uncharacterized protein	99.24% [780/786]	GO:0016021 - integral component of membrane|GO:0022857 - transmembrane transporter activity	Coenzyme B12 biosynthesis	Uniprot (Q8FS61)|Interpro (Q8FS61)	KEGG (cef:CE0543)|KEGG GM (cef:CE0543)	Interpro (IPR017196)|Interpro (IPR024529)|Pfam (PF12822)	NCBI (493822284)|EMBL (BA000035)
CE_RS02885	419	Uncharacterized protein	99.76% [1257/1260]	GO:0016021 - integral component of membrane	Coenzyme B12 biosynthesis	Uniprot (Q8FS59)|Interpro (Q8FS59)	KEGG (cef:CE0545)|KEGG GM (cef:CE0545)	Interpro (IPR003339)|Pfam (PF02361)	NCBI (81750176)|EMBL (BA000035)
CE_RS02910	178	RL6_COREF 50S ribosomal protein L6 OS=Corynebacterium efficiens (strain DSM 44549 / YS-314 / AJ 12310 / JCM 11189 / NBRC 100395) OX=196164 GN=rplF PE=3 SV=1	99.44% [534/537]	GO:0003735 - structural constituent of ribosome|GO:0005840 - ribosome|GO:0006412 - translation|GO:0019843 - rRNA binding	Ribosome LSU bacterial	Uniprot (Q8FS54)|Interpro (Q8FS54)	KEGG (cef:CE0550)|KEGG GM (cef:CE0550)	Interpro (IPR000702)|Interpro (IPR020040)|Interpro (IPR036789)|Interpro (IPR019906)|Pfam (PF00347)	NCBI (493822276)|EMBL (BA000035)
CE_RS02995	256	Q8FS37_COREF YkuD domain-containing protein OS=Corynebacterium efficiens (strain DSM 44549 / YS-314 / AJ 12310 / JCM 11189 / NBRC 100395) OX=196164 PE=4 SV=1	99.61% [768/771]	GO:0016740 - transferase activity		Uniprot (Q8FS37)|Interpro (Q8FS37)	KEGG (cef:CE0567)|KEGG GM (cef:CE0567)	Interpro (IPR005490)|Interpro (IPR038063)|Pfam (PF03734)	NCBI (81750161)|EMBL (BA000035)
CE_RS03025	184	RL17_COREF 50S ribosomal protein L17 OS=Corynebacterium efficiens (strain DSM 44549 / YS-314 / AJ 12310 / JCM 11189 / NBRC 100395) OX=196164 GN=rplQ PE=3 SV=1	99.46% [552/555]	GO:0003735 - structural constituent of ribosome|GO:0005840 - ribosome|GO:0006412 - translation	Ribosome LSU bacterial	Uniprot (Q8FS32)|Interpro (Q8FS32)	KEGG (cef:CE0573)|KEGG GM (cef:CE0573)	Interpro (IPR000456)|Interpro (IPR036373)|Pfam (PF01196)	NCBI (493822252)|EMBL (BA000035)
CE_RS03045	418	Uncharacterized protein	99.76% [1254/1257]	GO:0016021 - integral component of membrane		Uniprot (Q8FS29)|Interpro (Q8FS29)	KEGG (cef:CE0576)|KEGG GM (cef:CE0576)	Interpro (IPR007795)|Pfam (PF05108)	NCBI (81750158)|EMBL (BA000035)
CE_RS03055	424	Putative serine proteinase	99.76% [1272/1275]	GO:0004252 - serine-type endopeptidase activity|GO:0016021 - integral component of membrane		Uniprot (Q8CWF1)|Interpro (Q8CWF1)	KEGG (cef:CE0578)|KEGG GM (cef:CE0578)	Interpro (IPR000209)|Interpro (IPR036852)|Interpro (IPR023827)|Interpro (IPR022398)|Interpro (IPR023828)|Interpro (IPR015500)|Interpro (IPR023834)|Pfam (PF00082)	NCBI (81741348)|EMBL (BA000035)
CE_RS03085	311	Uncharacterized protein	99.68% [933/936]			Uniprot (Q8FS21)|Interpro (Q8FS21)	KEGG (cef:CE0585)|KEGG GM (cef:CE0585)	Interpro (IPR009737)|Interpro (IPR010350)|Interpro (IPR036249)|Pfam (PF06999)	NCBI (493822239)|EMBL (BA000035)
CE_RS03140	223	Q8FS09_COREF Peptidase_M22 domain-containing protein OS=Corynebacterium efficiens (strain DSM 44549 / YS-314 / AJ 12310 / JCM 11189 / NBRC 100395) OX=196164 PE=4 SV=1	99.11% [669/675]	GO:0002949 - tRNA threonylcarbamoyladenosine modification	YgjD and YeaZ|YrdC-YciO-Sua5 protein family|Conserved gene cluster associated with Met-tRNA formyltransferase|Bacterial RNA-metabolizing Zn-dependent hydrolases|At5g63420|YjeE|Putative hemin transporter|Ribosome biogenesis bacterial	Uniprot (Q8FS09)|Interpro (Q8FS09)	KEGG (cef:CE0597)|KEGG GM (cef:CE0597)	Interpro (IPR043129)|Interpro (IPR000905)|Interpro (IPR022496)|Pfam (PF00814)	NCBI (493822226)|EMBL (BA000035)
CE_RS03150	344	TSAD_COREF tRNA N6-adenosine threonylcarbamoyltransferase OS=Corynebacterium efficiens (strain DSM 44549 / YS-314 / AJ 12310 / JCM 11189 / NBRC 100395) OX=196164 GN=tsaD PE=3 SV=1	99.71% [1032/1035]	GO:0002949 - tRNA threonylcarbamoyladenosine modification|GO:0004222 - metalloendopeptidase activity|GO:0005506 - iron ion binding|GO:0005737 - cytoplasm|GO:0061711 - N(6)-L-threonylcarbamoyladenine synthase activity	Macromolecular synthesis operon|YgjD and YeaZ|YrdC-YciO-Sua5 protein family|Conserved gene cluster associated with Met-tRNA formyltransferase|Bacterial RNA-metabolizing Zn-dependent hydrolases|At5g63420	Uniprot (Q8FS07)|Interpro (Q8FS07)	KEGG (cef:CE0599)|KEGG GM (cef:CE0599)|KEGG EC (2.3.1.234)	Interpro (IPR043129)|Interpro (IPR000905)|Interpro (IPR017861)|Interpro (IPR017860)|Interpro (IPR022450)|Pfam (PF00814)	NCBI (493822224)|EMBL (BA000035)
CE_RS03165	537	CH601_COREF 60 kDa chaperonin 1 OS=Corynebacterium efficiens (strain DSM 44549 / YS-314 / AJ 12310 / JCM 11189 / NBRC 100395) OX=196164 GN=groL1 PE=3 SV=1	99.81% [1611/1614]	GO:0005524 - ATP binding|GO:0005737 - cytoplasm|GO:0042026 - protein refolding|GO:0051082 - unfolded protein binding	GroEL GroES|Staphylococcal pathogenicity islands SaPI	Uniprot (Q8CY27)|Interpro (Q8CY27)	KEGG (cef:CE0602)|KEGG GM (cef:CE0602)	Interpro (IPR018370)|Interpro (IPR001844)|Interpro (IPR002423)|Interpro (IPR027409)|Interpro (IPR027413)|Interpro (IPR027410)|Pfam (PF00118)	NCBI (493822220)|EMBL (BA000035)
CE_RS03190	119	Uncharacterized protein	99.17% [357/360]			Uniprot (Q8FS01)|Interpro (Q8FS01)	KEGG (cef:CE0607)|KEGG GM (cef:CE0607)	Interpro (IPR035165)|Pfam (PF17252)	NCBI (81750135)|EMBL (BA000035)
CE_RS03200	388	Q8FRZ9_COREF IMPDH domain-containing protein OS=Corynebacterium efficiens (strain DSM 44549 / YS-314 / AJ 12310 / JCM 11189 / NBRC 100395) OX=196164 PE=4 SV=1	99.74% [1164/1167]	GO:0016491 - oxidoreductase activity	WhiB and WhiB-type regulatory proteins |Purine conversions	Uniprot (Q8FRZ9)|Interpro (Q8FRZ9)	KEGG (cef:CE0609)|KEGG GM (cef:CE0609)|KEGG EC (1.1.1.205)	Interpro (IPR013785)|Interpro (IPR005992)|Interpro (IPR001093)|Pfam (PF00478)	NCBI (81750133)|EMBL (BA000035)
CE_RS03285	225	Putative ABC transporter permease protein	99.56% [675/678]	GO:0005886 - plasma membrane|GO:0016021 - integral component of membrane|GO:0055085 - transmembrane transport	Methionine Degradation|Methionine Biosynthesis	Uniprot (Q8FRX9)|Interpro (Q8FRX9)	KEGG (cef:CE0629)|KEGG GM (cef:CE0629)	Interpro (IPR000515)|Interpro (IPR035906)|Pfam (PF00528)	NCBI (493822191)|EMBL (BA000035)
CE_RS03295	296	Uncharacterized protein	99.66% [888/891]		Methionine Degradation|Staphylococcal pathogenicity islands SaPI|Methionine Biosynthesis	Uniprot (Q8FRX7)|Interpro (Q8FRX7)	KEGG (cef:CE0631)|KEGG GM (cef:CE0631)	Interpro (IPR004872)|Pfam (PF03180)	NCBI (493822189)|EMBL (BA000035)
CE_RS03300	1070	DNAE2_COREF Error-prone DNA polymerase OS=Corynebacterium efficiens (strain DSM 44549 / YS-314 / AJ 12310 / JCM 11189 / NBRC 100395) OX=196164 GN=dnaE2 PE=3 SV=1	99.91% [3210/3213]	GO:0003887 - DNA-directed DNA polymerase activity|GO:0005737 - cytoplasm|GO:0006260 - DNA replication|GO:0006281 - DNA repair|GO:0008408 - 3'-5' exonuclease activity	DNA-replication	Uniprot (Q8FRX6)|Interpro (Q8FRX6)	KEGG (cef:CE0632)|KEGG GM (cef:CE0632)|KEGG EC (2.7.7.7)	Interpro (IPR011708)|Interpro (IPR040982)|Interpro (IPR023073)|Interpro (IPR029460)|Interpro (IPR004013)|Interpro (IPR003141)|Interpro (IPR016195)|Interpro (IPR004805)|Pfam (PF07733)|Pfam (PF17657)|Pfam (PF14579)|Pfam (PF02811)	NCBI (71151823)|EMBL (BA000035)
CE_RS03435	283	FOLD_COREF Bifunctional protein FolD OS=Corynebacterium efficiens (strain DSM 44549 / YS-314 / AJ 12310 / JCM 11189 / NBRC 100395) OX=196164 GN=folD PE=3 SV=2	99.30% [849/855]	GO:0000105 - histidine biosynthetic process|GO:0004477 - methenyltetrahydrofolate cyclohydrolase activity|GO:0004488 - methylenetetrahydrofolate dehydrogenase (NADP+) activity|GO:0006164 - purine nucleotide biosynthetic process|GO:0009086 - methionine biosynthetic process|GO:0035999 - tetrahydrofolate interconversion	One-carbon metabolism by tetrahydropterines|Folate Biosynthesis|Serine-glyoxylate cycle|Experimental - Histidine Degradation	Uniprot (Q8FRU9)|Interpro (Q8FRU9)	KEGG (cef:CE0659)|KEGG GM (cef:CE0659)|KEGG EC (1.5.1.5)	Interpro (IPR036291)|Interpro (IPR000672)|Interpro (IPR020630)|Interpro (IPR020631)|Pfam (PF00763)|Pfam (PF02882)	NCBI (737122103)|EMBL (BA000035)
CE_RS03555	339	Putative iron transport membrane protein	99.41% [1017/1023]	GO:0005886 - plasma membrane|GO:0016021 - integral component of membrane|GO:0022857 - transmembrane transporter activity		Uniprot (Q8FRS4)|Interpro (Q8FRS4)	KEGG (cef:CE0685)|KEGG GM (cef:CE0685)	Interpro (IPR037294)|Interpro (IPR000522)|Pfam (PF01032)	NCBI (493822133)|EMBL (BA000035)
CE_RS03565	348	Putative lipoprotein	99.71% [1044/1047]			Uniprot (Q8FRS2)|Interpro (Q8FRS2)	KEGG (cef:CE0687)|KEGG GM (cef:CE0687)	Interpro (IPR002491)|Pfam (PF01497)	NCBI (493822131)|EMBL (BA000035)
CE_RS03630	321	Q8FRQ8_COREF NLPC_P60 domain-containing protein OS=Corynebacterium efficiens (strain DSM 44549 / YS-314 / AJ 12310 / JCM 11189 / NBRC 100395) OX=196164 PE=4 SV=1	99.69% [963/966]			Uniprot (Q8FRQ8)|Interpro (Q8FRQ8)	KEGG (cef:CE0701)|KEGG GM (cef:CE0701)	Interpro (IPR000064)|Interpro (IPR038765)|Pfam (PF00877)	NCBI (493822117)|EMBL (BA000035)
CE_RS03700	502	Uncharacterized protein	99.80% [1506/1509]	GO:0016829 - lyase activity	Propionate-CoA to Succinate Module|Methylcitrate cycle	Uniprot (Q8FRP3)|Interpro (Q8FRP3)	KEGG (cef:CE0716)|KEGG GM (cef:CE0716)|KEGG EC (4.2.1.79)	Interpro (IPR036148)|Interpro (IPR042183)|Interpro (IPR042188)|Interpro (IPR005656)|Pfam (PF03972)	NCBI (493822103)|EMBL (BA000035)
CE_RS03705	302	Q8FRP2_COREF Methylisocitrate lyase OS=Corynebacterium efficiens (strain DSM 44549 / YS-314 / AJ 12310 / JCM 11189 / NBRC 100395) OX=196164 PE=3 SV=1	99.67% [906/909]	GO:0019629 - propionate catabolic process 2-methylcitrate cycle|GO:0046421 - methylisocitrate lyase activity	Propionate-CoA to Succinate Module|Methylcitrate cycle	Uniprot (Q8FRP2)|Interpro (Q8FRP2)	KEGG (cef:CE0717)|KEGG GM (cef:CE0717)|KEGG EC (4.1.3.30)	Interpro (IPR039556)|Interpro (IPR018523)|Interpro (IPR012695)|Interpro (IPR015813)|Interpro (IPR040442)	NCBI (493822102)|EMBL (BA000035)
CE_RS03785	138	Uncharacterized protein	99.28% [414/417]			Uniprot (Q8FRM8)|Interpro (Q8FRM8)	KEGG (cef:CE0732)|KEGG GM (cef:CE0732)	Interpro (IPR014487)|Pfam (PF11349)	NCBI (81750025)|EMBL (BA000035)
CE_RS03790	711	Q8FRM7_COREF Acyl_transf_3 domain-containing protein OS=Corynebacterium efficiens (strain DSM 44549 / YS-314 / AJ 12310 / JCM 11189 / NBRC 100395) OX=196164 PE=4 SV=1	99.72% [2133/2139]	GO:0016021 - integral component of membrane|GO:0016747 - transferase activity transferring acyl groups other than amino-acyl groups		Uniprot (Q8FRM7)|Interpro (Q8FRM7)	KEGG (cef:CE0733)|KEGG GM (cef:CE0733)	Interpro (IPR002656)|Pfam (PF01757)	NCBI (81750024)|EMBL (BA000035)
CE_RS03810	537	Detergent sensitivity rescuer DtsR homolog	99.81% [1611/1614]	GO:0016874 - ligase activity		Uniprot (I1SBB6)|Interpro (I1SBB6)	KEGG (cef:CE0737)|KEGG GM (cef:CE0737)|KEGG EC (6.4.1.3)	Interpro (IPR034733)|Interpro (IPR029045)|Interpro (IPR011763)|Interpro (IPR011762)|Pfam (PF01039)	NCBI (493822078)|EMBL (BA000035)
CE_RS03900	110	Q8FRK3_COREF Transcriptional regulator WhiB OS=Corynebacterium efficiens (strain DSM 44549 / YS-314 / AJ 12310 / JCM 11189 / NBRC 100395) OX=196164 GN=whiB PE=3 SV=1	99.10% [330/333]	GO:0003677 - DNA binding|GO:0005737 - cytoplasm|GO:0006355 - regulation of transcription DNA-templated|GO:0035731 - dinitrosyl-iron complex binding|GO:0046872 - metal ion binding|GO:0051539 - 4 iron 4 sulfur cluster binding	WhiB and WhiB-type regulatory proteins	Uniprot (Q8FRK3)|Interpro (Q8FRK3)	KEGG (cef:CE0758)|KEGG GM (cef:CE0758)	Interpro (IPR034768)|Interpro (IPR003482)|Pfam (PF02467)	NCBI (259165968)|EMBL (BA000035)
CE_RS03910	151	Uncharacterized protein	99.34% [453/456]			Uniprot (Q8FRK1)|Interpro (Q8FRK1)	KEGG (cef:CE0760)|KEGG GM (cef:CE0760)	Interpro (IPR010428)|Interpro (IPR038555)|Pfam (PF06262)	NCBI (81750000)|EMBL (BA000035)
CE_RS03965	560	LPQB_COREF Lipoprotein LpqB OS=Corynebacterium efficiens (strain DSM 44549 / YS-314 / AJ 12310 / JCM 11189 / NBRC 100395) OX=196164 GN=lpqB PE=3 SV=1	99.82% [1680/1683]	GO:0005886 - plasma membrane		Uniprot (Q8FRJ0)|Interpro (Q8FRJ0)	KEGG (cef:CE0771)|KEGG GM (cef:CE0771)	Interpro (IPR019606)|Interpro (IPR023959)|Interpro (IPR018910)|Pfam (PF10646)|Pfam (PF10647)	NCBI (81749992)|EMBL (BA000035)
CE_RS03970	196	Uncharacterized protein	99.49% [588/591]	GO:0009116 - nucleoside metabolic process		Uniprot (Q8FRI9)|Interpro (Q8FRI9)	KEGG (cef:CE0772)|KEGG GM (cef:CE0772)	Interpro (IPR000836)|Interpro (IPR029057)	NCBI (493822043)|EMBL (BA000035)
CE_RS03990	135	Uncharacterized protein	98.54% [405/411]	GO:0016787 - hydrolase activity		Uniprot (Q8FRI5)|Interpro (Q8FRI5)	KEGG (cef:CE0776)|KEGG GM (cef:CE0776)	Interpro (IPR036412)|Interpro (IPR006439)|Interpro (IPR023214)	NCBI (493822039)|EMBL (BA000035)
CE_RS04000	329	Uncharacterized protein	99.70% [987/990]	GO:0003924 - GTPase activity|GO:0005525 - GTP binding|GO:0005737 - cytoplasm|GO:0019843 - rRNA binding|GO:0042254 - ribosome biogenesis|GO:0046872 - metal ion binding	Universal GTPases	Uniprot (Q8FRI3)|Interpro (Q8FRI3)	KEGG (cef:CE0778)|KEGG GM (cef:CE0778)|KEGG EC (3.1.3.100)	Interpro (IPR030378)|Interpro (IPR027417)|Interpro (IPR004881)|Interpro (IPR010914)|Pfam (PF03193)	NCBI (81749986)|EMBL (BA000035)
CE_RS04010	213	Q8FRI1_COREF Abasic site processing protein OS=Corynebacterium efficiens (strain DSM 44549 / YS-314 / AJ 12310 / JCM 11189 / NBRC 100395) OX=196164 PE=3 SV=1	99.53% [639/642]	GO:0008233 - peptidase activity		Uniprot (Q8FRI1)|Interpro (Q8FRI1)	KEGG (cef:CE0780)|KEGG GM (cef:CE0780)	Interpro (IPR003738)|Interpro (IPR036590)|Pfam (PF02586)	NCBI (81749985)|EMBL (BA000035)
CE_RS04040	379	Uncharacterized protein	89.18% [1137/1275]	GO:0003676 - nucleic acid binding|GO:0004386 - helicase activity|GO:0005524 - ATP binding		Uniprot (M1UXU0)|Interpro (M1UXU0)	KEGG (ccn:H924_03500)|KEGG GM (ccn:H924_03500)	Interpro (IPR011545)|Interpro (IPR014001)|Interpro (IPR001650)|Interpro (IPR027417)|Interpro (IPR000629)|Interpro (IPR014014)|Pfam (PF00270)|Pfam (PF00271)	NCBI (505463694)|EMBL (CP004354)
CE_RS04065	1067	Putative ATP-dependent DNA helicase	99.91% [3201/3204]	GO:0003677 - DNA binding|GO:0003678 - DNA helicase activity|GO:0004527 - exonuclease activity|GO:0005524 - ATP binding|GO:0006281 - DNA repair	DNA repair, bacterial RecBCD pathway	Uniprot (Q8FRH0)|Interpro (Q8FRH0)	KEGG (cef:CE0791)|KEGG GM (cef:CE0791)|KEGG EC (3.6.4.12)	Interpro (IPR014017)|Interpro (IPR000212)|Interpro (IPR027417)|Interpro (IPR038726)|Interpro (IPR011335)|Interpro (IPR014016)|Interpro (IPR034739)|Pfam (PF12705)|Pfam (PF00580)|Pfam (PF13361)	NCBI (81749974)|EMBL (BA000035)
CE_RS04160	261	Uncharacterized protein	99.62% [783/786]	GO:0004401 - histidinol-phosphatase activity|GO:0046855 - inositol phosphate dephosphorylation	Histidine Biosynthesis	Uniprot (Q8FRF2)|Interpro (Q8FRF2)	KEGG (cef:CE0809)|KEGG GM (cef:CE0809)|KEGG EC (3.1.3.15)	Interpro (IPR011809)|Interpro (IPR020583)|Interpro (IPR000760)|Pfam (PF00459)	NCBI (493822005)|EMBL (BA000035)
CE_RS04170	367	Q8FRF0_COREF Peptide chain release factor 2 OS=Corynebacterium efficiens (strain DSM 44549 / YS-314 / AJ 12310 / JCM 11189 / NBRC 100395) OX=196164 GN=prfB PE=3 SV=1	99.73% [1101/1104]	GO:0005737 - cytoplasm|GO:0016149 - translation release factor activity codon specific	Translation termination factors bacterial|Programmed frameshift|CBSS-393121.3.peg.2760	Uniprot (Q8FRF0)|Interpro (Q8FRF0)	KEGG (cef:CE0811)|KEGG GM (cef:CE0811)	Interpro (IPR005139)|Interpro (IPR000352)|Interpro (IPR004374)|Pfam (PF03462)|Pfam (PF00472)	NCBI (300573403)|EMBL (BA000035)
CE_RS04500	377	Putative arsenical-resistance protein	99.74% [1131/1134]	GO:0015103 - inorganic anion transmembrane transporter activity|GO:0015297 - antiporter activity|GO:0016021 - integral component of membrane	Arsenic resistance	Uniprot (Q8FR86)|Interpro (Q8FR86)	KEGG (cef:CE0875)|KEGG GM (cef:CE0875)	Interpro (IPR004706)|Interpro (IPR002657)|Interpro (IPR038770)|Pfam (PF01758)	NCBI (499387712)|EMBL (BA000035)
CE_RS04675	2971	Fatty-acid synthase I	99.93% [8913/8919]	GO:0004318 - enoyl-|GO:0005835 - fatty acid synthase complex|GO:0006633 - fatty acid biosynthetic process	Fatty Acid Biosynthesis FASI	Uniprot (Q8FR52)|Interpro (Q8FR52)	KEGG (cef:CE0913)|KEGG GM (cef:CE0913)	Interpro (IPR001227)|Interpro (IPR014043)|Interpro (IPR016035)|Interpro (IPR013785)|Interpro (IPR013565)|Interpro (IPR003965)|Interpro (IPR029069)|Interpro (IPR018201)|Interpro (IPR014031)|Interpro (IPR014030)|Interpro (IPR002539)|Interpro (IPR036291)|Interpro (IPR020801)|Interpro (IPR016039)|Pfam (PF00698)|Pfam (PF08354)|Pfam (PF00109)|Pfam (PF02801)|Pfam (PF01575)	NCBI (493822625)|EMBL (BA000035)
CE_RS04700	82	Q8FR49_COREF Glutaredoxin domain-containing protein OS=Corynebacterium efficiens (strain DSM 44549 / YS-314 / AJ 12310 / JCM 11189 / NBRC 100395) OX=196164 PE=4 SV=1	98.80% [246/249]	GO:0005623 - obsolete cell|GO:0009055 - electron transfer activity|GO:0015035 - protein disulfide oxidoreductase activity|GO:0045454 - cell redox homeostasis		Uniprot (Q8FR49)|Interpro (Q8FR49)	KEGG (cef:CE0917)|KEGG GM (cef:CE0917)|KEGG EC (1.20.4.3)	Interpro (IPR011915)|Interpro (IPR002109)|Interpro (IPR036249)|Pfam (PF00462)	NCBI (493822622)|EMBL (BA000035)
CE_RS04705	161	Putative dihydrofolate reductase	99.38% [483/486]	GO:0004146 - dihydrofolate reductase activity|GO:0006545 - glycine biosynthetic process|GO:0046654 - tetrahydrofolate biosynthetic process|GO:0050661 - NADP binding	Folate Biosynthesis|EC49-61|5-FCL-like protein|COG4319	Uniprot (Q8FR48)|Interpro (Q8FR48)	KEGG (cef:CE0918)|KEGG GM (cef:CE0918)|KEGG EC (1.5.1.3)	Interpro (IPR012259)|Interpro (IPR024072)|Interpro (IPR017925)|Interpro (IPR001796)|Pfam (PF00186)	NCBI (493822621)|EMBL (BA000035)
CE_RS04735	240	Uncharacterized protein	99.17% [720/726]	GO:0016021 - integral component of membrane	Uptake of selenate and selenite|DedA family of inner membrane proteins	Uniprot (Q8FR42)|Interpro (Q8FR42)	KEGG (cef:CE0924)|KEGG GM (cef:CE0924)	Interpro (IPR032816)|Pfam (PF09335)	NCBI (493822615)|EMBL (BA000035)
CE_RS04780	181	Uncharacterized protein	99.45% [543/546]		CBSS-1352.1.peg.856	Uniprot (Q8FR33)|Interpro (Q8FR33)	KEGG (cef:CE0933)|KEGG GM (cef:CE0933)	Interpro (IPR018309)|Interpro (IPR005149)|Interpro (IPR036388)|Interpro (IPR036390)|Pfam (PF03551)|Pfam (PF10400)	NCBI (493822605)|EMBL (BA000035)
CE_RS04795	211	Q8FR30_COREF Phosphoribosylglycinamide formyltransferase OS=Corynebacterium efficiens (strain DSM 44549 / YS-314 / AJ 12310 / JCM 11189 / NBRC 100395) OX=196164 GN=purN PE=3 SV=1	99.53% [633/636]	GO:0004644 - phosphoribosylglycinamide formyltransferase activity|GO:0006189 - 'de novo' IMP biosynthetic process	De Novo Purine Biosynthesis|Glutathione-regulated potassium-efflux system and associated functions|5-FCL-like protein	Uniprot (Q8FR30)|Interpro (Q8FR30)	KEGG (cef:CE0936)|KEGG GM (cef:CE0936)|KEGG EC (2.1.2.2)	Interpro (IPR002376)|Interpro (IPR036477)|Interpro (IPR004607)|Interpro (IPR001555)|Pfam (PF00551)	NCBI (493822601)|EMBL (BA000035)
CE_RS04835	78	RL28_COREF 50S ribosomal protein L28 OS=Corynebacterium efficiens (strain DSM 44549 / YS-314 / AJ 12310 / JCM 11189 / NBRC 100395) OX=196164 GN=rpmB PE=3 SV=1	98.73% [234/237]	GO:0003735 - structural constituent of ribosome|GO:0005840 - ribosome|GO:0006412 - translation	COG0523|Ribosome LSU bacterial	Uniprot (Q8FR24)|Interpro (Q8FR24)	KEGG (cef:CE0943)|KEGG GM (cef:CE0943)	Interpro (IPR034704)|Interpro (IPR026569)|Interpro (IPR037147)|Interpro (IPR001383)|Pfam (PF00830)	NCBI (499387742)|EMBL (BA000035)
CE_RS04900	314	Putative UTP--glucose-1-phosphate uridylyltransferase	99.68% [942/945]	GO:0003983 - UTP:glucose-1-phosphate uridylyltransferase activity|GO:0006011 - UDP-glucose metabolic process|GO:0009058 - biosynthetic process	Glycogen metabolism	Uniprot (Q8FR11)|Interpro (Q8FR11)	KEGG (cef:CE0956)|KEGG GM (cef:CE0956)|KEGG EC (2.7.7.9)	Interpro (IPR005771)|Interpro (IPR005835)|Interpro (IPR029044)|Pfam (PF00483)	NCBI (81749831)|EMBL (BA000035)
CE_RS04925	135	Uncharacterized protein	99.26% [405/408]	GO:0016021 - integral component of membrane		Uniprot (Q8FR06)|Interpro (Q8FR06)	KEGG (cef:CE0961)|KEGG GM (cef:CE0961)	Interpro (IPR032808)|Pfam (PF07681)	NCBI (493822576)|EMBL (BA000035)
CE_RS04940	525	Q8FR03_COREF Dolichyl-phosphate-mannose--protein mannosyltransferase OS=Corynebacterium efficiens (strain DSM 44549 / YS-314 / AJ 12310 / JCM 11189 / NBRC 100395) OX=196164 PE=3 SV=1	99.81% [1575/1578]	GO:0000030 - mannosyltransferase activity|GO:0006493 - protein O-linked glycosylation|GO:0016021 - integral component of membrane		Uniprot (Q8FR03)|Interpro (Q8FR03)	KEGG (cef:CE0964)|KEGG GM (cef:CE0964)|KEGG EC (2.4.1.109)	Interpro (IPR027005)|Interpro (IPR003342)|Interpro (IPR032421)|Pfam (PF02366)|Pfam (PF16192)	NCBI (493822573)|EMBL (BA000035)
CE_RS04955	610	SYM_COREF Methionine--tRNA ligase OS=Corynebacterium efficiens (strain DSM 44549 / YS-314 / AJ 12310 / JCM 11189 / NBRC 100395) OX=196164 GN=metG PE=3 SV=1	99.84% [1830/1833]	GO:0004825 - methionine-tRNA ligase activity|GO:0005524 - ATP binding|GO:0005737 - cytoplasm|GO:0006431 - methionyl-tRNA aminoacylation|GO:0046872 - metal ion binding	tRNA aminoacylation, Met|Scaffold proteins for [4Fe-4S] cluster assembly (MRP family)	Uniprot (Q8FR00)|Interpro (Q8FR00)	KEGG (cef:CE0967)|KEGG GM (cef:CE0967)|KEGG EC (6.1.1.10)	Interpro (IPR041872)|Interpro (IPR013155)|Interpro (IPR023458)|Interpro (IPR014758)|Interpro (IPR015413)|Interpro (IPR033911)|Interpro (IPR029038)|Interpro (IPR014729)|Interpro (IPR009080)|Pfam (PF08264)|Pfam (PF09334)	NCBI (68566009)|EMBL (BA000035)
CE_RS04965	168	Uncharacterized protein	81.55% [504/618]	GO:0004061 - arylformamidase activity|GO:0019441 - tryptophan catabolic process to kynurenine		Uniprot (Q8FQZ8)|Interpro (Q8FQZ8)	KEGG (cef:CE0969)|KEGG GM (cef:CE0969)	Interpro (IPR007325)|Interpro (IPR037175)|Pfam (PF04199)	NCBI (81749820)|EMBL (BA000035)
CE_RS04975	390	Q8FQZ6_COREF G5 domain-containing protein OS=Corynebacterium efficiens (strain DSM 44549 / YS-314 / AJ 12310 / JCM 11189 / NBRC 100395) OX=196164 PE=4 SV=1	99.74% [1170/1173]			Uniprot (Q8FQZ6)|Interpro (Q8FQZ6)	KEGG (cef:CE0971)|KEGG GM (cef:CE0971)	Interpro (IPR007137)|Interpro (IPR011098)|Interpro (IPR023346)|Interpro (IPR010618)|Pfam (PF03990)|Pfam (PF07501)|Pfam (PF06737)	NCBI (493822566)|EMBL (BA000035)
CE_RS05035	401	Uncharacterized protein	99.75% [1203/1206]			Uniprot (Q8FQY4)|Interpro (Q8FQY4)	KEGG (cef:CE0983)|KEGG GM (cef:CE0983)		NCBI (493822554)|EMBL (BA000035)
CE_RS05275	232	Putative transcription regulator	99.57% [696/699]	GO:0003677 - DNA binding		Uniprot (Q8FQT6)|Interpro (Q8FQT6)	KEGG (cef:CE1033)|KEGG GM (cef:CE1033)	Interpro (IPR023772)|Interpro (IPR009057)|Interpro (IPR001647)|Interpro (IPR036271)|Pfam (PF00440)	NCBI (81749775)|EMBL (BA000035)
CE_RS05300	125	PorC protein	99.21% [375/378]			Uniprot (Q8FQT1)|Interpro (Q8FQT1)	KEGG (cef:CE1038)|KEGG GM (cef:CE1038)	Interpro (IPR041910)|Interpro (IPR021114)|Pfam (PF11565)	NCBI (81749771)|EMBL (AJ555472)
CE_RS05320	184	Uncharacterized protein	98.92% [552/558]			Uniprot (Q8FQS6)|Interpro (Q8FQS6)	KEGG (cef:CE1043)|KEGG GM (cef:CE1043)		NCBI (81749767)|EMBL (BA000035)
CE_RS05390	328	COAA_COREF Pantothenate kinase OS=Corynebacterium efficiens (strain DSM 44549 / YS-314 / AJ 12310 / JCM 11189 / NBRC 100395) OX=196164 GN=coaA PE=3 SV=1	99.70% [984/987]	GO:0004594 - pantothenate kinase activity|GO:0005524 - ATP binding|GO:0005737 - cytoplasm|GO:0015937 - coenzyme A biosynthetic process	Coenzyme A Biosynthesis	Uniprot (Q8FQR2)|Interpro (Q8FQR2)	KEGG (cef:CE1057)|KEGG GM (cef:CE1057)|KEGG EC (2.7.1.33)	Interpro (IPR027417)|Interpro (IPR004566)|Interpro (IPR006083)|Pfam (PF00485)	NCBI (493822485)|EMBL (BA000035)
CE_RS05395	434	GLYA_COREF Serine hydroxymethyltransferase OS=Corynebacterium efficiens (strain DSM 44549 / YS-314 / AJ 12310 / JCM 11189 / NBRC 100395) OX=196164 GN=glyA PE=3 SV=2	99.77% [1302/1305]	GO:0004372 - glycine hydroxymethyltransferase activity|GO:0005737 - cytoplasm|GO:0019264 - glycine biosynthetic process from serine|GO:0030170 - pyridoxal phosphate binding|GO:0035999 - tetrahydrofolate interconversion	Folate Biosynthesis|YrdC-YciO-Sua5 protein family|Glycine cleavage system|Glycine and Serine Utilization|Glycine Biosynthesis|Serine-glyoxylate cycle|Photorespiration (oxidative C2 cycle)|5-FCL-like protein|Experimental - Histidine Degradation|Serine Biosynthesis|Flavohaemoglobin|PROSC	Uniprot (Q8FQR1)|Interpro (Q8FQR1)	KEGG (cef:CE1058)|KEGG GM (cef:CE1058)|KEGG EC (2.1.2.1)	Interpro (IPR015424)|Interpro (IPR015422)|Interpro (IPR015421)|Interpro (IPR001085)|Interpro (IPR019798)|Interpro (IPR039429)|Pfam (PF00464)	NCBI (493822484)|EMBL (BA000035)
CE_RS05400	621	Putative p-aminobenzoic acid synthase	99.68% [1863/1869]	GO:0006541 - glutamine metabolic process|GO:0009396 - folic acid-containing compound biosynthetic process	Folate Biosynthesis|Tryptophan synthesis|Experimental-Ubiquinone BiosynthesisVDC|Chorismate: Intermediate for synthesis of Tryptophan, PAPA antibiotics, PABA, 3-hydroxyanthranilate and more.	Uniprot (Q8FQR0)|Interpro (Q8FQR0)	KEGG (cef:CE1059)|KEGG GM (cef:CE1059)|KEGG EC (2.6.1.85)	Interpro (IPR005802)|Interpro (IPR005801)|Interpro (IPR006805)|Interpro (IPR015890)|Interpro (IPR029062)|Interpro (IPR017926)|Interpro (IPR006221)|Pfam (PF04715)|Pfam (PF00425)|Pfam (PF00117)	NCBI (493822483)|EMBL (BA000035)
CE_RS05405	245	Uncharacterized protein	99.59% [735/738]	GO:0003824 - catalytic activity	YgfZ|Folate Biosynthesis|Tryptophan synthesis|COG1399|YgfZ-Iron|Chorismate: Intermediate for synthesis of Tryptophan, PAPA antibiotics, PABA, 3-hydroxyanthranilate and more.	Uniprot (Q8FQQ9)|Interpro (Q8FQQ9)	KEGG (cef:CE1060)|KEGG GM (cef:CE1060)	Interpro (IPR001544)|Interpro (IPR036038)|Interpro (IPR043132)|Pfam (PF01063)	NCBI (81749754)|EMBL (BA000035)
CE_RS05410	127	Uncharacterized protein	98.45% [381/387]			Uniprot (Q8FQQ7)|Interpro (Q8FQQ7)	KEGG (cef:CE1062)|KEGG GM (cef:CE1062)		NCBI (499387801)|EMBL (BA000035)
CE_RS05445	225	Putative transcription regulator	99.56% [675/678]	GO:0003677 - DNA binding|GO:0003700 - DNA-binding transcription factor activity		Uniprot (Q8FQQ1)|Interpro (Q8FQQ1)	KEGG (cef:CE1068)|KEGG GM (cef:CE1068)	Interpro (IPR011711)|Interpro (IPR008920)|Interpro (IPR000524)|Interpro (IPR036388)|Interpro (IPR036390)|Pfam (PF07729)|Pfam (PF00392)	NCBI (81749747)|EMBL (BA000035)
CE_RS05490	412	EX7L_COREF Exodeoxyribonuclease 7 large subunit OS=Corynebacterium efficiens (strain DSM 44549 / YS-314 / AJ 12310 / JCM 11189 / NBRC 100395) OX=196164 GN=xseA PE=3 SV=2	99.52% [1236/1242]	GO:0003676 - nucleic acid binding|GO:0005737 - cytoplasm|GO:0006308 - DNA catabolic process|GO:0008855 - exodeoxyribonuclease VII activity|GO:0009318 - exodeoxyribonuclease VII complex	DNA repair, bacterial	Uniprot (Q8FQP1)|Interpro (Q8FQP1)	KEGG (cef:CE1078)|KEGG GM (cef:CE1078)|KEGG EC (3.1.11.6)	Interpro (IPR003753)|Interpro (IPR020579)|Interpro (IPR025824)|Pfam (PF02601)|Pfam (PF13742)	NCBI (737122179)|EMBL (BA000035)
CE_RS05495	325	ISPH_COREF 4-hydroxy-3-methylbut-2-enyl diphosphate reductase OS=Corynebacterium efficiens (strain DSM 44549 / YS-314 / AJ 12310 / JCM 11189 / NBRC 100395) OX=196164 GN=ispH PE=3 SV=1	99.69% [975/978]	GO:0016114 - terpenoid biosynthetic process|GO:0019288 - isopentenyl diphosphate biosynthetic process methylerythritol 4-phosphate pathway|GO:0046872 - metal ion binding|GO:0050992 - dimethylallyl diphosphate biosynthetic process|GO:0051539 - 4 iron 4 sulfur cluster binding|GO:0051745 - 4-hydroxy-3-methylbut-2-en-1-yl diphosphate reductase activity	Isoprenoid Biosynthesis|Nonmevalonate Branch of Isoprenoid Biosynthesis	Uniprot (Q8FQP0)|Interpro (Q8FQP0)	KEGG (cef:CE1079)|KEGG GM (cef:CE1079)|KEGG EC (1.17.7.4)	Interpro (IPR003451)|Pfam (PF02401)	NCBI (50401056)|EMBL (BA000035)
CE_RS05500	253	Uncharacterized protein	99.22% [759/765]	GO:0016021 - integral component of membrane		Uniprot (Q8FQN9)|Interpro (Q8FQN9)	KEGG (cef:CE1080)|KEGG GM (cef:CE1080)		NCBI (81749738)|EMBL (BA000035)
CE_RS05505	470	Uncharacterized protein	99.79% [1410/1413]	GO:0016021 - integral component of membrane		Uniprot (Q8FQN8)|Interpro (Q8FQN8)	KEGG (cef:CE1081)|KEGG GM (cef:CE1081)	Interpro (IPR002549)|Pfam (PF01594)	NCBI (81749737)|EMBL (BA000035)
CE_RS05525	360	Q8FQN4_COREF Ribosome-binding ATPase YchF OS=Corynebacterium efficiens (strain DSM 44549 / YS-314 / AJ 12310 / JCM 11189 / NBRC 100395) OX=196164 GN=ychF PE=3 SV=1	99.45% [1080/1086]	GO:0005524 - ATP binding|GO:0005525 - GTP binding|GO:0016887 - ATPase activity|GO:0043022 - ribosome binding|GO:0043023 - ribosomal large subunit binding	Universal GTPases	Uniprot (Q8FQN4)|Interpro (Q8FQN4)	KEGG (cef:CE1085)|KEGG GM (cef:CE1085)	Interpro (IPR004396)|Interpro (IPR012675)|Interpro (IPR031167)|Interpro (IPR006073)|Interpro (IPR027417)|Interpro (IPR012676)|Interpro (IPR023192)|Interpro (IPR013029)|Interpro (IPR041706)|Pfam (PF01926)|Pfam (PF06071)	NCBI (493822457)|EMBL (BA000035)
CE_RS05795	165	TPX_COREF Thiol peroxidase OS=Corynebacterium efficiens (strain DSM 44549 / YS-314 / AJ 12310 / JCM 11189 / NBRC 100395) OX=196164 GN=tpx PE=3 SV=1	99.40% [495/498]	GO:0005623 - obsolete cell|GO:0008379 - thioredoxin peroxidase activity|GO:0045454 - cell redox homeostasis	Thioredoxin-disulfide reductase|CBSS-257314.1.peg.752	Uniprot (Q8FQH8)|Interpro (Q8FQH8)	KEGG (cef:CE1141)|KEGG GM (cef:CE1141)|KEGG EC (1.11.1.24)	Interpro (IPR013740)|Interpro (IPR036249)|Interpro (IPR013766)|Interpro (IPR002065)|Interpro (IPR018219)|Pfam (PF08534)	NCBI (493822399)|EMBL (BA000035)
CE_RS05870	135	Uncharacterized protein	98.54% [405/411]	GO:0016021 - integral component of membrane		Uniprot (Q8FQG0)|Interpro (Q8FQG0)	KEGG (cef:CE1159)|KEGG GM (cef:CE1159)		NCBI (493822382)|EMBL (BA000035)
CE_RS05880	370	Putative aminotransferase	99.73% [1110/1113]	GO:0008483 - transaminase activity|GO:0009058 - biosynthetic process|GO:0030170 - pyridoxal phosphate binding	Lysine Biosynthesis DAP Pathway	Uniprot (Q8FQF8)|Interpro (Q8FQF8)	KEGG (cef:CE1161)|KEGG GM (cef:CE1161)	Interpro (IPR004839)|Interpro (IPR019880)|Interpro (IPR015424)|Interpro (IPR015422)|Interpro (IPR015421)|Pfam (PF00155)	NCBI (493822380)|EMBL (BA000035)
CE_RS05905	353	Succinyl-diaminopimelate desuccinylase	91.45% [1059/1158]	GO:0009014 - succinyl-diaminopimelate desuccinylase activity|GO:0009089 - lysine biosynthetic process via diaminopimelate	Lysine Biosynthesis DAP Pathway|A Glutathione-dependent Thiol Reductase Associated with a Step in Lysine Biosynthesis|Arginine Biosynthesis extended	Uniprot (Q8FQF3)|Interpro (Q8FQF3)	KEGG (cef:CE1166)|KEGG GM (cef:CE1166)|KEGG EC (3.5.1.18)	Interpro (IPR036264)|Interpro (IPR002933)|Interpro (IPR011650)|Interpro (IPR010174)|Pfam (PF07687)|Pfam (PF01546)	NCBI (81749659)|EMBL (BA000035)
CE_RS14840	55	Uncharacterized protein	98.21% [165/168]			Uniprot (R0J9K3)|Interpro (R0J9K3)		Interpro (IPR021465)|Pfam (PF11314)	NCBI (489951708)|EMBL (AQPS01000023)
CE_RS05950	213	Putative methyltransferase	99.07% [639/645]	GO:0008171 - O-methyltransferase activity|GO:0032259 - methylation		Uniprot (Q8FQE3)|Interpro (Q8FQE3)	KEGG (cef:CE1176)|KEGG GM (cef:CE1176)	Interpro (IPR029063)|Interpro (IPR002935)	NCBI (493822365)|EMBL (BA000035)
CE_RS05955	213	Putative RNA polymerase sigma factor	99.53% [639/642]	GO:0003677 - DNA binding|GO:0003700 - DNA-binding transcription factor activity|GO:0006352 - DNA-templated transcription initiation|GO:0016987 - sigma factor activity	SigmaB stress responce regulation|CBSS-316057.3.peg.1308	Uniprot (Q8FQE2)|Interpro (Q8FQE2)	KEGG (cef:CE1177)|KEGG GM (cef:CE1177)	Interpro (IPR039425)|Interpro (IPR014284)|Interpro (IPR007627)|Interpro (IPR013249)|Interpro (IPR013325)|Interpro (IPR013324)|Interpro (IPR036388)|Pfam (PF04542)|Pfam (PF08281)	NCBI (81846854)|EMBL (BA000035)
CE_RS05965	165	TATB_COREF Sec-independent protein translocase protein TatB OS=Corynebacterium efficiens (strain DSM 44549 / YS-314 / AJ 12310 / JCM 11189 / NBRC 100395) OX=196164 GN=tatB PE=3 SV=1	99.40% [495/498]	GO:0005887 - integral component of plasma membrane|GO:0008320 - protein transmembrane transporter activity|GO:0033281 - TAT protein transport complex|GO:0043953 - protein transport by the Tat complex	Twin-arginine translocation system	Uniprot (Q8FQD9)|Interpro (Q8FQD9)	KEGG (cef:CE1180)|KEGG GM (cef:CE1180)	Interpro (IPR018448)	NCBI (493822362)|EMBL (BA000035)
CE_RS05980	183	Uncharacterized protein	98.92% [549/555]	GO:0016021 - integral component of membrane		Uniprot (Q8FQD6)|Interpro (Q8FQD6)	KEGG (cef:CE1183)|KEGG GM (cef:CE1183)	Interpro (IPR010406)|Pfam (PF06210)	NCBI (493822359)|EMBL (BA000035)
CE_RS05995	231	Uncharacterized protein	99.57% [693/696]			Uniprot (Q8FQD3)|Interpro (Q8FQD3)	KEGG (cef:CE1186)|KEGG GM (cef:CE1186)		NCBI (493822356)|EMBL (BA000035)
CE_RS06030	269	Putative shikimate 5-dehydrogenase	99.63% [807/810]	GO:0004764 - shikimate 3-dehydrogenase (NADP+) activity	Chorismate Synthesis|Common Pathway For Synthesis of Aromatic Compounds (DAHP synthase to chorismate)	Uniprot (Q8FQC7)|Interpro (Q8FQC7)	KEGG (cef:CE1194)|KEGG GM (cef:CE1194)|KEGG EC (1.1.1.25)	Interpro (IPR036291)|Interpro (IPR013708)|Pfam (PF08501)	NCBI (493822349)|EMBL (BA000035)
CE_RS06045	547	Q8FQC4_COREF Carboxylic ester hydrolase OS=Corynebacterium efficiens (strain DSM 44549 / YS-314 / AJ 12310 / JCM 11189 / NBRC 100395) OX=196164 PE=3 SV=1	99.82% [1641/1644]	GO:0016787 - hydrolase activity		Uniprot (Q8FQC4)|Interpro (Q8FQC4)	KEGG (cef:CE1197)|KEGG GM (cef:CE1197)	Interpro (IPR029058)|Interpro (IPR002018)|Interpro (IPR019826)|Pfam (PF00135)	NCBI (81846852)|EMBL (BA000035)
CE_RS06050	220	Q8FQC3_COREF FhuF_C domain-containing protein OS=Corynebacterium efficiens (strain DSM 44549 / YS-314 / AJ 12310 / JCM 11189 / NBRC 100395) OX=196164 PE=4 SV=1	99.55% [660/663]	GO:0051537 - 2 iron 2 sulfur cluster binding		Uniprot (Q8FQC3)|Interpro (Q8FQC3)	KEGG (cef:CE1198)|KEGG GM (cef:CE1198)	Interpro (IPR024726)|Pfam (PF11575)	NCBI (81749635)|EMBL (BA000035)
CE_RS06090	161	Uncharacterized protein	99.38% [483/486]			Uniprot (Q8FQB5)|Interpro (Q8FQB5)	KEGG (cef:CE1206)|KEGG GM (cef:CE1206)		NCBI (493822337)|EMBL (BA000035)
CE_RS06095	425	Putative multidrug resistance protein	99.77% [1275/1278]	GO:0016021 - integral component of membrane|GO:0022857 - transmembrane transporter activity		Uniprot (Q8FQB4)|Interpro (Q8FQB4)	KEGG (cef:CE1207)|KEGG GM (cef:CE1207)	Interpro (IPR011701)|Interpro (IPR020846)|Interpro (IPR005828)|Interpro (IPR036259)|Interpro (IPR005829)|Interpro (IPR001958)|Pfam (PF07690)|Pfam (PF00083)	NCBI (81749626)|EMBL (BA000035)
CE_RS06105	753	METE_COREF 5-methyltetrahydropteroyltriglutamate--homocysteine methyltransferase OS=Corynebacterium efficiens (strain DSM 44549 / YS-314 / AJ 12310 / JCM 11189 / NBRC 100395) OX=196164 GN=metE PE=3 SV=1	99.74% [2259/2265]	GO:0003871 - 5-methyltetrahydropteroyltriglutamate-homocysteine S-methyltransferase activity|GO:0008270 - zinc ion binding|GO:0009086 - methionine biosynthetic process|GO:0032259 - methylation	Methionine Biosynthesis	Uniprot (Q8FQB2)|Interpro (Q8FQB2)	KEGG (cef:CE1209)|KEGG GM (cef:CE1209)|KEGG EC (2.1.1.14)	Interpro (IPR013215)|Interpro (IPR006276)|Interpro (IPR002629)|Interpro (IPR038071)|Pfam (PF08267)|Pfam (PF01717)	NCBI (499387875)|EMBL (BA000035)
CE_RS06295	296	Q8FQ79_COREF PNPLA domain-containing protein OS=Corynebacterium efficiens (strain DSM 44549 / YS-314 / AJ 12310 / JCM 11189 / NBRC 100395) OX=196164 PE=4 SV=1	99.66% [888/891]	GO:0016042 - lipid catabolic process|GO:0016787 - hydrolase activity		Uniprot (Q8FQ79)|Interpro (Q8FQ79)	KEGG (cef:CE1254)|KEGG GM (cef:CE1254)	Interpro (IPR016035)|Interpro (IPR002641)|Interpro (IPR037483)|Pfam (PF01734)	NCBI (81749595)|EMBL (BA000035)
CE_RS06340	1034	Putative chromodomain helicase	99.90% [3102/3105]	GO:0004386 - helicase activity|GO:0005524 - ATP binding		Uniprot (Q8FQ70)|Interpro (Q8FQ70)	KEGG (cef:CE1263)|KEGG GM (cef:CE1263)	Interpro (IPR014001)|Interpro (IPR001650)|Interpro (IPR022138)|Interpro (IPR027417)|Interpro (IPR038718)|Interpro (IPR000330)|Pfam (PF12419)|Pfam (PF00271)|Pfam (PF00176)	NCBI (493821720)|EMBL (BA000035)
CE_RS06345	290	Q8FQ69_COREF SWIM-type domain-containing protein OS=Corynebacterium efficiens (strain DSM 44549 / YS-314 / AJ 12310 / JCM 11189 / NBRC 100395) OX=196164 PE=4 SV=1	99.66% [870/873]	GO:0008270 - zinc ion binding		Uniprot (Q8FQ69)|Interpro (Q8FQ69)	KEGG (cef:CE1264)|KEGG GM (cef:CE1264)	Interpro (IPR007527)	NCBI (81749587)|EMBL (BA000035)
CE_RS06390	162	Q8FQ60_COREF HTH marR-type domain-containing protein OS=Corynebacterium efficiens (strain DSM 44549 / YS-314 / AJ 12310 / JCM 11189 / NBRC 100395) OX=196164 PE=4 SV=1	99.39% [486/489]	GO:0003700 - DNA-binding transcription factor activity		Uniprot (Q8FQ60)|Interpro (Q8FQ60)	KEGG (cef:CE1273)|KEGG GM (cef:CE1273)	Interpro (IPR000835)|Interpro (IPR036388)|Interpro (IPR036390)|Pfam (PF13463)	NCBI (493821730)|EMBL (BA000035)
CE_RS06395	48	R0JRE3_CORCT PspC domain-containing protein OS=Corynebacterium crenatum MT OX=1310164 GN=J433_04400 PE=4 SV=1	54.55% [144/264]	GO:0016021 - integral component of membrane		Uniprot (R0JRE3)|Interpro (R0JRE3)		Interpro (IPR007168)|Pfam (PF04024)	NCBI (489951603)|EMBL (AQPS01000011)
CE_RS06420	459	DCDA_COREF Diaminopimelate decarboxylase OS=Corynebacterium efficiens (strain DSM 44549 / YS-314 / AJ 12310 / JCM 11189 / NBRC 100395) OX=196164 GN=lysA PE=3 SV=1	99.78% [1377/1380]	GO:0008836 - diaminopimelate decarboxylase activity|GO:0009089 - lysine biosynthetic process via diaminopimelate|GO:0030170 - pyridoxal phosphate binding	CBSS-323850.3.peg.3269|Lysine Biosynthesis DAP Pathway	Uniprot (Q8RQM6)|Interpro (Q8RQM6)	KEGG (cef:CE1277)|KEGG GM (cef:CE1277)|KEGG EC (4.1.1.20)	Interpro (IPR009006)|Interpro (IPR002986)|Interpro (IPR022643)|Interpro (IPR022657)|Interpro (IPR022644)|Interpro (IPR022653)|Interpro (IPR000183)|Interpro (IPR029066)|Pfam (PF02784)|Pfam (PF00278)	NCBI (493821735)|EMBL (BA000035)
CE_RS06495	259	Putative respiratory nitrate reductase gamma chain	99.62% [777/780]	GO:0008940 - nitrate reductase activity|GO:0009325 - nitrate reductase complex|GO:0016021 - integral component of membrane	Nitrate and nitrite ammonification	Uniprot (Q8FQ42)|Interpro (Q8FQ42)	KEGG (cef:CE1293)|KEGG GM (cef:CE1293)|KEGG EC (1.7.5.1)	Interpro (IPR023234)|Interpro (IPR036197)|Interpro (IPR003816)|Pfam (PF02665)	NCBI (493821751)|EMBL (BA000035)
CE_RS06510	1249	Putative respiratory nitrate reductase alpha chain	99.92% [3747/3750]	GO:0008940 - nitrate reductase activity|GO:0009325 - nitrate reductase complex|GO:0042126 - nitrate metabolic process|GO:0043546 - molybdopterin cofactor binding|GO:0046872 - metal ion binding|GO:0051539 - 4 iron 4 sulfur cluster binding	Nitrate and nitrite ammonification	Uniprot (Q8FQ39)|Interpro (Q8FQ39)	KEGG (cef:CE1296)|KEGG GM (cef:CE1296)|KEGG EC (1.7.5.1)	Interpro (IPR009010)|Interpro (IPR037943)|Interpro (IPR006657)|Interpro (IPR006656)|Interpro (IPR006963)|Interpro (IPR006655)|Interpro (IPR027467)|Interpro (IPR006468)|Pfam (PF00384)|Pfam (PF01568)	NCBI (493821754)|EMBL (BA000035)
CE_RS06530	429	Q8FQ35_COREF Molybdopterin molybdenumtransferase OS=Corynebacterium efficiens (strain DSM 44549 / YS-314 / AJ 12310 / JCM 11189 / NBRC 100395) OX=196164 PE=3 SV=1	99.77% [1287/1290]	GO:0006777 - Mo-molybdopterin cofactor biosynthetic process|GO:0032324 - molybdopterin cofactor biosynthetic process|GO:0046872 - metal ion binding|GO:0061599 - molybdopterin molybdotransferase activity		Uniprot (Q8FQ35)|Interpro (Q8FQ35)	KEGG (cef:CE1300)|KEGG GM (cef:CE1300)|KEGG EC (2.10.1.1)	Interpro (IPR036425)|Interpro (IPR001453)|Interpro (IPR038987)|Interpro (IPR005111)|Interpro (IPR036688)|Interpro (IPR005110)|Interpro (IPR036135)|Pfam (PF00994)|Pfam (PF03454)|Pfam (PF03453)	NCBI (499387915)|EMBL (BA000035)
CE_RS06570	135	Uncharacterized protein	99.26% [405/408]	GO:0016021 - integral component of membrane	F0F1-type ATP synthase	Uniprot (Q8FQ27)|Interpro (Q8FQ27)	KEGG (cef:CE1308)|KEGG GM (cef:CE1308)		NCBI (81749550)|EMBL (BA000035)
CE_RS06585	190	ATPF_COREF ATP synthase subunit b OS=Corynebacterium efficiens (strain DSM 44549 / YS-314 / AJ 12310 / JCM 11189 / NBRC 100395) OX=196164 GN=atpF PE=3 SV=1	99.48% [570/573]	GO:0005886 - plasma membrane|GO:0015986 - ATP synthesis coupled proton transport|GO:0016021 - integral component of membrane|GO:0045263 - proton-transporting ATP synthase complex coupling factor F(o)|GO:0046933 - proton-transporting ATP synthase activity rotational mechanism	F0F1-type ATP synthase	Uniprot (Q8FQ24)|Interpro (Q8FQ24)	KEGG (cef:CE1311)|KEGG GM (cef:CE1311)	Interpro (IPR028987)|Interpro (IPR002146)|Interpro (IPR005864)|Pfam (PF00430)	NCBI (493821769)|EMBL (BA000035)
CE_RS06655	287	Q8FQ10_COREF ABC transporter domain-containing protein OS=Corynebacterium efficiens (strain DSM 44549 / YS-314 / AJ 12310 / JCM 11189 / NBRC 100395) OX=196164 PE=4 SV=1	99.65% [861/864]	GO:0005524 - ATP binding|GO:0016887 - ATPase activity		Uniprot (Q8FQ10)|Interpro (Q8FQ10)	KEGG (cef:CE1325)|KEGG GM (cef:CE1325)	Interpro (IPR003593)|Interpro (IPR003439)|Interpro (IPR027417)|Pfam (PF00005)	NCBI (493821784)|EMBL (BA000035)
CE_RS06660	269	Q8FQ09_COREF Nudix hydrolase domain-containing protein OS=Corynebacterium efficiens (strain DSM 44549 / YS-314 / AJ 12310 / JCM 11189 / NBRC 100395) OX=196164 PE=4 SV=1	99.63% [807/810]	GO:0016787 - hydrolase activity		Uniprot (Q8FQ09)|Interpro (Q8FQ09)	KEGG (cef:CE1326)|KEGG GM (cef:CE1326)	Interpro (IPR015797)|Interpro (IPR000086)|Interpro (IPR039121)	NCBI (493821785)|EMBL (BA000035)
CE_RS06665	392	Q8FQ08_COREF Thump_like domain-containing protein OS=Corynebacterium efficiens (strain DSM 44549 / YS-314 / AJ 12310 / JCM 11189 / NBRC 100395) OX=196164 PE=4 SV=1	99.75% [1176/1179]			Uniprot (Q8FQ08)|Interpro (Q8FQ08)	KEGG (cef:CE1327)|KEGG GM (cef:CE1327)	Interpro (IPR029063)|Interpro (IPR041497)|Pfam (PF18096)	NCBI (499387925)|EMBL (BA000035)
CE_RS06705	335	Uncharacterized protein	99.70% [1005/1008]			Uniprot (Q8FQ00)|Interpro (Q8FQ00)	KEGG (cef:CE1335)|KEGG GM (cef:CE1335)	Interpro (IPR038071)	NCBI (493821796)|EMBL (BA000035)
CE_RS06720	252	Q8FPZ6_COREF Exonuclease domain-containing protein OS=Corynebacterium efficiens (strain DSM 44549 / YS-314 / AJ 12310 / JCM 11189 / NBRC 100395) OX=196164 PE=4 SV=1	99.60% [756/759]	GO:0003676 - nucleic acid binding		Uniprot (Q8FPZ6)|Interpro (Q8FPZ6)	KEGG (cef:CE1338)|KEGG GM (cef:CE1338)|KEGG EC (2.7.7.7)	Interpro (IPR013520)|Interpro (IPR012337)|Interpro (IPR036397)|Pfam (PF00929)	NCBI (259166068)|EMBL (BA000035)
CE_RS06750	497	GATA_COREF Glutamyl-tRNA(Gln) amidotransferase subunit A OS=Corynebacterium efficiens (strain DSM 44549 / YS-314 / AJ 12310 / JCM 11189 / NBRC 100395) OX=196164 GN=gatA PE=3 SV=1	99.80% [1491/1494]	GO:0004040 - amidase activity|GO:0005524 - ATP binding|GO:0006412 - translation|GO:0030956 - glutamyl-tRNA(Gln) amidotransferase complex|GO:0050567 - glutaminyl-tRNA synthase (glutamine-hydrolyzing) activity	tRNA aminoacylation, Glu and Gln|At3g21300|tRNA aminoacylation, Asp and Asn	Uniprot (Q8FPZ0)|Interpro (Q8FPZ0)	KEGG (cef:CE1345)|KEGG GM (cef:CE1345)|KEGG EC (6.3.5.6)	Interpro (IPR000120)|Interpro (IPR020556)|Interpro (IPR023631)|Interpro (IPR036928)|Interpro (IPR004412)|Pfam (PF01425)	NCBI (493821806)|EMBL (BA000035)
CE_RS06835	613	ILVD1_COREF Dihydroxy-acid dehydratase 1 OS=Corynebacterium efficiens (strain DSM 44549 / YS-314 / AJ 12310 / JCM 11189 / NBRC 100395) OX=196164 GN=ilvD1 PE=3 SV=1	99.84% [1839/1842]	GO:0004160 - dihydroxy-acid dehydratase activity|GO:0009097 - isoleucine biosynthetic process|GO:0009099 - valine biosynthetic process|GO:0046872 - metal ion binding|GO:0051539 - 4 iron 4 sulfur cluster binding	Branched-Chain Amino Acid Biosynthesis	Uniprot (Q8FPX6)|Interpro (Q8FPX6)	KEGG (cef:CE1362)|KEGG GM (cef:CE1362)|KEGG EC (4.2.1.9)	Interpro (IPR042096)|Interpro (IPR004404)|Interpro (IPR000581)|Interpro (IPR020558)|Interpro (IPR037237)|Pfam (PF00920)	NCBI (493821823)|EMBL (BA000035)
CE_RS06840	228	Uncharacterized protein	99.56% [684/687]	GO:0016021 - integral component of membrane		Uniprot (Q8FPX5)|Interpro (Q8FPX5)	KEGG (cef:CE1363)|KEGG GM (cef:CE1363)	Interpro (IPR019692)|Pfam (PF10756)	NCBI (493821824)|EMBL (BA000035)
CE_RS06870	257	Putative nitrate transport permease protein	99.61% [771/774]	GO:0005886 - plasma membrane|GO:0016021 - integral component of membrane|GO:0055085 - transmembrane transport		Uniprot (Q8FPW9)|Interpro (Q8FPW9)	KEGG (cef:CE1369)|KEGG GM (cef:CE1369)	Interpro (IPR000515)|Interpro (IPR035906)|Pfam (PF00528)	NCBI (81749506)|EMBL (BA000035)
CE_RS06930	340	LEU3_COREF 3-isopropylmalate dehydrogenase OS=Corynebacterium efficiens (strain DSM 44549 / YS-314 / AJ 12310 / JCM 11189 / NBRC 100395) OX=196164 GN=leuB PE=3 SV=2	97.42% [1020/1047]	GO:0000287 - magnesium ion binding|GO:0003862 - 3-isopropylmalate dehydrogenase activity|GO:0005737 - cytoplasm|GO:0009098 - leucine biosynthetic process|GO:0051287 - NAD binding	Leucine Biosynthesis|Branched-Chain Amino Acid Biosynthesis	Uniprot (Q8FPV5)|Interpro (Q8FPV5)	KEGG (cef:CE1383)|KEGG GM (cef:CE1383)|KEGG EC (1.1.1.85)	Interpro (IPR019818)|Interpro (IPR024084)|Interpro (IPR023698)|Pfam (PF00180)	NCBI (33516939)|EMBL (BA000035)
CE_RS06960	493	SYE_COREF Glutamate--tRNA ligase OS=Corynebacterium efficiens (strain DSM 44549 / YS-314 / AJ 12310 / JCM 11189 / NBRC 100395) OX=196164 GN=gltX PE=3 SV=2	99.80% [1479/1482]	GO:0000049 - tRNA binding|GO:0004818 - glutamate-tRNA ligase activity|GO:0005524 - ATP binding|GO:0005737 - cytoplasm|GO:0006424 - glutamyl-tRNA aminoacylation|GO:0008270 - zinc ion binding	tRNA aminoacylation, Glu and Gln|Heme and Siroheme Biosynthesis	Uniprot (Q8FPU9)|Interpro (Q8FPU9)	KEGG (cef:CE1389)|KEGG GM (cef:CE1389)|KEGG EC (6.1.1.17)	Interpro (IPR008925)|Interpro (IPR020752)|Interpro (IPR020751)|Interpro (IPR004527)|Interpro (IPR000924)|Interpro (IPR020058)|Interpro (IPR020061)|Interpro (IPR033910)|Interpro (IPR014729)|Pfam (PF00749)	NCBI (737121828)|EMBL (BA000035)
CE_RS07050	580	THIC_COREF Phosphomethylpyrimidine synthase OS=Corynebacterium efficiens (strain DSM 44549 / YS-314 / AJ 12310 / JCM 11189 / NBRC 100395) OX=196164 GN=thiC PE=3 SV=2	99.83% [1740/1743]	GO:0008270 - zinc ion binding|GO:0009228 - thiamine biosynthetic process|GO:0009229 - thiamine diphosphate biosynthetic process|GO:0016830 - carbon-carbon lyase activity|GO:0051539 - 4 iron 4 sulfur cluster binding	Thiamin biosynthesis|COG2363	Uniprot (Q8FPT3)|Interpro (Q8FPT3)	KEGG (cef:CE1407)|KEGG GM (cef:CE1407)|KEGG EC (4.1.99.17)	Interpro (IPR037509)|Interpro (IPR025747)|Interpro (IPR038521)|Interpro (IPR002817)|Pfam (PF13667)|Pfam (PF01964)	NCBI (493821867)|EMBL (BA000035)
CE_RS07160	367	Q8FPR1_COREF Nudix hydrolase domain-containing protein OS=Corynebacterium efficiens (strain DSM 44549 / YS-314 / AJ 12310 / JCM 11189 / NBRC 100395) OX=196164 PE=4 SV=1	99.73% [1101/1104]	GO:0016787 - hydrolase activity		Uniprot (Q8FPR1)|Interpro (Q8FPR1)	KEGG (cef:CE1429)|KEGG GM (cef:CE1429)|KEGG EC (3.6.1.69)	Interpro (IPR013078)|Interpro (IPR029033)|Interpro (IPR015797)|Interpro (IPR020084)|Interpro (IPR000086)|Pfam (PF00300)|Pfam (PF00293)	NCBI (259166019)|EMBL (BA000035)
CE_RS07170	360	DDL_COREF D-alanine--D-alanine ligase OS=Corynebacterium efficiens (strain DSM 44549 / YS-314 / AJ 12310 / JCM 11189 / NBRC 100395) OX=196164 GN=ddl PE=3 SV=1	99.45% [1080/1086]	GO:0005524 - ATP binding|GO:0005737 - cytoplasm|GO:0008360 - regulation of cell shape|GO:0008716 - D-alanine-D-alanine ligase activity|GO:0009252 - peptidoglycan biosynthetic process|GO:0046872 - metal ion binding|GO:0071555 - cell wall organization	Peptidoglycan biosynthesis--gjo|Peptidoglycan Biosynthesis	Uniprot (Q8FPQ9)|Interpro (Q8FPQ9)	KEGG (cef:CE1431)|KEGG GM (cef:CE1431)|KEGG EC (6.3.2.4)	Interpro (IPR011761)|Interpro (IPR013815)|Interpro (IPR000291)|Interpro (IPR005905)|Interpro (IPR011095)|Interpro (IPR011127)|Interpro (IPR016185)|Pfam (PF07478)|Pfam (PF01820)	NCBI (499387975)|EMBL (BA000035)
CE_RS07450	389	Putative PS1 protein	99.49% [1167/1173]			Uniprot (Q8FTS3)|Interpro (Q8FTS3)	KEGG (cef:CE1488)|KEGG GM (cef:CE1488)	Interpro (IPR029058)|Interpro (IPR000801)|Pfam (PF00756)	NCBI (499388005)|EMBL (BA000035)
CE_RS07480	701	Q8FTR2_COREF UvrABC system protein B OS=Corynebacterium efficiens (strain DSM 44549 / YS-314 / AJ 12310 / JCM 11189 / NBRC 100395) OX=196164 GN=uvrB PE=3 SV=1	99.86% [2103/2106]	GO:0003677 - DNA binding|GO:0005524 - ATP binding|GO:0005737 - cytoplasm|GO:0006289 - nucleotide-excision repair|GO:0009380 - excinuclease repair complex|GO:0009381 - excinuclease ABC activity|GO:0009432 - SOS response|GO:0016887 - ATPase activity	DNA repair, UvrABC system	Uniprot (Q8FTR2)|Interpro (Q8FTR2)	KEGG (cef:CE1499)|KEGG GM (cef:CE1499)	Interpro (IPR006935)|Interpro (IPR014001)|Interpro (IPR001650)|Interpro (IPR027417)|Interpro (IPR001943)|Interpro (IPR036876)|Interpro (IPR004807)|Interpro (IPR041471)|Interpro (IPR024759)|Pfam (PF00271)|Pfam (PF04851)|Pfam (PF02151)|Pfam (PF12344)|Pfam (PF17757)	NCBI (493822910)|EMBL (BA000035)
CE_RS07515	638	Uncharacterized protein	87.04% [1914/2199]			Uniprot (Q8FTQ3)|Interpro (Q8FTQ3)	KEGG (cef:CE1508)|KEGG GM (cef:CE1508)		NCBI (81750593)|EMBL (BA000035)
CE_RS07695	411	Uncharacterized protein	99.76% [1233/1236]			Uniprot (Q8FTL9)|Interpro (Q8FTL9)	KEGG (cef:CE1544)|KEGG GM (cef:CE1544)	Interpro (IPR011990)	NCBI (499388035)|EMBL (BA000035)
CE_RS07700	331	Q8FTL8_COREF GNAT_like domain-containing protein OS=Corynebacterium efficiens (strain DSM 44549 / YS-314 / AJ 12310 / JCM 11189 / NBRC 100395) OX=196164 PE=4 SV=1	99.70% [993/996]			Uniprot (Q8FTL8)|Interpro (Q8FTL8)	KEGG (cef:CE1545)|KEGG GM (cef:CE1545)|KEGG EC (3.1.3.21)	Interpro (IPR041065)|Interpro (IPR036412)|Interpro (IPR006357)|Interpro (IPR023214)|Pfam (PF18407)|Pfam (PF13344)	NCBI (493820014)|EMBL (BA000035)
CE_RS07730	327	Uncharacterized protein	99.70% [981/984]	GO:0016020 - membrane|GO:0055070 - copper ion homeostasis	CBSS-446462.5.peg.2987	Uniprot (Q8FTL3)|Interpro (Q8FTL3)	KEGG (cef:CE1550)|KEGG GM (cef:CE1550)	Interpro (IPR021522)|Pfam (PF11382)	NCBI (493820020)|EMBL (BA000035)
CE_RS07750	291	Q8FTL0_COREF AAA_31 domain-containing protein OS=Corynebacterium efficiens (strain DSM 44549 / YS-314 / AJ 12310 / JCM 11189 / NBRC 100395) OX=196164 PE=4 SV=1	99.66% [873/876]		Two cell division clusters relating to chromosome partitioning|Bacterial Cytoskeleton|Plasmid replication	Uniprot (Q8FTL0)|Interpro (Q8FTL0)	KEGG (cef:CE1554)|KEGG GM (cef:CE1554)	Interpro (IPR025669)|Interpro (IPR027417)|Pfam (PF13614)	NCBI (81750565)|EMBL (BA000035)
CE_RS07770	187	Uncharacterized protein	99.47% [561/564]	GO:0051304 - chromosome separation	Two cell division clusters relating to chromosome partitioning|CBSS-203122.12.peg.188|CBSS-314276.3.peg.1499	Uniprot (Q7ZAN2)|Interpro (Q7ZAN2)	KEGG (cef:CE1558)|KEGG GM (cef:CE1558)	Interpro (IPR005234)|Interpro (IPR036388)|Interpro (IPR036390)|Pfam (PF04079)	NCBI (493820029)|EMBL (BA000035)
CE_RS07810	268	ZUPT_COREF Zinc transporter ZupT OS=Corynebacterium efficiens (strain DSM 44549 / YS-314 / AJ 12310 / JCM 11189 / NBRC 100395) OX=196164 GN=zupT PE=3 SV=1	99.63% [804/807]	GO:0005886 - plasma membrane|GO:0006829 - zinc ion transport|GO:0016021 - integral component of membrane|GO:0046873 - metal ion transmembrane transporter activity		Uniprot (Q8FTK0)|Interpro (Q8FTK0)	KEGG (cef:CE1566)|KEGG GM (cef:CE1566)	Interpro (IPR003689)|Interpro (IPR023498)|Pfam (PF02535)	NCBI (499388044)|EMBL (BA000035)
CE_RS07850	142	ODHI_COREF Oxoglutarate dehydrogenase inhibitor OS=Corynebacterium efficiens (strain DSM 44549 / YS-314 / AJ 12310 / JCM 11189 / NBRC 100395) OX=196164 GN=odhI PE=3 SV=1	99.30% [426/429]	GO:0005737 - cytoplasm		Uniprot (Q8FTJ5)|Interpro (Q8FTJ5)	KEGG (cef:CE1573)|KEGG GM (cef:CE1573)	Interpro (IPR000253)|Interpro (IPR008984)|Pfam (PF00498)	NCBI (493820045)|EMBL (BA000035)
CE_RS07915	493	Putative succinate-semialdehyde dehydrogenase	99.80% [1479/1482]	GO:0016620 - oxidoreductase activity acting on the aldehyde or oxo group of donors NAD or NADP as acceptor		Uniprot (Q8FTI2)|Interpro (Q8FTI2)	KEGG (cef:CE1587)|KEGG GM (cef:CE1587)|KEGG EC (1.2.1.16)	Interpro (IPR016161)|Interpro (IPR016163)|Interpro (IPR029510)|Interpro (IPR016162)|Interpro (IPR015590)|Pfam (PF00171)	NCBI (81750544)|EMBL (BA000035)
CE_RS07920	484	Q8FTI1_COREF 6-phosphogluconate dehydrogenase decarboxylating OS=Corynebacterium efficiens (strain DSM 44549 / YS-314 / AJ 12310 / JCM 11189 / NBRC 100395) OX=196164 PE=3 SV=1	99.79% [1452/1455]	GO:0004616 - phosphogluconate dehydrogenase (decarboxylating) activity|GO:0006098 - pentose-phosphate shunt|GO:0019521 - D-gluconate metabolic process|GO:0050661 - NADP binding	Formaldehyde assimilation: Ribulose monophosphate pathway|D-Galacturonate and D-Glucuronate Utilization|Entner-Doudoroff Pathway|Pentose phosphate pathway|D-gluconate and ketogluconates metabolism	Uniprot (Q8FTI1)|Interpro (Q8FTI1)	KEGG (cef:CE1588)|KEGG GM (cef:CE1588)|KEGG EC (1.1.1.44)	Interpro (IPR008927)|Interpro (IPR013328)|Interpro (IPR006114)|Interpro (IPR006113)|Interpro (IPR006115)|Interpro (IPR006184)|Interpro (IPR036291)|Interpro (IPR006183)|Pfam (PF00393)|Pfam (PF03446)	NCBI (81750543)|EMBL (BA000035)
CE_RS07995	266	Q8FTG6_COREF YceI domain-containing protein OS=Corynebacterium efficiens (strain DSM 44549 / YS-314 / AJ 12310 / JCM 11189 / NBRC 100395) OX=196164 PE=3 SV=1	99.63% [798/801]	GO:0016021 - integral component of membrane		Uniprot (Q8FTG6)|Interpro (Q8FTG6)	KEGG (cef:CE1603)|KEGG GM (cef:CE1603)	Interpro (IPR007372)|Interpro (IPR036761)|Pfam (PF04264)	NCBI (493820079)|EMBL (BA000035)
CE_RS08025	447	Uncharacterized protein	99.78% [1341/1344]	GO:0004806 - triglyceride lipase activity|GO:0016042 - lipid catabolic process		Uniprot (Q8FTG0)|Interpro (Q8FTG0)	KEGG (cef:CE1609)|KEGG GM (cef:CE1609)	Interpro (IPR029058)|Interpro (IPR005152)|Pfam (PF03583)	NCBI (81750527)|EMBL (BA000035)
CE_RS08030	268	Uncharacterized protein	99.63% [804/807]	GO:0016491 - oxidoreductase activity|GO:0046872 - metal ion binding|GO:0051539 - 4 iron 4 sulfur cluster binding	Coenzyme B12 biosynthesis	Uniprot (Q8FTF9)|Interpro (Q8FTF9)	KEGG (cef:CE1610)|KEGG GM (cef:CE1610)|KEGG EC (1.14.13.83)	Interpro (IPR005117)|Interpro (IPR036136)|Pfam (PF03460)	NCBI (493820086)|EMBL (BA000035)
CE_RS08120	79	Putative virulence-associated protein	98.75% [237/240]	GO:0003677 - DNA binding		Uniprot (Q8FTD9)|Interpro (Q8FTD9)	KEGG (cef:CE1630)|KEGG GM (cef:CE1630)	Interpro (IPR001387)|Interpro (IPR010982)|Interpro (IPR013430)|Pfam (PF01381)	NCBI (81750509)|EMBL (BA000035)
CE_RS08180	303	Putative prolipoprotein LppL	99.67% [909/912]			Uniprot (Q8FTC7)|Interpro (Q8FTC7)	KEGG (cef:CE1642)|KEGG GM (cef:CE1642)	Interpro (IPR015943)	NCBI (81750501)|EMBL (BA000035)
CE_RS08190	141	Uncharacterized protein	99.30% [423/426]	GO:0016021 - integral component of membrane		Uniprot (Q8FTC5)|Interpro (Q8FTC5)	KEGG (cef:CE1644)|KEGG GM (cef:CE1644)		NCBI (499388081)|EMBL (BA000035)
CE_RS08310	90	Q8FTA3_COREF PLDc_N domain-containing protein OS=Corynebacterium efficiens (strain DSM 44549 / YS-314 / AJ 12310 / JCM 11189 / NBRC 100395) OX=196164 PE=4 SV=1	98.90% [270/273]	GO:0016021 - integral component of membrane		Uniprot (Q8FTA3)|Interpro (Q8FTA3)	KEGG (cef:CE1667)|KEGG GM (cef:CE1667)	Interpro (IPR027379)|Pfam (PF13396)	NCBI (493820145)|EMBL (BA000035)
CE_RS08350	113	Q8FT94_COREF HTH marR-type domain-containing protein OS=Corynebacterium efficiens (strain DSM 44549 / YS-314 / AJ 12310 / JCM 11189 / NBRC 100395) OX=196164 PE=4 SV=1	99.12% [339/342]	GO:0003700 - DNA-binding transcription factor activity		Uniprot (Q8FT94)|Interpro (Q8FT94)	KEGG (cef:CE1676)|KEGG GM (cef:CE1676)	Interpro (IPR000835)|Interpro (IPR036388)|Interpro (IPR027395)|Interpro (IPR036390)|Pfam (PF13601)	NCBI (493820154)|EMBL (BA000035)
CE_RS08380	148	Q8FT88_COREF NifU_N domain-containing protein OS=Corynebacterium efficiens (strain DSM 44549 / YS-314 / AJ 12310 / JCM 11189 / NBRC 100395) OX=196164 PE=4 SV=1	99.33% [444/447]	GO:0005506 - iron ion binding|GO:0016226 - iron-sulfur cluster assembly|GO:0051536 - iron-sulfur cluster binding	Fe-S cluster assembly|Iron-sulfur cluster assembly	Uniprot (Q8FT88)|Interpro (Q8FT88)	KEGG (cef:CE1682)|KEGG GM (cef:CE1682)	Interpro (IPR002871)|Pfam (PF01592)	NCBI (493820160)|EMBL (BA000035)
CE_RS08405	214	Uncharacterized protein	99.53% [642/645]		Fe-S cluster assembly|CBSS-196164.1.peg.1690|Iron-sulfur cluster assembly	Uniprot (Q8FT83)|Interpro (Q8FT83)	KEGG (cef:CE1687)|KEGG GM (cef:CE1687)	Interpro (IPR011991)|Interpro (IPR036388)|Interpro (IPR036390)	NCBI (81846933)|EMBL (BA000035)
CE_RS08440	699	Q8FT76_COREF Transketolase OS=Corynebacterium efficiens (strain DSM 44549 / YS-314 / AJ 12310 / JCM 11189 / NBRC 100395) OX=196164 GN=tkt PE=3 SV=1	99.71% [2097/2103]	GO:0004802 - transketolase activity|GO:0046872 - metal ion binding	Calvin-Benson cycle|Pentose phosphate pathway	Uniprot (Q8FT76)|Interpro (Q8FT76)	KEGG (cef:CE1694)|KEGG GM (cef:CE1694)|KEGG EC (2.2.1.1)	Interpro (IPR029061)|Interpro (IPR009014)|Interpro (IPR005475)|Interpro (IPR005478)|Interpro (IPR020826)|Interpro (IPR033248)|Interpro (IPR033247)|Interpro (IPR005474)|Pfam (PF02779)|Pfam (PF02780)|Pfam (PF00456)	NCBI (493820173)|EMBL (BA000035)
CE_RS08445	360	Q8FT75_COREF Transaldolase OS=Corynebacterium efficiens (strain DSM 44549 / YS-314 / AJ 12310 / JCM 11189 / NBRC 100395) OX=196164 GN=tal PE=3 SV=1	99.72% [1080/1083]	GO:0004801 - sedoheptulose-7-phosphate:D-glyceraldehyde-3-phosphate glyceronetransferase activity|GO:0005737 - cytoplasm|GO:0005975 - carbohydrate metabolic process|GO:0006098 - pentose-phosphate shunt	Pentose phosphate pathway	Uniprot (Q8FT75)|Interpro (Q8FT75)	KEGG (cef:CE1695)|KEGG GM (cef:CE1695)|KEGG EC (2.2.1.2)	Interpro (IPR013785)|Interpro (IPR001585)|Interpro (IPR004732)|Interpro (IPR018225)|Pfam (PF00923)	NCBI (493820174)|EMBL (BA000035)
CE_RS08510	356	Q8FT62_COREF Putative gluconeogenesis factor OS=Corynebacterium efficiens (strain DSM 44549 / YS-314 / AJ 12310 / JCM 11189 / NBRC 100395) OX=196164 PE=3 SV=1	99.72% [1068/1071]	GO:0005737 - cytoplasm|GO:0008360 - regulation of cell shape	Cluster containing CofD-like protein and co-occuring with DNA repair	Uniprot (Q8FT62)|Interpro (Q8FT62)	KEGG (cef:CE1709)|KEGG GM (cef:CE1709)	Interpro (IPR002882)|Interpro (IPR010119)|Interpro (IPR038136)|Pfam (PF01933)	NCBI (493820188)|EMBL (BA000035)
CE_RS08680	407	AROC_COREF Chorismate synthase OS=Corynebacterium efficiens (strain DSM 44549 / YS-314 / AJ 12310 / JCM 11189 / NBRC 100395) OX=196164 GN=aroC PE=3 SV=2	99.75% [1221/1224]	GO:0004107 - chorismate synthase activity|GO:0009073 - aromatic amino acid family biosynthetic process|GO:0009423 - chorismate biosynthetic process	YgfZ|Chorismate Synthesis|Common Pathway For Synthesis of Aromatic Compounds (DAHP synthase to chorismate)	Uniprot (Q8FT29)|Interpro (Q8FT29)	KEGG (cef:CE1743)|KEGG GM (cef:CE1743)|KEGG EC (4.2.3.5)	Interpro (IPR000453)|Interpro (IPR035904)|Interpro (IPR020541)|Pfam (PF01264)	NCBI (737121135)|EMBL (BA000035)
CE_RS08685	146	Q8FT27_COREF Peptidase_A24 domain-containing protein OS=Corynebacterium efficiens (strain DSM 44549 / YS-314 / AJ 12310 / JCM 11189 / NBRC 100395) OX=196164 PE=4 SV=1	99.32% [438/441]	GO:0004190 - aspartic-type endopeptidase activity|GO:0016021 - integral component of membrane		Uniprot (Q8FT27)|Interpro (Q8FT27)	KEGG (cef:CE1744)|KEGG GM (cef:CE1744)	Interpro (IPR000045)|Pfam (PF01478)	NCBI (493820222)|EMBL (BA000035)
CE_RS08755	225	Putative oxidoreductase	99.56% [675/678]	GO:0016491 - oxidoreductase activity	Alkanesulfonate assimilation|Alkanesulfonates Utilization	Uniprot (Q8FPL8)|Interpro (Q8FPL8)	KEGG (cef:CE1759)|KEGG GM (cef:CE1759)|KEGG EC (1.5.1.38)	Interpro (IPR029039)|Interpro (IPR005025)|Interpro (IPR023932)|Pfam (PF03358)	NCBI (493820237)|EMBL (BA000035)
CE_RS08775	428	SYH_COREF Histidine--tRNA ligase OS=Corynebacterium efficiens (strain DSM 44549 / YS-314 / AJ 12310 / JCM 11189 / NBRC 100395) OX=196164 GN=hisS PE=3 SV=1	99.53% [1284/1290]	GO:0004821 - histidine-tRNA ligase activity|GO:0005524 - ATP binding|GO:0005737 - cytoplasm|GO:0006427 - histidyl-tRNA aminoacylation	tRNA aminoacylation, His|At5g37530|Stringent Response, (p)ppGpp metabolism|Histidine Biosynthesis	Uniprot (Q8FPL5)|Interpro (Q8FPL5)	KEGG (cef:CE1763)|KEGG GM (cef:CE1763)|KEGG EC (6.1.1.21)	Interpro (IPR006195)|Interpro (IPR004154)|Interpro (IPR036621)|Interpro (IPR015807)|Interpro (IPR041715)|Interpro (IPR004516)|Interpro (IPR033656)|Pfam (PF03129)|Pfam (PF13393)	NCBI (493820238)|EMBL (BA000035)
CE_RS08790	113	Uncharacterized protein	99.12% [339/342]	GO:0016021 - integral component of membrane		Uniprot (Q8FPL2)|Interpro (Q8FPL2)	KEGG (cef:CE1766)|KEGG GM (cef:CE1766)		NCBI (493820241)|EMBL (BA000035)
CE_RS08815	637	Q8FPK7_COREF Protein translocase subunit SecD OS=Corynebacterium efficiens (strain DSM 44549 / YS-314 / AJ 12310 / JCM 11189 / NBRC 100395) OX=196164 GN=secD PE=3 SV=1	99.84% [1911/1914]	GO:0005886 - plasma membrane|GO:0006605 - protein targeting|GO:0015450 - P-P-bond-hydrolysis-driven protein transmembrane transporter activity|GO:0016021 - integral component of membrane|GO:0043952 - protein transport by the Sec complex|GO:0065002 - intracellular protein transmembrane transport	At1g26220 At1g32070	Uniprot (Q8FPK7)|Interpro (Q8FPK7)	KEGG (cef:CE1771)|KEGG GM (cef:CE1771)	Interpro (IPR005791)|Interpro (IPR022813)|Interpro (IPR022645)|Pfam (PF02355)	NCBI (81749418)|EMBL (BA000035)
CE_RS08830	204	RUVA_COREF Holliday junction ATP-dependent DNA helicase RuvA OS=Corynebacterium efficiens (strain DSM 44549 / YS-314 / AJ 12310 / JCM 11189 / NBRC 100395) OX=196164 GN=ruvA PE=3 SV=1	99.51% [612/615]	GO:0003677 - DNA binding|GO:0005524 - ATP binding|GO:0006281 - DNA repair|GO:0006310 - DNA recombination|GO:0009378 - four-way junction helicase activity|GO:0009379 - Holliday junction helicase complex|GO:0009432 - SOS response	DNA-replication|At2g25830|RuvABC plus a hypothetical	Uniprot (Q8FPK4)|Interpro (Q8FPK4)	KEGG (cef:CE1774)|KEGG GM (cef:CE1774)|KEGG EC (3.6.4.12)	Interpro (IPR013849)|Interpro (IPR012340)|Interpro (IPR000085)|Interpro (IPR010994)|Interpro (IPR011114)|Interpro (IPR036267)|Pfam (PF07499)|Pfam (PF01330)	NCBI (493820249)|EMBL (BA000035)
CE_RS08865	375	Q8FPJ7_COREF Glyco_trans_4-like_N domain-containing protein OS=Corynebacterium efficiens (strain DSM 44549 / YS-314 / AJ 12310 / JCM 11189 / NBRC 100395) OX=196164 PE=4 SV=1	99.47% [1125/1131]		CBSS-1806.1.peg.1285	Uniprot (Q8FPJ7)|Interpro (Q8FPJ7)	KEGG (cef:CE1781)|KEGG GM (cef:CE1781)|KEGG EC (2.4.1.345)	Interpro (IPR028098)|Pfam (PF13439)	NCBI (493820256)|EMBL (BA000035)
CE_RS08870	310	Uncharacterized protein	99.68% [930/933]	GO:0016021 - integral component of membrane|GO:0016740 - transferase activity	CBSS-1806.1.peg.1285	Uniprot (Q8FPJ6)|Interpro (Q8FPJ6)	KEGG (cef:CE1782)|KEGG GM (cef:CE1782)|KEGG EC (2.3.1.265)	Interpro (IPR004960)|Pfam (PF03279)	NCBI (493820257)|EMBL (BA000035)
CE_RS08960	204	Uncharacterized protein	99.03% [612/618]			Uniprot (Q8FPI4)|Interpro (Q8FPI4)	KEGG (cef:CE1794)|KEGG GM (cef:CE1794)	Interpro (IPR021555)|Pfam (PF11452)	NCBI (493820269)|EMBL (BA000035)
CE_RS09025	570	Q8FPH1_COREF Helicase ATP-binding domain-containing protein OS=Corynebacterium efficiens (strain DSM 44549 / YS-314 / AJ 12310 / JCM 11189 / NBRC 100395) OX=196164 PE=4 SV=1	99.65% [1710/1716]	GO:0003677 - DNA binding|GO:0005524 - ATP binding|GO:0016787 - hydrolase activity		Uniprot (Q8FPH1)|Interpro (Q8FPH1)	KEGG (cef:CE1807)|KEGG GM (cef:CE1807)	Interpro (IPR006935)|Interpro (IPR014001)|Interpro (IPR027417)|Pfam (PF04851)	NCBI (493820283)|EMBL (BA000035)
CE_RS09125	569	Q8FPF2_COREF Phosphoenolpyruvate-protein phosphotransferase OS=Corynebacterium efficiens (strain DSM 44549 / YS-314 / AJ 12310 / JCM 11189 / NBRC 100395) OX=196164 GN=ptsI PE=3 SV=1	99.65% [1707/1713]	GO:0005737 - cytoplasm|GO:0008965 - phosphoenolpyruvate-protein phosphotransferase activity|GO:0009401 - phosphoenolpyruvate-dependent sugar phosphotransferase system|GO:0016301 - kinase activity|GO:0046872 - metal ion binding	Mannitol Utilization	Uniprot (Q8FPF2)|Interpro (Q8FPF2)	KEGG (cef:CE1826)|KEGG GM (cef:CE1826)|KEGG EC (2.7.3.9)	Interpro (IPR008279)|Interpro (IPR018274)|Interpro (IPR000121)|Interpro (IPR023151)|Interpro (IPR036637)|Interpro (IPR024692)|Interpro (IPR006318)|Interpro (IPR008731)|Interpro (IPR036618)|Interpro (IPR015813)|Interpro (IPR040442)|Pfam (PF05524)|Pfam (PF00391)|Pfam (PF02896)	NCBI (493820302)|EMBL (BA000035)
CE_RS09145	89	Putative PTS phosphohistidine-containing protein	98.89% [267/270]	GO:0005737 - cytoplasm|GO:0009401 - phosphoenolpyruvate-dependent sugar phosphotransferase system	Mannitol Utilization|HPr catabolite repression system	Uniprot (Q8FPE8)|Interpro (Q8FPE8)	KEGG (cef:CE1830)|KEGG GM (cef:CE1830)	Interpro (IPR000032)|Interpro (IPR035895)|Interpro (IPR001020)|Pfam (PF00381)	NCBI (227482078)|EMBL (BA000035)
CE_RS09190	454	Uncharacterized protein	99.78% [1362/1365]			Uniprot (Q8FPD8)|Interpro (Q8FPD8)	KEGG (cef:CE1840)|KEGG GM (cef:CE1840)	Interpro (IPR007139)|Pfam (PF03993)	NCBI (499388169)|EMBL (BA000035)
CE_RS09205	524	MIAB_COREF tRNA-2-methylthio-N(6)-dimethylallyladenosine synthase OS=Corynebacterium efficiens (strain DSM 44549 / YS-314 / AJ 12310 / JCM 11189 / NBRC 100395) OX=196164 GN=miaB PE=3 SV=2	98.13% [1572/1602]	GO:0005737 - cytoplasm|GO:0006400 - tRNA modification|GO:0035596 - methylthiotransferase activity|GO:0046872 - metal ion binding|GO:0051539 - 4 iron 4 sulfur cluster binding	YgfZ|Methylthiotransferases|tRNA modification Archaea|Ribosomal protein S12p Asp methylthiotransferase|tRNA processing	Uniprot (Q8FPD5)|Interpro (Q8FPD5)	KEGG (cef:CE1843)|KEGG GM (cef:CE1843)|KEGG EC (2.8.4.3)	Interpro (IPR006638)|Interpro (IPR005839)|Interpro (IPR020612)|Interpro (IPR013848)|Interpro (IPR038135)|Interpro (IPR006463)|Interpro (IPR007197)|Interpro (IPR023404)|Interpro (IPR002792)|Pfam (PF04055)|Pfam (PF00919)	NCBI (229890689)|EMBL (BA000035)
CE_RS09240	71	Uncharacterized protein	98.61% [213/216]			Uniprot (Q8FPD2)|Interpro (Q8FPD2)	KEGG (cef:CE1850)|KEGG GM (cef:CE1850)	Interpro (IPR021408)|Pfam (PF11248)	NCBI (493820328)|EMBL (BA000035)
CE_RS09270	184	Putative competence-damage inducible protein	99.46% [552/555]		Competence or DNA damage-inducible protein CinA and related protein families|NAD and NADP cofactor biosynthesis global	Uniprot (Q8FPC6)|Interpro (Q8FPC6)	KEGG (cef:CE1856)|KEGG GM (cef:CE1856)|KEGG EC (3.5.1.42)	Interpro (IPR036653)|Interpro (IPR008136)|Pfam (PF02464)	NCBI (493820334)|EMBL (BA000035)
CE_RS09315	248	DAPB_COREF 4-hydroxy-tetrahydrodipicolinate reductase OS=Corynebacterium efficiens (strain DSM 44549 / YS-314 / AJ 12310 / JCM 11189 / NBRC 100395) OX=196164 GN=dapB PE=3 SV=1	99.60% [744/747]	GO:0005737 - cytoplasm|GO:0008839 - 4-hydroxy-tetrahydrodipicolinate reductase|GO:0009089 - lysine biosynthetic process via diaminopimelate|GO:0016726 - oxidoreductase activity acting on CH or CH2 groups NAD or NADP as acceptor|GO:0019877 - diaminopimelate biosynthetic process|GO:0050661 - NADP binding|GO:0051287 - NAD binding	Lysine Biosynthesis DAP Pathway	Uniprot (Q8RQN0)|Interpro (Q8RQN0)	KEGG (cef:CE1866)|KEGG GM (cef:CE1866)|KEGG EC (1.17.1.8)	Interpro (IPR022663)|Interpro (IPR000846)|Interpro (IPR022664)|Interpro (IPR023940)|Interpro (IPR036291)|Pfam (PF05173)|Pfam (PF01113)	NCBI (493820343)|EMBL (BA000035)
CE_RS09355	274	Q8FPB1_COREF Metallophos domain-containing protein OS=Corynebacterium efficiens (strain DSM 44549 / YS-314 / AJ 12310 / JCM 11189 / NBRC 100395) OX=196164 PE=4 SV=1	99.64% [822/825]	GO:0016787 - hydrolase activity		Uniprot (Q8FPB1)|Interpro (Q8FPB1)	KEGG (cef:CE1874)|KEGG GM (cef:CE1874)	Interpro (IPR004843)|Pfam (PF00149)	NCBI (493820353)|EMBL (BA000035)
CE_RS09360	458	Putative DNA-damage-inducible protein F	99.78% [1374/1377]	GO:0015297 - antiporter activity|GO:0016021 - integral component of membrane|GO:0042910 - xenobiotic transmembrane transporter activity		Uniprot (Q8FPB0)|Interpro (Q8FPB0)	KEGG (cef:CE1875)|KEGG GM (cef:CE1875)	Interpro (IPR002528)|Pfam (PF01554)	NCBI (493820354)|EMBL (BA000035)
CE_RS09380	124	Q8FPA6_COREF DUF448 domain-containing protein OS=Corynebacterium efficiens (strain DSM 44549 / YS-314 / AJ 12310 / JCM 11189 / NBRC 100395) OX=196164 PE=4 SV=1	99.20% [372/375]		Transcription factors bacterial|NusA-TFII Cluster	Uniprot (Q8FPA6)|Interpro (Q8FPA6)	KEGG (cef:CE1879)|KEGG GM (cef:CE1879)	Interpro (IPR007393)|Interpro (IPR037465)|Interpro (IPR035931)|Pfam (PF04296)	NCBI (259164879)|EMBL (BA000035)
CE_RS09390	182	RIMP_COREF Ribosome maturation factor RimP OS=Corynebacterium efficiens (strain DSM 44549 / YS-314 / AJ 12310 / JCM 11189 / NBRC 100395) OX=196164 GN=rimP PE=3 SV=2	99.45% [546/549]	GO:0005737 - cytoplasm|GO:0042274 - ribosomal small subunit biogenesis	Transcription factors bacterial|NusA-TFII Cluster	Uniprot (Q8FPA4)|Interpro (Q8FPA4)	KEGG (cef:CE1881)|KEGG GM (cef:CE1881)	Interpro (IPR003728)|Interpro (IPR028998)|Interpro (IPR028989)|Interpro (IPR035956)|Pfam (PF02576)|Pfam (PF17384)	NCBI (493820362)|EMBL (BA000035)
CE_RS09405	308	Putative peptide ABC transporter permease protein	99.68% [924/927]	GO:0005886 - plasma membrane|GO:0016021 - integral component of membrane|GO:0055085 - transmembrane transport		Uniprot (Q8FPA0)|Interpro (Q8FPA0)	KEGG (cef:CE1885)|KEGG GM (cef:CE1885)	Interpro (IPR000515)|Interpro (IPR035906)|Pfam (PF00528)	NCBI (81749340)|EMBL (BA000035)
CE_RS09495	377	ISPG_COREF 4-hydroxy-3-methylbut-2-en-1-yl diphosphate synthase (flavodoxin) OS=Corynebacterium efficiens (strain DSM 44549 / YS-314 / AJ 12310 / JCM 11189 / NBRC 100395) OX=196164 GN=ispG PE=3 SV=2	96.17% [1131/1176]	GO:0005506 - iron ion binding|GO:0016114 - terpenoid biosynthetic process|GO:0019288 - isopentenyl diphosphate biosynthetic process methylerythritol 4-phosphate pathway|GO:0046429 - 4-hydroxy-3-methylbut-2-en-1-yl diphosphate synthase activity|GO:0051539 - 4 iron 4 sulfur cluster binding	CBSS-83331.1.peg.3039|COG1836|Isoprenoid Biosynthesis|Nonmevalonate Branch of Isoprenoid Biosynthesis	Uniprot (Q8FP82)|Interpro (Q8FP82)	KEGG (cef:CE1903)|KEGG GM (cef:CE1903)|KEGG EC (1.17.7.1)	Interpro (IPR011005)|Interpro (IPR016425)|Interpro (IPR004588)|Pfam (PF04551)	NCBI (32129688)|EMBL (BA000035)
CE_RS09515	369	RLMN_COREF Probable dual-specificity RNA methyltransferase RlmN OS=Corynebacterium efficiens (strain DSM 44549 / YS-314 / AJ 12310 / JCM 11189 / NBRC 100395) OX=196164 GN=rlmN PE=3 SV=1	99.73% [1107/1110]	GO:0000049 - tRNA binding|GO:0002935 - tRNA (adenine-C2-)-methyltransferase activity|GO:0005737 - cytoplasm|GO:0019843 - rRNA binding|GO:0046872 - metal ion binding|GO:0051539 - 4 iron 4 sulfur cluster binding|GO:0070040 - rRNA (adenine-C2-)-methyltransferase activity|GO:0070475 - rRNA base methylation	Conserved gene cluster associated with Met-tRNA formyltransferase|RNA methylation	Uniprot (Q8FP78)|Interpro (Q8FP78)	KEGG (cef:CE1907)|KEGG GM (cef:CE1907)|KEGG EC (2.1.1.192)	Interpro (IPR013785)|Interpro (IPR040072)|Interpro (IPR027492)|Interpro (IPR004383)|Interpro (IPR007197)|Pfam (PF04055)	NCBI (499388199)|EMBL (BA000035)
CE_RS09595	270	Q8FP62_COREF Signal peptidase I OS=Corynebacterium efficiens (strain DSM 44549 / YS-314 / AJ 12310 / JCM 11189 / NBRC 100395) OX=196164 PE=3 SV=1	99.26% [810/816]	GO:0008236 - serine-type peptidase activity|GO:0016021 - integral component of membrane	CBSS-176299.4.peg.1292|Signal peptidase	Uniprot (Q8FP62)|Interpro (Q8FP62)	KEGG (cef:CE1926)|KEGG GM (cef:CE1926)|KEGG EC (3.4.21.89)	Interpro (IPR036286)|Interpro (IPR000223)|Interpro (IPR019758)|Interpro (IPR019756)|Interpro (IPR015927)|Interpro (IPR019533)|Pfam (PF00717)|Pfam (PF10502)	NCBI (493820405)|EMBL (BA000035)
CE_RS09625	113	RL19_COREF 50S ribosomal protein L19 OS=Corynebacterium efficiens (strain DSM 44549 / YS-314 / AJ 12310 / JCM 11189 / NBRC 100395) OX=196164 GN=rplS PE=3 SV=2	99.12% [339/342]	GO:0003735 - structural constituent of ribosome|GO:0005840 - ribosome|GO:0006412 - translation	Ribosome LSU bacterial	Uniprot (Q8FP56)|Interpro (Q8FP56)	KEGG (cef:CE1932)|KEGG GM (cef:CE1932)	Interpro (IPR038657)|Interpro (IPR001857)|Interpro (IPR018257)|Interpro (IPR008991)|Pfam (PF01245)	NCBI (493820411)|EMBL (BA000035)
CE_RS09665	634	Putative cation-transporting P-type ATPase	99.84% [1902/1905]	GO:0005524 - ATP binding|GO:0005886 - plasma membrane|GO:0016021 - integral component of membrane|GO:0019829 - ATPase-coupled cation transmembrane transporter activity|GO:0046872 - metal ion binding		Uniprot (Q8FP48)|Interpro (Q8FP48)	KEGG (cef:CE1940)|KEGG GM (cef:CE1940)	Interpro (IPR023299)|Interpro (IPR018303)|Interpro (IPR023298)|Interpro (IPR008250)|Interpro (IPR036412)|Interpro (IPR023214)|Interpro (IPR027256)|Interpro (IPR001757)	NCBI (81846813)|EMBL (BA000035)
CE_RS09740	111	Uncharacterized protein	99.11% [333/336]			Uniprot (Q8FP31)|Interpro (Q8FP31)	KEGG (cef:CE1959)|KEGG GM (cef:CE1959)	Interpro (IPR014710)|Interpro (IPR011051)	NCBI (493820436)|EMBL (BA000035)
CE_RS09805	1169	Q7ZAJ9_COREF Chromosome partition protein Smc OS=Corynebacterium efficiens (strain DSM 44549 / YS-314 / AJ 12310 / JCM 11189 / NBRC 100395) OX=196164 GN=smc PE=3 SV=1	99.91% [3507/3510]	GO:0003677 - DNA binding|GO:0005524 - ATP binding|GO:0005694 - chromosome|GO:0005737 - cytoplasm|GO:0006260 - DNA replication|GO:0007062 - sister chromatid cohesion|GO:0030261 - chromosome condensation	Two cell division clusters relating to chromosome partitioning|COG1399	Uniprot (Q7ZAJ9)|Interpro (Q7ZAJ9)	KEGG (cef:CE1972)|KEGG GM (cef:CE1972)	Interpro (IPR027417)|Interpro (IPR003395)|Interpro (IPR024704)|Interpro (IPR010935)|Interpro (IPR036277)|Interpro (IPR011890)|Pfam (PF06470)|Pfam (PF02463)	NCBI (499388227)|EMBL (BA000035)
CE_RS09860	132	Uncharacterized protein	99.25% [396/399]			Uniprot (Q8FP09)|Interpro (Q8FP09)	KEGG (cef:CE1984)|KEGG GM (cef:CE1984)		NCBI (81749276)|EMBL (BA000035)
CE_RS09935	457	Putative transport protein	99.78% [1371/1374]	GO:0016021 - integral component of membrane|GO:0022857 - transmembrane transporter activity		Uniprot (Q8FNZ4)|Interpro (Q8FNZ4)	KEGG (cef:CE1999)|KEGG GM (cef:CE1999)	Interpro (IPR011701)|Interpro (IPR020846)|Interpro (IPR036259)|Pfam (PF07690)	NCBI (493820478)|EMBL (BA000035)
CE_RS09940	75	Uncharacterized protein	98.68% [225/228]	GO:0016021 - integral component of membrane		Uniprot (Q8FNZ3)|Interpro (Q8FNZ3)	KEGG (cef:CE2000)|KEGG GM (cef:CE2000)		NCBI (493820479)|EMBL (BA000035)
CE_RS10045	236	Uncharacterized protein	99.58% [708/711]		At4g38090	Uniprot (Q8FNW9)|Interpro (Q8FNW9)	KEGG (cef:CE2024)|KEGG GM (cef:CE2024)	Interpro (IPR035647)|Interpro (IPR023582)|Interpro (IPR015796)|Interpro (IPR001498)|Interpro (IPR036956)|Interpro (IPR020568)|Interpro (IPR015269)|Interpro (IPR020569)|Pfam (PF09186)|Pfam (PF01205)	NCBI (81749249)|EMBL (BA000035)
CE_RS10065	401	Putative epoxyalkane:coenzyme M transferase	99.75% [1203/1206]	GO:0003871 - 5-methyltetrahydropteroyltriglutamate-homocysteine S-methyltransferase activity|GO:0008270 - zinc ion binding|GO:0009086 - methionine biosynthetic process		Uniprot (Q8FNW5)|Interpro (Q8FNW5)	KEGG (cef:CE2028)|KEGG GM (cef:CE2028)|KEGG EC (2.1.1.14)	Interpro (IPR002629)|Interpro (IPR038071)|Pfam (PF01717)	NCBI (81749245)|EMBL (BA000035)
CE_RS10090	196	Q8FNW0_COREF Lipoprotein signal peptidase OS=Corynebacterium efficiens (strain DSM 44549 / YS-314 / AJ 12310 / JCM 11189 / NBRC 100395) OX=196164 GN=lspA PE=3 SV=1	99.49% [588/591]	GO:0004190 - aspartic-type endopeptidase activity|GO:0005886 - plasma membrane|GO:0016021 - integral component of membrane	Lipoprotein Biosynthesis|Sex pheromones in Enterococcus faecalis and other Firmicutes|CBSS-36873.1.peg.4752|Signal peptidase	Uniprot (Q8FNW0)|Interpro (Q8FNW0)	KEGG (cef:CE2033)|KEGG GM (cef:CE2033)|KEGG EC (3.4.23.36)	Interpro (IPR001872)|Pfam (PF01252)	NCBI (81846804)|EMBL (BA000035)
CE_RS10145	73	Uncharacterized protein	98.65% [219/222]	GO:0016021 - integral component of membrane		Uniprot (Q8FNU9)|Interpro (Q8FNU9)	KEGG (cef:CE2044)|KEGG GM (cef:CE2044)		NCBI (493820526)|EMBL (BA000035)
CE_RS10235	143	MRAZ_COREF Transcriptional regulator MraZ OS=Corynebacterium efficiens (strain DSM 44549 / YS-314 / AJ 12310 / JCM 11189 / NBRC 100395) OX=196164 GN=mraZ PE=3 SV=2	99.31% [429/432]	GO:0003677 - DNA binding|GO:0003700 - DNA-binding transcription factor activity|GO:0005737 - cytoplasm|GO:0009295 - nucleoid	Bacterial Cell Division|16S rRNA modification within P site of ribosome|Bacterial Cytoskeleton	Uniprot (Q8FNT1)|Interpro (Q8FNT1)	KEGG (cef:CE2062)|KEGG GM (cef:CE2062)	Interpro (IPR003444)|Interpro (IPR035644)|Interpro (IPR020603)|Interpro (IPR035642)|Interpro (IPR038619)|Interpro (IPR007159)|Interpro (IPR037914)|Pfam (PF02381)	NCBI (737121268)|EMBL (BA000035)
CE_RS10255	326	Q8FNS7_COREF Methylenetetrahydrofolate reductase OS=Corynebacterium efficiens (strain DSM 44549 / YS-314 / AJ 12310 / JCM 11189 / NBRC 100395) OX=196164 PE=3 SV=1	99.69% [978/981]	GO:0004489 - methylenetetrahydrofolate reductase (NAD(P)H) activity|GO:0005829 - cytosol|GO:0009086 - methionine biosynthetic process|GO:0035999 - tetrahydrofolate interconversion	YgfZ|One-carbon metabolism by tetrahydropterines|Serine-glyoxylate cycle|5-FCL-like protein|Methionine Biosynthesis	Uniprot (Q8FNS7)|Interpro (Q8FNS7)	KEGG (cef:CE2066)|KEGG GM (cef:CE2066)|KEGG EC (1.5.1.20)	Interpro (IPR029041)|Interpro (IPR003171)|Interpro (IPR004620)|Pfam (PF02219)	NCBI (81749217)|EMBL (BA000035)
CE_RS10270	122	Putative transcription regulator	98.39% [366/372]			Uniprot (Q8FNS4)|Interpro (Q8FNS4)	KEGG (cef:CE2069)|KEGG GM (cef:CE2069)	Interpro (IPR041098)|Pfam (PF18367)	NCBI (493820553)|EMBL (BA000035)
CE_RS10325	306	Putative secreted protein	90.80% [918/1011]			Uniprot (Q8FNR4)|Interpro (Q8FNR4)	KEGG (cef:CE2080)|KEGG GM (cef:CE2080)	Interpro (IPR000064)|Interpro (IPR038765)|Pfam (PF00877)	NCBI (81749205)|EMBL (BA000035)
CE_RS10355	143	COX4_COREF Cytochrome c oxidase polypeptide 4 OS=Corynebacterium efficiens (strain DSM 44549 / YS-314 / AJ 12310 / JCM 11189 / NBRC 100395) OX=196164 GN=ctaF PE=3 SV=1	99.31% [429/432]	GO:0004129 - cytochrome-c oxidase activity|GO:0005886 - plasma membrane|GO:0016021 - integral component of membrane		Uniprot (Q8FNQ8)|Interpro (Q8FNQ8)	KEGG (cef:CE2086)|KEGG GM (cef:CE2086)	Interpro (IPR021050)|Pfam (PF12270)	NCBI (493820571)|EMBL (BA000035)
CE_RS10440	157	Q8FNP1_COREF RDD domain-containing protein OS=Corynebacterium efficiens (strain DSM 44549 / YS-314 / AJ 12310 / JCM 11189 / NBRC 100395) OX=196164 PE=4 SV=1	99.37% [471/474]	GO:0016021 - integral component of membrane		Uniprot (Q8FNP1)|Interpro (Q8FNP1)	KEGG (cef:CE2103)|KEGG GM (cef:CE2103)	Interpro (IPR010432)|Interpro (IPR016795)|Pfam (PF06271)	NCBI (81749194)|EMBL (BA000035)
CE_RS10500	176	Q8FNM6_COREF Nudix hydrolase domain-containing protein OS=Corynebacterium efficiens (strain DSM 44549 / YS-314 / AJ 12310 / JCM 11189 / NBRC 100395) OX=196164 PE=4 SV=1	99.44% [528/531]	GO:0016787 - hydrolase activity		Uniprot (Q8FNM6)|Interpro (Q8FNM6)	KEGG (cef:CE2118)|KEGG GM (cef:CE2118)	Interpro (IPR015797)|Interpro (IPR020084)|Interpro (IPR000086)|Pfam (PF00293)	NCBI (259164685)|EMBL (BA000035)
CE_RS10505	326	Q8FNM5_COREF Bac_luciferase domain-containing protein OS=Corynebacterium efficiens (strain DSM 44549 / YS-314 / AJ 12310 / JCM 11189 / NBRC 100395) OX=196164 PE=4 SV=1	99.69% [978/981]	GO:0016705 - oxidoreductase activity acting on paired donors with incorporation or reduction of molecular oxygen		Uniprot (Q8FNM5)|Interpro (Q8FNM5)	KEGG (cef:CE2119)|KEGG GM (cef:CE2119)	Interpro (IPR011251)|Interpro (IPR036661)|Interpro (IPR020020)|Pfam (PF00296)	NCBI (493820605)|EMBL (BA000035)
CE_RS10645	313	Putative ABC transporter permease protein	99.68% [939/942]	GO:0005886 - plasma membrane|GO:0016021 - integral component of membrane|GO:0022857 - transmembrane transporter activity		Uniprot (Q8FNJ9)|Interpro (Q8FNJ9)	KEGG (cef:CE2145)|KEGG GM (cef:CE2145)	Interpro (IPR001851)|Pfam (PF02653)	NCBI (493820632)|EMBL (BA000035)
CE_RS10660	343	Q8FNJ6_COREF AB hydrolase-1 domain-containing protein OS=Corynebacterium efficiens (strain DSM 44549 / YS-314 / AJ 12310 / JCM 11189 / NBRC 100395) OX=196164 PE=4 SV=1	99.71% [1029/1032]			Uniprot (Q8FNJ6)|Interpro (Q8FNJ6)	KEGG (cef:CE2149)|KEGG GM (cef:CE2149)	Interpro (IPR029058)|Interpro (IPR000073)|Pfam (PF12697)	NCBI (81846798)|EMBL (BA000035)
CE_RS10675	367	Q8FNJ3_COREF DUF2183 domain-containing protein OS=Corynebacterium efficiens (strain DSM 44549 / YS-314 / AJ 12310 / JCM 11189 / NBRC 100395) OX=196164 PE=4 SV=1	99.73% [1101/1104]			Uniprot (Q8FNJ3)|Interpro (Q8FNJ3)	KEGG (cef:CE2151)|KEGG GM (cef:CE2151)	Interpro (IPR019236)|Pfam (PF09949)	NCBI (259164561)|EMBL (BA000035)
CE_RS10680	142	Uncharacterized protein	99.30% [426/429]			Uniprot (Q8FNJ2)|Interpro (Q8FNJ2)	KEGG (cef:CE2152)|KEGG GM (cef:CE2152)		NCBI (81749149)|EMBL (BA000035)
CE_RS10785	426	DGTL1_COREF Deoxyguanosinetriphosphate triphosphohydrolase-like protein OS=Corynebacterium efficiens (strain DSM 44549 / YS-314 / AJ 12310 / JCM 11189 / NBRC 100395) OX=196164 GN=CE2173 PE=3 SV=1	99.77% [1278/1281]	GO:0016793 - triphosphoric monoester hydrolase activity	Purine conversions	Uniprot (Q8FNH1)|Interpro (Q8FNH1)	KEGG (cef:CE2173)|KEGG GM (cef:CE2173)|KEGG EC (3.1.5.1)	Interpro (IPR006261)|Interpro (IPR023023)|Interpro (IPR003607)|Interpro (IPR006674)|Interpro (IPR026875)|Pfam (PF01966)|Pfam (PF13286)	NCBI (493820660)|EMBL (BA000035)
CE_RS10805	191	Uncharacterized protein	100.00% [573/573]			Uniprot (Q8FNG7)|Interpro (Q8FNG7)	KEGG (cef:CE2177)|KEGG GM (cef:CE2177)		NCBI (81749126)|EMBL (BA000035)
CE_RS10825	368	Uncharacterized protein	99.73% [1104/1107]	GO:0005384 - manganese ion transmembrane transporter activity|GO:0005623 - obsolete cell|GO:0016021 - integral component of membrane|GO:0030026 - cellular manganese ion homeostasis		Uniprot (Q8FNG3)|Interpro (Q8FNG3)	KEGG (cef:CE2181)|KEGG GM (cef:CE2181)	Interpro (IPR008217)|Interpro (IPR009078)|Interpro (IPR039376)|Pfam (PF01988)	NCBI (493820668)|EMBL (BA000035)
CE_RS10830	242	ISPT2_COREF Isoprenyl transferase 2 OS=Corynebacterium efficiens (strain DSM 44549 / YS-314 / AJ 12310 / JCM 11189 / NBRC 100395) OX=196164 GN=uppS2 PE=3 SV=1	99.18% [726/732]	GO:0000287 - magnesium ion binding|GO:0004659 - prenyltransferase activity	CBSS-83331.1.peg.3039|COG1836|Polyprenyl Diphosphate Biosynthesis|Isoprenoid Biosynthesis	Uniprot (Q8FNG2)|Interpro (Q8FNG2)	KEGG (cef:CE2182)|KEGG GM (cef:CE2182)|KEGG EC (2.5.1.31)	Interpro (IPR001441)|Interpro (IPR018520)|Interpro (IPR036424)|Pfam (PF01255)	NCBI (499388341)|EMBL (BA000035)
CE_RS10845	445	Uncharacterized protein	99.78% [1335/1338]	GO:0016021 - integral component of membrane|GO:0050660 - flavin adenine dinucleotide binding	Putative hemin transporter|Phosphate metabolism|Copper homeostasis: copper tolerance|CBSS-56780.10.peg.1536	Uniprot (Q8FNF9)|Interpro (Q8FNF9)	KEGG (cef:CE2185)|KEGG GM (cef:CE2185)	Interpro (IPR000644)|Interpro (IPR002550)|Interpro (IPR036318)|Interpro (IPR016169)|Interpro (IPR005170)|Pfam (PF00571)|Pfam (PF03471)|Pfam (PF01595)	NCBI (259164595)|EMBL (BA000035)
CE_RS10890	127	Uncharacterized protein	98.45% [381/387]			Uniprot (Q8FNF0)|Interpro (Q8FNF0)	KEGG (cef:CE2194)|KEGG GM (cef:CE2194)		NCBI (493820681)|EMBL (BA000035)
CE_RS10940	678	Putative peptidyl-dipeptidase	99.85% [2034/2037]	GO:0004222 - metalloendopeptidase activity|GO:0046872 - metal ion binding	Protein degradation	Uniprot (Q8FNE1)|Interpro (Q8FNE1)	KEGG (cef:CE2203)|KEGG GM (cef:CE2203)|KEGG EC (3.4.15.5)	Interpro (IPR024077)|Interpro (IPR001567)|Pfam (PF01432)	NCBI (493820692)|EMBL (BA000035)
CE_RS10945	417	Q8FNE0_COREF Carboxylic ester hydrolase OS=Corynebacterium efficiens (strain DSM 44549 / YS-314 / AJ 12310 / JCM 11189 / NBRC 100395) OX=196164 PE=3 SV=1	99.76% [1251/1254]	GO:0016787 - hydrolase activity		Uniprot (Q8FNE0)|Interpro (Q8FNE0)	KEGG (cef:CE2204)|KEGG GM (cef:CE2204)	Interpro (IPR029058)|Interpro (IPR002018)|Interpro (IPR019826)|Pfam (PF00135)	NCBI (81846795)|EMBL (BA000035)
CE_RS10960	190	IDI_COREF Isopentenyl-diphosphate Delta-isomerase OS=Corynebacterium efficiens (strain DSM 44549 / YS-314 / AJ 12310 / JCM 11189 / NBRC 100395) OX=196164 GN=idi PE=3 SV=1	99.48% [570/573]	GO:0004452 - isopentenyl-diphosphate delta-isomerase activity|GO:0005737 - cytoplasm|GO:0008299 - isoprenoid biosynthetic process|GO:0016787 - hydrolase activity|GO:0046872 - metal ion binding|GO:0050992 - dimethylallyl diphosphate biosynthetic process	Archaeal lipids|Isoprenoid Biosynthesis: Interconversions|Isoprenoid Biosynthesis	Uniprot (Q8FND7)|Interpro (Q8FND7)	KEGG (cef:CE2207)|KEGG GM (cef:CE2207)|KEGG EC (5.3.3.2)	Interpro (IPR011876)|Interpro (IPR015797)|Interpro (IPR000086)|Pfam (PF00293)	NCBI (493820696)|EMBL (BA000035)
CE_RS11030	951	Putative oxidoreductase	99.89% [2853/2856]	GO:0016491 - oxidoreductase activity|GO:0051536 - iron-sulfur cluster binding|GO:0071949 - FAD binding		Uniprot (Q8FNC2)|Interpro (Q8FNC2)	KEGG (cef:CE2222)|KEGG GM (cef:CE2222)	Interpro (IPR017896)|Interpro (IPR017900)|Interpro (IPR016166)|Interpro (IPR036318)|Interpro (IPR016164)|Interpro (IPR004113)|Interpro (IPR009051)|Interpro (IPR006094)|Pfam (PF02913)|Pfam (PF01565)|Pfam (PF13183)	NCBI (493820711)|EMBL (BA000035)
CE_RS11150	328	Q8FN98_COREF DNA_pol3_delta domain-containing protein OS=Corynebacterium efficiens (strain DSM 44549 / YS-314 / AJ 12310 / JCM 11189 / NBRC 100395) OX=196164 PE=4 SV=1	99.70% [984/987]	GO:0003677 - DNA binding|GO:0003887 - DNA-directed DNA polymerase activity|GO:0006260 - DNA replication|GO:0009360 - DNA polymerase III complex		Uniprot (Q8FN98)|Interpro (Q8FN98)	KEGG (cef:CE2247)|KEGG GM (cef:CE2247)|KEGG EC (2.7.7.7)	Interpro (IPR008921)|Interpro (IPR010372)|Interpro (IPR005790)|Interpro (IPR027417)|Pfam (PF06144)	NCBI (493820740)|EMBL (BA000035)
CE_RS11225	372	A0A160PTS2_9CORY Glutamate 5-kinase OS=Corynebacterium suranareeae OX=2506452 GN=proB PE=3 SV=1	84.16% [1116/1326]	GO:0003723 - RNA binding|GO:0004349 - glutamate 5-kinase activity|GO:0005524 - ATP binding|GO:0005737 - cytoplasm|GO:0055129 - L-proline biosynthetic process		Uniprot (A0A160PTS2)|Interpro (A0A160PTS2)		Interpro (IPR036393)|Interpro (IPR001048)|Interpro (IPR041739)|Interpro (IPR001057)|Interpro (IPR011529)|Interpro (IPR005715)|Interpro (IPR019797)|Interpro (IPR002478)|Interpro (IPR015947)|Interpro (IPR036974)|Pfam (PF00696)|Pfam (PF01472)	NCBI (1025606462)|EMBL (AP017369)
CE_RS11255	101	RL21_COREF 50S ribosomal protein L21 OS=Corynebacterium efficiens (strain DSM 44549 / YS-314 / AJ 12310 / JCM 11189 / NBRC 100395) OX=196164 GN=rplU PE=3 SV=1	99.02% [303/306]	GO:0003735 - structural constituent of ribosome|GO:0005840 - ribosome|GO:0006412 - translation|GO:0019843 - rRNA binding	COG0523|CBSS-176279.3.peg.868|Iojap|Ribosome LSU bacterial	Uniprot (Q8FN76)|Interpro (Q8FN76)	KEGG (cef:CE2271)|KEGG GM (cef:CE2271)	Interpro (IPR036164)|Interpro (IPR028909)|Interpro (IPR001787)|Interpro (IPR018258)|Pfam (PF00829)	NCBI (493820761)|EMBL (BA000035)
CE_RS11355	247	Putative 3-oxoadipate CoA-transferase alpha chain	99.60% [741/744]	GO:0008410 - CoA-transferase activity	Catechol branch of beta-ketoadipate pathway|Protocatechuate branch of beta-ketoadipate pathway|Chloroaromatic degradation pathway	Uniprot (Q8FN55)|Interpro (Q8FN55)	KEGG (cef:CE2293)|KEGG GM (cef:CE2293)|KEGG EC (2.8.3.5)	Interpro (IPR012792)|Interpro (IPR004165)|Interpro (IPR004163)|Interpro (IPR037171)|Pfam (PF01144)	NCBI (81749037)|EMBL (BA000035)
CE_RS11375	727	Putative transcription regulator	99.86% [2181/2184]	GO:0003677 - DNA binding|GO:0006355 - regulation of transcription DNA-templated		Uniprot (Q8FN51)|Interpro (Q8FN51)	KEGG (cef:CE2297)|KEGG GM (cef:CE2297)	Interpro (IPR027417)|Interpro (IPR016032)|Interpro (IPR011990)|Interpro (IPR000792)|Interpro (IPR036388)|Pfam (PF00196)	NCBI (81749033)|EMBL (BA000035)
CE_RS11540	313	Putative transport protein	99.68% [939/942]	GO:0005886 - plasma membrane|GO:0016021 - integral component of membrane|GO:0055085 - transmembrane transport		Uniprot (Q8FN15)|Interpro (Q8FN15)	KEGG (cef:CE2333)|KEGG GM (cef:CE2333)	Interpro (IPR000515)|Interpro (IPR035906)|Pfam (PF00528)	NCBI (493820824)|EMBL (BA000035)
CE_RS11585	409	Cystathionine-gamma-synthase	99.76% [1227/1230]	GO:0003824 - catalytic activity|GO:0019346 - transsulfuration|GO:0030170 - pyridoxal phosphate binding	YgfZ|Methionine Biosynthesis	Uniprot (Q8CY23)|Interpro (Q8CY23)	KEGG (cef:CE2343)|KEGG GM (cef:CE2343)|KEGG EC (2.5.1.48)	Interpro (IPR000277)|Interpro (IPR015424)|Interpro (IPR015422)|Interpro (IPR015421)|Pfam (PF01053)	NCBI (493820836)|EMBL (BA000035)
CE_RS11625	739	Q8FMZ8_COREF CopD domain-containing protein OS=Corynebacterium efficiens (strain DSM 44549 / YS-314 / AJ 12310 / JCM 11189 / NBRC 100395) OX=196164 PE=4 SV=1	99.86% [2217/2220]	GO:0006825 - copper ion transport|GO:0016021 - integral component of membrane		Uniprot (Q8FMZ8)|Interpro (Q8FMZ8)	KEGG (cef:CE2351)|KEGG GM (cef:CE2351)	Interpro (IPR019108)|Interpro (IPR032694)|Interpro (IPR008457)|Pfam (PF09678)|Pfam (PF05425)	NCBI (499388411)|EMBL (BA000035)
CE_RS11710	253	Q8FMY1_COREF AP_endonuc_2 domain-containing protein OS=Corynebacterium efficiens (strain DSM 44549 / YS-314 / AJ 12310 / JCM 11189 / NBRC 100395) OX=196164 PE=3 SV=1	99.61% [759/762]	GO:0016853 - isomerase activity	Glycerate metabolism	Uniprot (Q8FMY1)|Interpro (Q8FMY1)	KEGG (cef:CE2368)|KEGG GM (cef:CE2368)|KEGG EC (5.3.1.22)	Interpro (IPR026040)|Interpro (IPR036237)|Interpro (IPR013022)|Pfam (PF01261)	NCBI (81748976)|EMBL (BA000035)
CE_RS11730	391	Putative lipoprotein	99.74% [1173/1176]	GO:0016740 - transferase activity		Uniprot (Q8FMX7)|Interpro (Q8FMX7)	KEGG (cef:CE2372)|KEGG GM (cef:CE2372)	Interpro (IPR041280)|Interpro (IPR005490)|Interpro (IPR038063)|Pfam (PF17964)|Pfam (PF03734)	NCBI (81748973)|EMBL (BA000035)
CE_RS11760	380	Putative transcription regulator	99.74% [1140/1143]	GO:0003677 - DNA binding|GO:0006355 - regulation of transcription DNA-templated		Uniprot (Q8FMX3)|Interpro (Q8FMX3)	KEGG (cef:CE2376)|KEGG GM (cef:CE2376)	Interpro (IPR000843)|Interpro (IPR010982)|Interpro (IPR028082)|Pfam (PF00356)	NCBI (81846781)|EMBL (BA000035)
CE_RS11820	141	ACPS_COREF Holo-[acyl-carrier-protein] synthase OS=Corynebacterium efficiens (strain DSM 44549 / YS-314 / AJ 12310 / JCM 11189 / NBRC 100395) OX=196164 GN=acpS PE=3 SV=1	99.30% [423/426]	GO:0000287 - magnesium ion binding|GO:0005737 - cytoplasm|GO:0006633 - fatty acid biosynthetic process|GO:0008897 - holo-	CBSS-176299.4.peg.1292|Fatty Acid Biosynthesis FASII	Uniprot (Q8FMW0)|Interpro (Q8FMW0)	KEGG (cef:CE2389)|KEGG GM (cef:CE2389)|KEGG EC (2.7.8.7)	Interpro (IPR008278)|Interpro (IPR037143)|Interpro (IPR002582)|Interpro (IPR004568)|Pfam (PF01648)	NCBI (493820882)|EMBL (BA000035)
CE_RS11920	180	Q8FMU0_COREF DUF2017 domain-containing protein OS=Corynebacterium efficiens (strain DSM 44549 / YS-314 / AJ 12310 / JCM 11189 / NBRC 100395) OX=196164 PE=4 SV=1	99.45% [540/543]			Uniprot (Q8FMU0)|Interpro (Q8FMU0)	KEGG (cef:CE2409)|KEGG GM (cef:CE2409)	Interpro (IPR018561)|Pfam (PF09438)	NCBI (493820903)|EMBL (BA000035)
CE_RS11960	432	Putative phosphoserine phosphatase	99.77% [1296/1299]	GO:0004647 - phosphoserine phosphatase activity|GO:0006564 - L-serine biosynthetic process	Glycine and Serine Utilization|Serine Biosynthesis|CBSS-336982.3.peg.3874	Uniprot (Q8FMT2)|Interpro (Q8FMT2)	KEGG (cef:CE2417)|KEGG GM (cef:CE2417)|KEGG EC (3.1.3.3)	Interpro (IPR002912)|Interpro (IPR036412)|Interpro (IPR023214)|Interpro (IPR023190)	NCBI (81748937)|EMBL (BA000035)
CE_RS11965	580	COX1_COREF Cytochrome c oxidase subunit 1 OS=Corynebacterium efficiens (strain DSM 44549 / YS-314 / AJ 12310 / JCM 11189 / NBRC 100395) OX=196164 GN=ctaD PE=3 SV=1	99.83% [1740/1743]	GO:0004129 - cytochrome-c oxidase activity|GO:0005886 - plasma membrane|GO:0006119 - oxidative phosphorylation|GO:0009060 - aerobic respiration|GO:0015990 - electron transport coupled proton transport|GO:0016021 - integral component of membrane|GO:0020037 - heme binding|GO:0046872 - metal ion binding|GO:0070469 - respirasome	Terminal cytochrome C oxidases	Uniprot (Q8FMT1)|Interpro (Q8FMT1)	KEGG (cef:CE2418)|KEGG GM (cef:CE2418)|KEGG EC (7.1.1.9)	Interpro (IPR023616)|Interpro (IPR036927)|Interpro (IPR000883)|Interpro (IPR023615)|Interpro (IPR014241)|Pfam (PF00115)	NCBI (493820912)|EMBL (BA000035)
CE_RS11990	152	Q8FMS5_COREF Protein NrdI OS=Corynebacterium efficiens (strain DSM 44549 / YS-314 / AJ 12310 / JCM 11189 / NBRC 100395) OX=196164 GN=nrdI PE=3 SV=1	99.35% [456/459]	GO:0006464 - cellular protein modification process|GO:0010181 - FMN binding	Ribonucleotide reduction	Uniprot (Q8FMS5)|Interpro (Q8FMS5)	KEGG (cef:CE2424)|KEGG GM (cef:CE2424)	Interpro (IPR029039)|Interpro (IPR020852)|Interpro (IPR004465)|Pfam (PF07972)	NCBI (81748931)|EMBL (BA000035)
CE_RS12050	62	M1UGW4_9CORY Putative fluoride ion transporter CrcB OS=Corynebacterium callunae DSM 20147 OX=1121353 GN=crcB PE=3 SV=1	55.36% [186/336]	GO:0005887 - integral component of plasma membrane|GO:0015103 - inorganic anion transmembrane transporter activity		Uniprot (M1UGW4)|Interpro (M1UGW4)	KEGG (ccn:H924_10685)|KEGG GM (ccn:H924_10685)	Interpro (IPR003691)|Pfam (PF02537)	NCBI (505465101)|EMBL (CP004354)
CE_RS12200	380	Q8FMP2_COREF tRNA-dihydrouridine synthase OS=Corynebacterium efficiens (strain DSM 44549 / YS-314 / AJ 12310 / JCM 11189 / NBRC 100395) OX=196164 PE=3 SV=1	99.48% [1140/1146]	GO:0017150 - tRNA dihydrouridine synthase activity|GO:0050660 - flavin adenine dinucleotide binding	tRNA modification Archaea	Uniprot (Q8FMP2)|Interpro (Q8FMP2)	KEGG (cef:CE2461)|KEGG GM (cef:CE2461)	Interpro (IPR013785)|Interpro (IPR035587)|Interpro (IPR024036)|Interpro (IPR004652)|Interpro (IPR001269)|Interpro (IPR018517)|Pfam (PF01207)	NCBI (493821678)|EMBL (BA000035)
CE_RS12230	372	Q8FMN6_COREF Phosphate-binding protein PstS OS=Corynebacterium efficiens (strain DSM 44549 / YS-314 / AJ 12310 / JCM 11189 / NBRC 100395) OX=196164 PE=3 SV=1	99.47% [1116/1122]	GO:0035435 - phosphate ion transmembrane transport|GO:0042301 - phosphate ion binding|GO:0043190 - ATP-binding cassette (ABC) transporter complex	PhoR-PhoB two-component regulatory system|Phosphate-binding DING proteins|Phosphate metabolism|High affinity phosphate transporter and control of PHO regulon	Uniprot (Q8FMN6)|Interpro (Q8FMN6)	KEGG (cef:CE2467)|KEGG GM (cef:CE2467)	Interpro (IPR005673)|Interpro (IPR024370)|Pfam (PF12849)	NCBI (493821672)|EMBL (BA000035)
CE_RS12245	366	Q8FMN3_COREF DAGKc domain-containing protein OS=Corynebacterium efficiens (strain DSM 44549 / YS-314 / AJ 12310 / JCM 11189 / NBRC 100395) OX=196164 PE=4 SV=1	99.46% [1098/1104]	GO:0003951 - NAD+ kinase activity		Uniprot (Q8FMN3)|Interpro (Q8FMN3)	KEGG (cef:CE2470)|KEGG GM (cef:CE2470)	Interpro (IPR017438)|Interpro (IPR001206)|Interpro (IPR016064)|Pfam (PF00781)	NCBI (493821668)|EMBL (BA000035)
CE_RS12290	260	Uncharacterized protein	99.62% [780/783]	GO:0016021 - integral component of membrane|GO:0019835 - cytolysis	YgfZ-Iron	Uniprot (Q8FMM4)|Interpro (Q8FMM4)	KEGG (cef:CE2479)|KEGG GM (cef:CE2479)	Interpro (IPR004254)|Interpro (IPR005744)|Pfam (PF03006)	NCBI (499388480)|EMBL (BA000035)
CE_RS12295	763	PURL_COREF Phosphoribosylformylglycinamidine synthase subunit PurL OS=Corynebacterium efficiens (strain DSM 44549 / YS-314 / AJ 12310 / JCM 11189 / NBRC 100395) OX=196164 GN=purL PE=3 SV=1	99.87% [2289/2292]	GO:0000287 - magnesium ion binding|GO:0004642 - phosphoribosylformylglycinamidine synthase activity|GO:0005524 - ATP binding|GO:0005737 - cytoplasm|GO:0006189 - 'de novo' IMP biosynthetic process	De Novo Purine Biosynthesis	Uniprot (Q8FMM3)|Interpro (Q8FMM3)	KEGG (cef:CE2480)|KEGG GM (cef:CE2480)|KEGG EC (6.3.5.3)	Interpro (IPR010074)|Interpro (IPR041609)|Interpro (IPR010918)|Interpro (IPR036676)|Interpro (IPR016188)|Interpro (IPR036921)|Pfam (PF00586)|Pfam (PF02769)|Pfam (PF18072)	NCBI (493821658)|EMBL (BA000035)
CE_RS12305	80	Q8FMM1_COREF Phosphoribosylformylglycinamidine synthase subunit PurS OS=Corynebacterium efficiens (strain DSM 44549 / YS-314 / AJ 12310 / JCM 11189 / NBRC 100395) OX=196164 GN=purS PE=3 SV=1	97.56% [240/246]	GO:0004642 - phosphoribosylformylglycinamidine synthase activity|GO:0005524 - ATP binding|GO:0005737 - cytoplasm|GO:0006189 - 'de novo' IMP biosynthetic process	De Novo Purine Biosynthesis	Uniprot (Q8FMM1)|Interpro (Q8FMM1)	KEGG (cef:CE2482)|KEGG GM (cef:CE2482)|KEGG EC (6.3.5.3)	Interpro (IPR003850)|Interpro (IPR036604)|Pfam (PF02700)	NCBI (499388481)|EMBL (BA000035)
CE_RS12325	703	Putative protease II	99.86% [2109/2112]	GO:0004252 - serine-type endopeptidase activity|GO:0070008 - serine-type exopeptidase activity		Uniprot (Q8FML7)|Interpro (Q8FML7)	KEGG (cef:CE2486)|KEGG GM (cef:CE2486)|KEGG EC (3.4.21.83)	Interpro (IPR029058)|Interpro (IPR023302)|Interpro (IPR001375)|Interpro (IPR002470)|Pfam (PF00326)|Pfam (PF02897)	NCBI (499388483)|EMBL (BA000035)
CE_RS12345	426	Q8FML3_COREF Phosphoribosylamine--glycine ligase OS=Corynebacterium efficiens (strain DSM 44549 / YS-314 / AJ 12310 / JCM 11189 / NBRC 100395) OX=196164 GN=purD PE=3 SV=1	99.77% [1278/1281]	GO:0004637 - phosphoribosylamine-glycine ligase activity|GO:0005524 - ATP binding|GO:0006189 - 'de novo' IMP biosynthetic process|GO:0009113 - purine nucleobase biosynthetic process|GO:0046872 - metal ion binding	De Novo Purine Biosynthesis	Uniprot (Q8FML3)|Interpro (Q8FML3)	KEGG (cef:CE2490)|KEGG GM (cef:CE2490)|KEGG EC (6.3.4.13)	Interpro (IPR011761)|Interpro (IPR013815)|Interpro (IPR016185)|Interpro (IPR020561)|Interpro (IPR000115)|Interpro (IPR020560)|Interpro (IPR037123)|Interpro (IPR020559)|Interpro (IPR020562)|Interpro (IPR011054)|Pfam (PF01071)|Pfam (PF02843)|Pfam (PF02844)	NCBI (493821647)|EMBL (BA000035)
CE_RS12380	421	Uncharacterized protein	99.76% [1263/1266]			Uniprot (Q8FMK6)|Interpro (Q8FMK6)	KEGG (cef:CE2497)|KEGG GM (cef:CE2497)	Interpro (IPR003615)	NCBI (259166436)|EMBL (BA000035)
CE_RS12395	281	Uncharacterized protein	99.65% [843/846]	GO:0016787 - hydrolase activity		Uniprot (Q8FMK4)|Interpro (Q8FMK4)	KEGG (cef:CE2500)|KEGG GM (cef:CE2500)	Interpro (IPR000150)|Interpro (IPR036412)|Interpro (IPR023214)	NCBI (81748873)|EMBL (BA000035)
CE_RS12435	482	Putative trehalose-6-phosphate synthase	99.79% [1446/1449]	GO:0003824 - catalytic activity|GO:0005992 - trehalose biosynthetic process		Uniprot (Q8FMJ6)|Interpro (Q8FMJ6)	KEGG (cef:CE2508)|KEGG GM (cef:CE2508)|KEGG EC (2.4.1.15)	Interpro (IPR001830)|Pfam (PF00982)	NCBI (493821629)|EMBL (BA000035)
CE_RS12455	302	Uncharacterized protein	99.67% [906/909]	GO:0030001 - metal ion transport|GO:0046872 - metal ion binding	COG0523|Transport of Zinc	Uniprot (Q8FMJ2)|Interpro (Q8FMJ2)	KEGG (cef:CE2512)|KEGG GM (cef:CE2512)	Interpro (IPR006127)|Pfam (PF01297)	NCBI (493821625)|EMBL (BA000035)
CE_RS12505	198	Putative transcription factor	99.50% [594/597]			Uniprot (Q8FMI2)|Interpro (Q8FMI2)	KEGG (cef:CE2522)|KEGG GM (cef:CE2522)	Interpro (IPR036101)|Interpro (IPR003711)|Interpro (IPR042215)|Pfam (PF02559)	NCBI (81748857)|EMBL (BA000035)
CE_RS12515	146	Uncharacterized protein	74.87% [438/585]			Uniprot (R0HXJ2)|Interpro (R0HXJ2)			NCBI (489950554)|EMBL (AQPS01000020)
CE_RS12530	238	Uncharacterized protein	99.58% [714/717]	GO:0016021 - integral component of membrane		Uniprot (Q8FMH8)|Interpro (Q8FMH8)	KEGG (cef:CE2526)|KEGG GM (cef:CE2526)		NCBI (493821608)|EMBL (BA000035)
CE_RS12560	308	Q8FMH2_COREF DUF559 domain-containing protein OS=Corynebacterium efficiens (strain DSM 44549 / YS-314 / AJ 12310 / JCM 11189 / NBRC 100395) OX=196164 PE=4 SV=1	94.48% [924/978]			Uniprot (Q8FMH2)|Interpro (Q8FMH2)	KEGG (cef:CE2532)|KEGG GM (cef:CE2532)	Interpro (IPR007569)|Pfam (PF04480)	NCBI (81748847)|EMBL (BA000035)
CE_RS12565	523	Q8FMH1_COREF Lysine--tRNA ligase OS=Corynebacterium efficiens (strain DSM 44549 / YS-314 / AJ 12310 / JCM 11189 / NBRC 100395) OX=196164 GN=lysS PE=3 SV=1	99.81% [1569/1572]	GO:0000287 - magnesium ion binding|GO:0003676 - nucleic acid binding|GO:0004824 - lysine-tRNA ligase activity|GO:0005524 - ATP binding|GO:0005737 - cytoplasm|GO:0006430 - lysyl-tRNA aminoacylation	tRNA aminoacylation, Lys	Uniprot (Q8FMH1)|Interpro (Q8FMH1)	KEGG (cef:CE2533)|KEGG GM (cef:CE2533)|KEGG EC (6.1.1.6)	Interpro (IPR004364)|Interpro (IPR006195)|Interpro (IPR002313)|Interpro (IPR018149)|Interpro (IPR012340)|Interpro (IPR004365)|Pfam (PF00152)|Pfam (PF01336)	NCBI (81748846)|EMBL (BA000035)
CE_RS12590	162	Putative 2-amino-4-hydroxy-6-hydroxymethyldihydropteridine pyrophosphokinase	99.39% [486/489]	GO:0003848 - 2-amino-4-hydroxy-6-hydroxymethyldihydropteridine diphosphokinase activity|GO:0009396 - folic acid-containing compound biosynthetic process|GO:0016301 - kinase activity	YgfZ|Folate Biosynthesis|DMT transporter|COG4319|Experimental-PTPS|COG1565|COG3146 experimental|Pterin metabolism 3	Uniprot (Q8FMG6)|Interpro (Q8FMG6)	KEGG (cef:CE2538)|KEGG GM (cef:CE2538)|KEGG EC (2.7.6.3)	Interpro (IPR000550)|Interpro (IPR035907)|Pfam (PF01288)	NCBI (493821594)|EMBL (BA000035)
CE_RS12615	194	Q8FMG1_COREF Hypoxanthine phosphoribosyltransferase OS=Corynebacterium efficiens (strain DSM 44549 / YS-314 / AJ 12310 / JCM 11189 / NBRC 100395) OX=196164 PE=3 SV=1	99.49% [582/585]	GO:0000166 - nucleotide binding|GO:0004422 - hypoxanthine phosphoribosyltransferase activity|GO:0005737 - cytoplasm|GO:0006166 - purine ribonucleoside salvage|GO:0032264 - IMP salvage|GO:0046872 - metal ion binding|GO:0052657 - guanine phosphoribosyltransferase activity	Purine conversions|Cell division-ribosomal stress proteins cluster	Uniprot (Q8FMG1)|Interpro (Q8FMG1)	KEGG (cef:CE2543)|KEGG GM (cef:CE2543)|KEGG EC (2.4.2.8)	Interpro (IPR005904)|Interpro (IPR000836)|Interpro (IPR029057)|Pfam (PF00156)	NCBI (81748837)|EMBL (BA000035)
CE_RS12625	420	Putative D-alanyl-D-alanine carboxypeptidase	99.53% [1260/1266]	GO:0004185 - serine-type carboxypeptidase activity	Murein Hydrolases|COG0523|Metallocarboxypeptidases (EC 3.4.17.-)|Peptidoglycan Biosynthesis|CBSS-84588.1.peg.1247	Uniprot (Q8FMF9)|Interpro (Q8FMF9)	KEGG (cef:CE2545)|KEGG GM (cef:CE2545)|KEGG EC (3.4.16.4)	Interpro (IPR012338)|Interpro (IPR000667)|Pfam (PF02113)	NCBI (493821586)|EMBL (BA000035)
CE_RS12630	158	IPYR_COREF Inorganic pyrophosphatase OS=Corynebacterium efficiens (strain DSM 44549 / YS-314 / AJ 12310 / JCM 11189 / NBRC 100395) OX=196164 GN=ppa PE=3 SV=1	99.37% [474/477]	GO:0000287 - magnesium ion binding|GO:0004427 - inorganic diphosphatase activity|GO:0005737 - cytoplasm|GO:0006796 - phosphate-containing compound metabolic process	Iojap|Phosphate metabolism	Uniprot (Q8FMF8)|Interpro (Q8FMF8)	KEGG (cef:CE2546)|KEGG GM (cef:CE2546)|KEGG EC (3.6.1.1)	Interpro (IPR008162)|Interpro (IPR036649)|Pfam (PF00719)	NCBI (493821585)|EMBL (BA000035)
CE_RS12635	519	SPEE_COREF Polyamine aminopropyltransferase OS=Corynebacterium efficiens (strain DSM 44549 / YS-314 / AJ 12310 / JCM 11189 / NBRC 100395) OX=196164 GN=speE PE=3 SV=1	99.81% [1557/1560]	GO:0004766 - spermidine synthase activity|GO:0005886 - plasma membrane|GO:0008295 - spermidine biosynthetic process|GO:0016021 - integral component of membrane	Polyamine Metabolism	Uniprot (Q8FMF7)|Interpro (Q8FMF7)	KEGG (cef:CE2547)|KEGG GM (cef:CE2547)|KEGG EC (2.5.1.16)	Interpro (IPR036259)|Interpro (IPR030374)|Interpro (IPR030373)|Interpro (IPR029063)|Interpro (IPR001045)	NCBI (493821584)|EMBL (BA000035)
CE_RS12685	46	Uncharacterized protein	100.00% [138/138]			Uniprot (Q8FME7)|Interpro (Q8FME7)	KEGG (cef:CE2559)|KEGG GM (cef:CE2559)		NCBI (81748826)|EMBL (BA000035)
CE_RS12690	547	CH602_COREF 60 kDa chaperonin 2 OS=Corynebacterium efficiens (strain DSM 44549 / YS-314 / AJ 12310 / JCM 11189 / NBRC 100395) OX=196164 GN=groL2 PE=3 SV=1	99.82% [1641/1644]	GO:0005524 - ATP binding|GO:0005737 - cytoplasm|GO:0042026 - protein refolding|GO:0051082 - unfolded protein binding	GroEL GroES|Staphylococcal pathogenicity islands SaPI	Uniprot (Q8CY22)|Interpro (Q8CY22)	KEGG (cef:CE2561)|KEGG GM (cef:CE2561)	Interpro (IPR018370)|Interpro (IPR001844)|Interpro (IPR002423)|Interpro (IPR027409)|Interpro (IPR027413)|Interpro (IPR027410)|Pfam (PF00118)	NCBI (493821572)|EMBL (BA000035)
CE_RS12720	163	Putative Na+/H+ antiporter	99.39% [489/492]	GO:0016021 - integral component of membrane	Multi-subunit cation antiporter	Uniprot (Q8FMD9)|Interpro (Q8FMD9)	KEGG (cef:CE2568)|KEGG GM (cef:CE2568)	Interpro (IPR039428)|Pfam (PF00420)	NCBI (493821566)|EMBL (BA000035)
CE_RS12765	193	DEF2_COREF Peptide deformylase 2 OS=Corynebacterium efficiens (strain DSM 44549 / YS-314 / AJ 12310 / JCM 11189 / NBRC 100395) OX=196164 GN=def2 PE=3 SV=1	99.48% [579/582]	GO:0006412 - translation|GO:0042586 - peptide deformylase activity|GO:0046872 - metal ion binding	Conserved gene cluster associated with Met-tRNA formyltransferase|Translation termination factors bacterial|Bacterial RNA-metabolizing Zn-dependent hydrolases|At5g63420|CBSS-89187.3.peg.2957|Dehydrogenase complexes	Uniprot (Q8FMD0)|Interpro (Q8FMD0)	KEGG (cef:CE2577)|KEGG GM (cef:CE2577)|KEGG EC (3.5.1.88)	Interpro (IPR023635)|Interpro (IPR036821)|Pfam (PF01327)	NCBI (493821557)|EMBL (BA000035)
CE_RS12770	335	Q8FMC9_COREF N-acetyltransferase domain-containing protein OS=Corynebacterium efficiens (strain DSM 44549 / YS-314 / AJ 12310 / JCM 11189 / NBRC 100395) OX=196164 PE=4 SV=1	99.70% [1005/1008]	GO:0008080 - N-acetyltransferase activity		Uniprot (Q8FMC9)|Interpro (Q8FMC9)	KEGG (cef:CE2578)|KEGG GM (cef:CE2578)|KEGG EC (2.3.1.1)	Interpro (IPR016181)|Interpro (IPR000182)|Pfam (PF00583)	NCBI (81748812)|EMBL (BA000035)
CE_RS12830	460	Phosphate acetyltransferase	99.78% [1380/1383]	GO:0016407 - acetyltransferase activity	Fermentations: Lactate|Pyruvate metabolism II: acetyl-CoA, acetogenesis from pyruvate|Ethanolamine utilization|Fermentations: Mixed acid|Propanediol utilization|Threonine anaerobic catabolism gene cluster	Uniprot (Q8FMB6)|Interpro (Q8FMB6)	KEGG (cef:CE2591)|KEGG GM (cef:CE2591)|KEGG EC (2.3.1.8)	Interpro (IPR004614)|Interpro (IPR042113)|Interpro (IPR042112)|Interpro (IPR002505)|Pfam (PF01515)	NCBI (81748803)|EMBL (BA000035)
CE_RS12835	455	Putative ferredoxin/adrenodoxin reductase	99.78% [1365/1368]	GO:0016491 - oxidoreductase activity	Inorganic Sulfur Assimilation	Uniprot (Q8FMB5)|Interpro (Q8FMB5)	KEGG (cef:CE2592)|KEGG GM (cef:CE2592)|KEGG EC (1.18.1.2)	Interpro (IPR036188)|Interpro (IPR023753)|Interpro (IPR021163)|Pfam (PF07992)	NCBI (81748802)|EMBL (BA000035)
CE_RS12865	283	Uncharacterized protein	99.65% [849/852]	GO:0003951 - NAD+ kinase activity		Uniprot (Q8FMA9)|Interpro (Q8FMA9)	KEGG (cef:CE2598)|KEGG GM (cef:CE2598)	Interpro (IPR017438)|Interpro (IPR016064)	NCBI (81748798)|EMBL (BA000035)
CE_RS12915	467	Multidrug resistance protein	99.57% [1401/1407]	GO:0016021 - integral component of membrane|GO:0022857 - transmembrane transporter activity		Uniprot (Q8FM99)|Interpro (Q8FM99)	KEGG (cef:CE2608)|KEGG GM (cef:CE2608)	Interpro (IPR011701)|Interpro (IPR020846)|Interpro (IPR036259)|Pfam (PF07690)	NCBI (493821525)|EMBL (BA000035)
CE_RS12985	81	Uncharacterized protein	96.43% [243/252]			Uniprot (Q8FM84)|Interpro (Q8FM84)	KEGG (cef:CE2623)|KEGG GM (cef:CE2623)		NCBI (81748776)|EMBL (BA000035)
CE_RS13050	188	Q8FM71_COREF PNP_UDP_1 domain-containing protein OS=Corynebacterium efficiens (strain DSM 44549 / YS-314 / AJ 12310 / JCM 11189 / NBRC 100395) OX=196164 PE=4 SV=1	98.95% [564/570]	GO:0003824 - catalytic activity|GO:0009116 - nucleoside metabolic process	Omega-amidase|CBSS-320388.3.peg.3759|Menaquinone Biosynthesis via Futalosine|Adenosyl nucleosidases|Polyamine Metabolism|Methionine Degradation|Menaquinone Biosynthesis via Futalosine -- gjo|Methionine Salvage|Methionine Biosynthesis	Uniprot (Q8FM71)|Interpro (Q8FM71)	KEGG (cef:CE2636)|KEGG GM (cef:CE2636)|KEGG EC (3.2.2.9)	Interpro (IPR000845)|Interpro (IPR035994)|Pfam (PF01048)	NCBI (493821495)|EMBL (BA000035)
CE_RS13060	323	Q8FM69_COREF Probable membrane transporter protein OS=Corynebacterium efficiens (strain DSM 44549 / YS-314 / AJ 12310 / JCM 11189 / NBRC 100395) OX=196164 PE=3 SV=1	99.69% [969/972]	GO:0005886 - plasma membrane|GO:0016021 - integral component of membrane	Cysteine Biosynthesis|Inorganic Sulfur Assimilation	Uniprot (Q8FM69)|Interpro (Q8FM69)	KEGG (cef:CE2638)|KEGG GM (cef:CE2638)	Interpro (IPR002781)|Pfam (PF01925)	NCBI (493821493)|EMBL (BA000035)
CE_RS13075	308	Q8FM66_COREF Sulfate adenylyltransferase OS=Corynebacterium efficiens (strain DSM 44549 / YS-314 / AJ 12310 / JCM 11189 / NBRC 100395) OX=196164 PE=3 SV=1	99.68% [924/927]	GO:0004781 - sulfate adenylyltransferase (ATP) activity|GO:0005524 - ATP binding|GO:0019419 - sulfate reduction	Cysteine Biosynthesis|Inorganic Sulfur Assimilation	Uniprot (Q8FM66)|Interpro (Q8FM66)	KEGG (cef:CE2641)|KEGG GM (cef:CE2641)|KEGG EC (2.7.7.4)	Interpro (IPR002500)|Interpro (IPR014729)|Interpro (IPR011784)|Pfam (PF01507)	NCBI (81748761)|EMBL (BA000035)
CE_RS13095	457	Putative ferredoxin/ferredoxin--NADP reductase	99.78% [1371/1374]	GO:0016491 - oxidoreductase activity	Inorganic Sulfur Assimilation	Uniprot (Q8FM62)|Interpro (Q8FM62)	KEGG (cef:CE2645)|KEGG GM (cef:CE2645)|KEGG EC (1.18.1.2)	Interpro (IPR036188)|Interpro (IPR023753)|Interpro (IPR021163)|Pfam (PF07992)	NCBI (493821485)|EMBL (BA000035)
CE_RS13215	527	Q8FM40_COREF PG_binding_4 domain-containing protein OS=Corynebacterium efficiens (strain DSM 44549 / YS-314 / AJ 12310 / JCM 11189 / NBRC 100395) OX=196164 PE=4 SV=1	99.81% [1581/1584]	GO:0016021 - integral component of membrane		Uniprot (Q8FM40)|Interpro (Q8FM40)	KEGG (cef:CE2667)|KEGG GM (cef:CE2667)	Interpro (IPR022029)|Interpro (IPR007391)|Pfam (PF12229)|Pfam (PF04294)	NCBI (81748738)|EMBL (BA000035)
CE_RS13225	395	Putative beta-N-acetylglucosaminidase	99.50% [1185/1191]	GO:0004553 - hydrolase activity hydrolyzing O-glycosyl compounds|GO:0005975 - carbohydrate metabolic process	N-Acetyl-Galactosamine and Galactosamine Utilization|Purine Utilization|Chitin and N-acetylglucosamine utilization	Uniprot (Q8FM37)|Interpro (Q8FM37)	KEGG (cef:CE2670)|KEGG GM (cef:CE2670)|KEGG EC (3.2.1.52)	Interpro (IPR001764)|Interpro (IPR036962)|Interpro (IPR017853)|Pfam (PF00933)	NCBI (493821458)|EMBL (BA000035)
CE_RS13250	258	Putative ABC transporter ATP-binding protein	99.61% [774/777]	GO:0005524 - ATP binding|GO:0016887 - ATPase activity		Uniprot (Q8FM32)|Interpro (Q8FM32)	KEGG (cef:CE2675)|KEGG GM (cef:CE2675)	Interpro (IPR003593)|Interpro (IPR003439)|Interpro (IPR017871)|Interpro (IPR027417)|Pfam (PF00005)	NCBI (493821453)|EMBL (BA000035)
CE_RS13260	363	Putative ABC transporter permease protein	99.73% [1089/1092]	GO:0005886 - plasma membrane|GO:0016021 - integral component of membrane|GO:0022857 - transmembrane transporter activity		Uniprot (Q8FM30)|Interpro (Q8FM30)	KEGG (cef:CE2677)|KEGG GM (cef:CE2677)	Interpro (IPR037294)|Interpro (IPR000522)|Pfam (PF01032)	NCBI (81748729)|EMBL (BA000035)
CE_RS13280	262	Uncharacterized protein	99.62% [786/789]	GO:0016021 - integral component of membrane		Uniprot (Q8FM26)|Interpro (Q8FM26)	KEGG (cef:CE2681)|KEGG GM (cef:CE2681)	Interpro (IPR021424)|Pfam (PF11271)	NCBI (81748725)|EMBL (BA000035)
CE_RS13310	260	Q8FM19_COREF Methyltransf_11 domain-containing protein OS=Corynebacterium efficiens (strain DSM 44549 / YS-314 / AJ 12310 / JCM 11189 / NBRC 100395) OX=196164 PE=4 SV=1	99.24% [780/786]	GO:0008168 - methyltransferase activity		Uniprot (Q8FM19)|Interpro (Q8FM19)	KEGG (cef:CE2688)|KEGG GM (cef:CE2688)	Interpro (IPR013216)|Interpro (IPR029063)|Pfam (PF08241)	NCBI (493821439)|EMBL (BA000035)
CE_RS13325	612	PCKG_COREF Phosphoenolpyruvate carboxykinase [GTP] OS=Corynebacterium efficiens (strain DSM 44549 / YS-314 / AJ 12310 / JCM 11189 / NBRC 100395) OX=196164 GN=pckG PE=3 SV=2	97.61% [1836/1881]	GO:0004613 - phosphoenolpyruvate carboxykinase (GTP) activity|GO:0005525 - GTP binding|GO:0005737 - cytoplasm|GO:0006094 - gluconeogenesis|GO:0030145 - manganese ion binding	Pyruvate metabolism I: anaplerotic reactions, PEP	Uniprot (Q8FM16)|Interpro (Q8FM16)	KEGG (cef:CE2691)|KEGG GM (cef:CE2691)|KEGG EC (4.1.1.32)	Interpro (IPR018091)|Interpro (IPR013035)|Interpro (IPR008209)|Interpro (IPR035077)|Interpro (IPR035078)|Interpro (IPR008210)|Pfam (PF00821)|Pfam (PF17297)	NCBI (39931984)|EMBL (BA000035)
CE_RS13365	120	Uncharacterized protein	98.36% [360/366]	GO:0016021 - integral component of membrane		Uniprot (Q8FM07)|Interpro (Q8FM07)	KEGG (cef:CE2700)|KEGG GM (cef:CE2700)	Interpro (IPR021414)|Pfam (PF11255)	NCBI (493821427)|EMBL (BA000035)
CE_RS13485	256	Putative transcription regulator	99.61% [768/771]	GO:0003677 - DNA binding|GO:0003700 - DNA-binding transcription factor activity		Uniprot (Q8FLY4)|Interpro (Q8FLY4)	KEGG (cef:CE2725)|KEGG GM (cef:CE2725)	Interpro (IPR028978)|Interpro (IPR000524)|Interpro (IPR011663)|Interpro (IPR036388)|Interpro (IPR036390)|Pfam (PF00392)|Pfam (PF07702)	NCBI (311809492)|EMBL (BA000035)
CE_RS13495	114	Uncharacterized protein	99.13% [342/345]			Uniprot (Q8FLY2)|Interpro (Q8FLY2)	KEGG (cef:CE2727)|KEGG GM (cef:CE2727)	Interpro (IPR010428)|Interpro (IPR038555)|Pfam (PF06262)	NCBI (493821399)|EMBL (BA000035)
CE_RS13530	379	Putative amidase	99.74% [1137/1140]	GO:0004040 - amidase activity		Uniprot (Q8FLX6)|Interpro (Q8FLX6)	KEGG (cef:CE2733)|KEGG GM (cef:CE2733)	Interpro (IPR000120)|Interpro (IPR020556)|Interpro (IPR023631)|Interpro (IPR036928)|Pfam (PF01425)	NCBI (81748681)|EMBL (BA000035)
CE_RS13585	288	Q8FLW3_COREF LytR_cpsA_psr domain-containing protein OS=Corynebacterium efficiens (strain DSM 44549 / YS-314 / AJ 12310 / JCM 11189 / NBRC 100395) OX=196164 PE=4 SV=1	99.65% [864/867]	GO:0016021 - integral component of membrane	Cell envelope-associated LytR-CpsA-Psr transcriptional attenuators	Uniprot (Q8FLW3)|Interpro (Q8FLW3)	KEGG (cef:CE2746)|KEGG GM (cef:CE2746)	Interpro (IPR004474)|Pfam (PF03816)	NCBI (81748668)|EMBL (BA000035)
CE_RS13605	257	Q8FLV9_COREF GP-PDE domain-containing protein OS=Corynebacterium efficiens (strain DSM 44549 / YS-314 / AJ 12310 / JCM 11189 / NBRC 100395) OX=196164 PE=4 SV=1	99.61% [771/774]	GO:0006629 - lipid metabolic process|GO:0008081 - phosphoric diester hydrolase activity	Glycerol and Glycerol-3-phosphate Uptake and Utilization	Uniprot (Q8FLV9)|Interpro (Q8FLV9)	KEGG (cef:CE2750)|KEGG GM (cef:CE2750)|KEGG EC (3.1.4.46)	Interpro (IPR030395)|Interpro (IPR017946)|Pfam (PF03009)	NCBI (493821375)|EMBL (BA000035)
CE_RS13635	195	Q8FLV3_COREF FMN_red domain-containing protein OS=Corynebacterium efficiens (strain DSM 44549 / YS-314 / AJ 12310 / JCM 11189 / NBRC 100395) OX=196164 PE=4 SV=1	99.49% [585/588]	GO:0016491 - oxidoreductase activity		Uniprot (Q8FLV3)|Interpro (Q8FLV3)	KEGG (cef:CE2756)|KEGG GM (cef:CE2756)	Interpro (IPR029039)|Interpro (IPR005025)|Pfam (PF03358)	NCBI (259166728)|EMBL (BA000035)
CE_RS13760	212	Putative two-component response regulator	99.53% [636/639]	GO:0000160 - phosphorelay signal transduction system|GO:0003677 - DNA binding|GO:0006355 - regulation of transcription DNA-templated	Heme, hemin uptake and utilization systems in GramPositives	Uniprot (Q8FLS8)|Interpro (Q8FLS8)	KEGG (cef:CE2782)|KEGG GM (cef:CE2782)	Interpro (IPR011006)|Interpro (IPR016032)|Interpro (IPR001789)|Interpro (IPR000792)|Pfam (PF00196)|Pfam (PF00072)	NCBI (81846756)|EMBL (BA000035)
CE_RS13930	149	Uncharacterized protein	98.68% [447/453]			Uniprot (Q8FLP3)|Interpro (Q8FLP3)	KEGG (cef:CE2825)|KEGG GM (cef:CE2825)	Interpro (IPR035169)|Pfam (PF17249)	NCBI (259163992)|EMBL (BA000035)
CE_RS13940	314	Uncharacterized protein	99.68% [942/945]			Uniprot (Q8FLP1)|Interpro (Q8FLP1)	KEGG (cef:CE2827)|KEGG GM (cef:CE2827)	Interpro (IPR006015)|Interpro (IPR006016)|Pfam (PF00582)	NCBI (493821310)|EMBL (BA000035)
CE_RS13950	112	Q8FLN9_COREF ABM domain-containing protein OS=Corynebacterium efficiens (strain DSM 44549 / YS-314 / AJ 12310 / JCM 11189 / NBRC 100395) OX=196164 PE=4 SV=1	99.12% [336/339]			Uniprot (Q8FLN9)|Interpro (Q8FLN9)	KEGG (cef:CE2829)|KEGG GM (cef:CE2829)|KEGG EC (1.14.99.57)	Interpro (IPR007138)|Interpro (IPR011008)|Pfam (PF03992)	NCBI (493821308)|EMBL (BA000035)
CE_RS13965	495	Y2832_COREF UPF0371 protein CE2832 OS=Corynebacterium efficiens (strain DSM 44549 / YS-314 / AJ 12310 / JCM 11189 / NBRC 100395) OX=196164 GN=CE2832 PE=3 SV=1	99.80% [1485/1488]			Uniprot (Q8FLN6)|Interpro (Q8FLN6)	KEGG (cef:CE2832)|KEGG GM (cef:CE2832)	Interpro (IPR014999)|Pfam (PF08903)	NCBI (493821305)|EMBL (BA000035)
CE_RS14005	513	Putative gluconokinase	99.81% [1539/1542]	GO:0005975 - carbohydrate metabolic process|GO:0016301 - kinase activity|GO:0016773 - phosphotransferase activity alcohol group as acceptor		Uniprot (Q8FLM8)|Interpro (Q8FLM8)	KEGG (cef:CE2840)|KEGG GM (cef:CE2840)|KEGG EC (2.7.1.12)	Interpro (IPR043129)|Interpro (IPR000577)|Interpro (IPR018485)|Interpro (IPR018484)|Pfam (PF02782)|Pfam (PF00370)	NCBI (499388638)|EMBL (BA000035)
CE_RS14105	375	Putative 12-dioxygenase	99.73% [1125/1128]	GO:0051213 - dioxygenase activity	Gentisare degradation|Salicylate and gentisate catabolism	Uniprot (Q8FLK8)|Interpro (Q8FLK8)	KEGG (cef:CE2860)|KEGG GM (cef:CE2860)|KEGG EC (1.13.11.4)	Interpro (IPR013096)|Interpro (IPR014710)|Interpro (IPR011051)|Pfam (PF07883)	NCBI (81748577)|EMBL (BA000035)
CE_RS14110	255	Putative transcription regulator	99.61% [765/768]	GO:0003677 - DNA binding|GO:0006355 - regulation of transcription DNA-templated	Homogentisate pathway of aromatic compound degradation	Uniprot (Q8FLK7)|Interpro (Q8FLK7)	KEGG (cef:CE2861)|KEGG GM (cef:CE2861)	Interpro (IPR029016)|Interpro (IPR014757)|Interpro (IPR005471)|Interpro (IPR036388)|Interpro (IPR036390)|Pfam (PF09339)|Pfam (PF01614)	NCBI (81748576)|EMBL (BA000035)
CE_RS14160	418	TRPB1_COREF Tryptophan synthase beta chain 1 OS=Corynebacterium efficiens (strain DSM 44549 / YS-314 / AJ 12310 / JCM 11189 / NBRC 100395) OX=196164 GN=trpB1 PE=3 SV=1	99.76% [1254/1257]	GO:0004834 - tryptophan synthase activity	Tryptophan synthesis|Auxin biosynthesis|Chorismate: Intermediate for synthesis of Tryptophan, PAPA antibiotics, PABA, 3-hydroxyanthranilate and more.	Uniprot (Q8FLJ6)|Interpro (Q8FLJ6)	KEGG (cef:CE2872)|KEGG GM (cef:CE2872)|KEGG EC (4.2.1.20)	Interpro (IPR001926)|Interpro (IPR006653)|Interpro (IPR006654)|Interpro (IPR023026)|Interpro (IPR036052)|Pfam (PF00291)	NCBI (493821263)|EMBL (BA000035)
CE_RS14305	218	Q8FSY8_COREF Transcriptional regulatory protein OS=Corynebacterium efficiens (strain DSM 44549 / YS-314 / AJ 12310 / JCM 11189 / NBRC 100395) OX=196164 PE=4 SV=1	99.54% [654/657]	GO:0000160 - phosphorelay signal transduction system|GO:0003677 - DNA binding|GO:0003700 - DNA-binding transcription factor activity|GO:0005737 - cytoplasm	Citrate Utilization System (CitAB, CitH, and tctABC)	Uniprot (Q8FSY8)|Interpro (Q8FSY8)	KEGG (cef:CE2904)|KEGG GM (cef:CE2904)	Interpro (IPR011991)|Interpro (IPR011006)|Interpro (IPR000835)|Interpro (IPR024187)|Interpro (IPR001789)|Interpro (IPR036388)|Interpro (IPR036390)|Pfam (PF12802)|Pfam (PF00072)	NCBI (493821229)|EMBL (BA000035)
CE_RS14385	116	Uncharacterized protein	99.15% [348/351]	GO:0016021 - integral component of membrane		Uniprot (Q8FSW9)|Interpro (Q8FSW9)	KEGG (cef:CE2925)|KEGG GM (cef:CE2925)	Interpro (IPR008407)|Pfam (PF05437)	NCBI (493821212)|EMBL (BA000035)
CE_RS14420	221	Putative RNA polymerase sigma factor	99.55% [663/666]	GO:0003677 - DNA binding|GO:0003700 - DNA-binding transcription factor activity|GO:0006352 - DNA-templated transcription initiation|GO:0016987 - sigma factor activity	SigmaB stress responce regulation|CBSS-316057.3.peg.1308	Uniprot (Q8FSW2)|Interpro (Q8FSW2)	KEGG (cef:CE2932)|KEGG GM (cef:CE2932)	Interpro (IPR039425)|Interpro (IPR014284)|Interpro (IPR007627)|Interpro (IPR013249)|Interpro (IPR013325)|Interpro (IPR013324)|Interpro (IPR036388)|Pfam (PF04542)|Pfam (PF08281)	NCBI (81750384)|EMBL (BA000035)
CE_RS14465	310	Putative chromosome partitioning protein ParA	99.68% [930/933]		Two cell division clusters relating to chromosome partitioning|Bacterial Cytoskeleton|Plasmid replication	Uniprot (Q8FSV2)|Interpro (Q8FSV2)	KEGG (cef:CE2942)|KEGG GM (cef:CE2942)	Interpro (IPR025669)|Interpro (IPR027417)|Pfam (PF13614)	NCBI (493821193)|EMBL (BA000035)
Locus tag	Length	Product	Completeness	Gene onthology	SEED	Protein databases	Genome annotation databases	Family and domain databases	Crossreferences
cg0004	394	A0A072ZDS5_CORGT Beta sliding clamp OS=Corynebacterium glutamicum ATCC 14067 OX=1079988 GN=KIQ_003785 PE=3 SV=1	99.75% [1182/1185]	GO:0003677 - DNA binding|GO:0003887 - DNA-directed DNA polymerase activity|GO:0005737 - cytoplasm|GO:0006260 - DNA replication|GO:0008408 - 3'-5' exonuclease activity|GO:0009360 - DNA polymerase III complex		Uniprot (A0A072ZDS5)|Interpro (A0A072ZDS5)		Interpro (IPR001001)|Interpro (IPR022635)|Interpro (IPR022637)|Interpro (IPR022634)|Pfam (PF00712)|Pfam (PF02767)|Pfam (PF02768)	NCBI (1229449116)|EMBL (AGQQ02000002)
cg0005	394	RECF_CORGL DNA replication and repair protein RecF OS=Corynebacterium glutamicum (strain ATCC 13032 / DSM 20300 / JCM 1318 / LMG 3730 / NCIMB 10025) OX=196627 GN=recF PE=3 SV=1	99.75% [1182/1185]	GO:0003697 - single-stranded DNA binding|GO:0005524 - ATP binding|GO:0005737 - cytoplasm|GO:0006260 - DNA replication|GO:0006281 - DNA repair|GO:0009432 - SOS response		Uniprot (Q6M8X7)|Interpro (Q6M8X7)	KEGG (cgl:NCgl0003)|KEGG GM (cgl:NCgl0003)	Interpro (IPR001238)|Interpro (IPR018078)|Interpro (IPR027417)|Interpro (IPR003395)|Interpro (IPR042174)|Pfam (PF02463)	NCBI (499322818)|EMBL (BX927148)
cg0006	162	R0HV81_CORCT UPF0232 protein J433_11277 OS=Corynebacterium crenatum MT OX=1310164 GN=J433_11277 PE=3 SV=1	99.39% [486/489]			Uniprot (R0HV81)|Interpro (R0HV81)		Interpro (IPR007922)|Interpro (IPR023007)|Pfam (PF05258)	NCBI (489952031)|EMBL (AQPS01000031)
cg0007	684	Q8NUD3_CORGL DNA gyrase subunit B OS=Corynebacterium glutamicum (strain ATCC 13032 / DSM 20300 / JCM 1318 / LMG 3730 / NCIMB 10025) OX=196627 GN=gyrB PE=3 SV=1	99.85% [2052/2055]	GO:0003677 - DNA binding|GO:0003918 - DNA topoisomerase type II (double strand cut ATP-hydrolyzing) activity|GO:0005524 - ATP binding|GO:0005694 - chromosome|GO:0005737 - cytoplasm|GO:0006261 - DNA-dependent DNA replication|GO:0006265 - DNA topological change|GO:0046872 - metal ion binding		Uniprot (Q8NUD3)|Interpro (Q8NUD3)	KEGG (cgl:NCgl0005)|KEGG GM (cgl:NCgl0005)|KEGG EC (5.6.2.2)	Interpro (IPR002288)|Interpro (IPR011557)|Interpro (IPR003594)|Interpro (IPR036890)|Interpro (IPR020568)|Interpro (IPR014721)|Interpro (IPR001241)|Interpro (IPR013760)|Interpro (IPR013759)|Interpro (IPR013506)|Interpro (IPR018522)|Interpro (IPR006171)|Pfam (PF00204)|Pfam (PF00986)|Pfam (PF02518)|Pfam (PF01751)	NCBI (81847758)|EMBL (BA000036)
cg0008	321	Q8NUD2_CORGL Hydrolase_4 domain-containing protein OS=Corynebacterium glutamicum (strain ATCC 13032 / DSM 20300 / JCM 1318 / LMG 3730 / NCIMB 10025) OX=196627 GN=Cgl0007 PE=4 SV=1	99.38% [963/969]			Uniprot (Q8NUD2)|Interpro (Q8NUD2)	KEGG (cgl:NCgl0006)|KEGG GM (cgl:NCgl0006)	Interpro (IPR029058)|Interpro (IPR022742)|Interpro (IPR017208)|Pfam (PF12146)	NCBI (499322820)|EMBL (BA000036)
cg0009	222	Hypothetical membrane protein	99.11% [666/672]	GO:0016021 - integral component of membrane		Uniprot (Q8NUD1)|Interpro (Q8NUD1)	KEGG (cgl:NCgl0007)|KEGG GM (cgl:NCgl0007)	Interpro (IPR038750)	NCBI (81761881)|EMBL (BA000036)
cg0010	147	Uncharacterized protein	99.32% [441/444]			Uniprot (Q8NUD0)|Interpro (Q8NUD0)	KEGG (cgl:NCgl0008)|KEGG GM (cgl:NCgl0008)		NCBI (499322822)|EMBL (BA000036)
cg0012	356	Uncharacterized protein	99.44% [1068/1074]			Uniprot (Q8NUC9)|Interpro (Q8NUC9)	KEGG (cgl:NCgl0009)|KEGG GM (cgl:NCgl0009)	Interpro (IPR043129)|Interpro (IPR000600)|Interpro (IPR036388)|Interpro (IPR036390)	NCBI (499322823)|EMBL (BA000036)
cg0013	87	Uncharacterized protein	98.86% [261/264]			Uniprot (R0JJ30)|Interpro (R0JJ30)			NCBI (489952037)|EMBL (AQPS01000031)
cg0014	82	CopG family protein	98.80% [246/249]			Uniprot (A0A2T3HG04)|Interpro (A0A2T3HG04)			NCBI (499322824)|EMBL (APJJ01000001)
cg0015	855	R0JMR8_CORCT DNA gyrase subunit A OS=Corynebacterium crenatum MT OX=1310164 GN=gyrA PE=3 SV=1	99.77% [2565/2571]	GO:0003677 - DNA binding|GO:0003918 - DNA topoisomerase type II (double strand cut ATP-hydrolyzing) activity|GO:0005524 - ATP binding|GO:0005694 - chromosome|GO:0005737 - cytoplasm|GO:0006261 - DNA-dependent DNA replication|GO:0006265 - DNA topological change		Uniprot (R0JMR8)|Interpro (R0JMR8)		Interpro (IPR005743)|Interpro (IPR006691)|Interpro (IPR035516)|Interpro (IPR013760)|Interpro (IPR002205)|Interpro (IPR013758)|Interpro (IPR013757)|Pfam (PF03989)|Pfam (PF00521)	NCBI (489952039)|EMBL (AQPS01000031)
cg0016	114	Membrane protein	99.13% [342/345]	GO:0016021 - integral component of membrane		Uniprot (A0A072Z450)|Interpro (A0A072Z450)		Interpro (IPR021949)|Pfam (PF12089)	NCBI (1229449127)|EMBL (AGQQ02000002)
cg0018	345	Y015_CORGL UPF0324 membrane protein Cgl0015/cg0018 OS=Corynebacterium glutamicum (strain ATCC 13032 / DSM 20300 / JCM 1318 / LMG 3730 / NCIMB 10025) OX=196627 GN=Cgl0015 PE=3 SV=1	99.71% [1035/1038]	GO:0005886 - plasma membrane|GO:0016021 - integral component of membrane		Uniprot (Q6M8W7)|Interpro (Q6M8W7)	KEGG (cgl:NCgl0014)|KEGG GM (cgl:NCgl0014)	Interpro (IPR018383)|Pfam (PF03601)	NCBI (499584659)|EMBL (BX927148)
cg0019	298	Transcriptional regulator	99.67% [894/897]	GO:0003677 - DNA binding|GO:0003700 - DNA-binding transcription factor activity		Uniprot (Q8NUC3)|Interpro (Q8NUC3)	KEGG (cgl:NCgl0015)|KEGG GM (cgl:NCgl0015)	Interpro (IPR005119)|Interpro (IPR000847)|Interpro (IPR036388)|Interpro (IPR036390)|Pfam (PF00126)|Pfam (PF03466)	NCBI (499322826)|EMBL (BA000036)
cg0021	140	Uncharacterized protein	99.29% [420/423]			Uniprot (Q8NUC2)|Interpro (Q8NUC2)	KEGG (cgl:NCgl0016)|KEGG GM (cgl:NCgl0016)	Interpro (IPR037883)	NCBI (81761874)|EMBL (BA000036)
cg0025	289	Integral membrane cytochrome biogenesis protein	99.31% [867/873]	GO:0016021 - integral component of membrane|GO:0017004 - cytochrome complex assembly|GO:0055114 - oxidation-reduction process		Uniprot (A0A2T3HG07)|Interpro (A0A2T3HG07)		Interpro (IPR003834)|Pfam (PF02683)	NCBI (499322828)|EMBL (APJJ01000001)
cg0027	123	Uncharacterized protein	99.19% [369/372]	GO:0003677 - DNA binding|GO:0045892 - negative regulation of transcription DNA-templated		Uniprot (Q8NUB9)|Interpro (Q8NUB9)	KEGG (cgl:NCgl0019)|KEGG GM (cgl:NCgl0019)	Interpro (IPR005650)|Interpro (IPR036388)|Interpro (IPR036390)|Pfam (PF03965)	NCBI (499322830)|EMBL (BA000036)
cg0029	289	Zn-dependent protease with chaperone function	99.66% [867/870]	GO:0004222 - metalloendopeptidase activity|GO:0016021 - integral component of membrane		Uniprot (Q8NUB8)|Interpro (Q8NUB8)	KEGG (cgl:NCgl0020)|KEGG GM (cgl:NCgl0020)	Interpro (IPR001915)|Pfam (PF01435)	NCBI (499322831)|EMBL (BA000036)
cg0040	426	Uncharacterized protein	99.77% [1278/1281]			Uniprot (Q8NUB3)|Interpro (Q8NUB3)	KEGG (cgl:NCgl0025)|KEGG GM (cgl:NCgl0025)	Interpro (IPR011044)|Interpro (IPR015943)	NCBI (499322836)|EMBL (BA000036)
cg0042	283	ABC-type transporter permease components	99.65% [849/852]	GO:0005887 - integral component of plasma membrane|GO:0042626 - ATPase-coupled transmembrane transporter activity|GO:0043190 - ATP-binding cassette (ABC) transporter complex		Uniprot (Q8NUB1)|Interpro (Q8NUB1)	KEGG (cgl:NCgl0027)|KEGG GM (cgl:NCgl0027)	Interpro (IPR037294)|Interpro (IPR001626)|Pfam (PF00950)	NCBI (499322838)|EMBL (BA000036)
cg0043	219	ABC-type transporter ATPase component	99.55% [657/660]	GO:0005524 - ATP binding|GO:0016887 - ATPase activity		Uniprot (Q8NUB0)|Interpro (Q8NUB0)	KEGG (cgl:NCgl0028)|KEGG GM (cgl:NCgl0028)	Interpro (IPR003593)|Interpro (IPR003439)|Interpro (IPR017871)|Interpro (IPR027417)|Pfam (PF00005)	NCBI (499322839)|EMBL (BA000036)
cg0044	327	A4Q9W2_CORGB Peripla_BP_4 domain-containing protein OS=Corynebacterium glutamicum (strain R) OX=340322 GN=cgR_0044 PE=4 SV=1	99.70% [981/984]			Uniprot (A4Q9W2)|Interpro (A4Q9W2)	KEGG (cgt:cgR_0044)|KEGG GM (cgt:cgR_0044)	Interpro (IPR028082)|Interpro (IPR025997)|Pfam (PF13407)	NCBI (499322840)|EMBL (AP009044)
cg0046	253	ABC-type transporter ATPase component	99.61% [759/762]	GO:0005524 - ATP binding|GO:0016887 - ATPase activity		Uniprot (Q8NUA7)|Interpro (Q8NUA7)	KEGG (cgl:NCgl0031)|KEGG GM (cgl:NCgl0031)	Interpro (IPR003593)|Interpro (IPR003439)|Interpro (IPR017871)|Interpro (IPR027417)|Pfam (PF00005)	NCBI (499322841)|EMBL (BA000036)
cg0047	270	Uncharacterized protein	99.63% [810/813]	GO:0016021 - integral component of membrane		Uniprot (Q8NUA6)|Interpro (Q8NUA6)	KEGG (cgl:NCgl0032)|KEGG GM (cgl:NCgl0032)		NCBI (81761861)|EMBL (BA000036)
cg0049	228	Membrane protein	99.13% [684/690]	GO:0004252 - serine-type endopeptidase activity|GO:0016021 - integral component of membrane		Uniprot (A0A072Z542)|Interpro (A0A072Z542)		Interpro (IPR022764)|Interpro (IPR035952)|Pfam (PF01694)	NCBI (1229449157)|EMBL (AGQQ02000002)
cg0051	331	AraC-type DNA-binding domain-containing proteins	99.40% [993/999]	GO:0003700 - DNA-binding transcription factor activity|GO:0043565 - sequence-specific DNA binding		Uniprot (Q8NUA3)|Interpro (Q8NUA3)	KEGG (cgl:NCgl0035)|KEGG GM (cgl:NCgl0035)	Interpro (IPR009057)|Interpro (IPR018060)|Pfam (PF12833)	NCBI (499322844)|EMBL (BA000036)
cg0052	325	ABC-type transporter permease components	95.59% [975/1020]	GO:0005886 - plasma membrane|GO:0016021 - integral component of membrane|GO:0022857 - transmembrane transporter activity		Uniprot (Q8NUA2)|Interpro (Q8NUA2)	KEGG (cgl:NCgl0036)|KEGG GM (cgl:NCgl0036)	Interpro (IPR037294)|Interpro (IPR000522)|Pfam (PF01032)	NCBI (81761857)|EMBL (BA000036)
cg0053	259	ABC-type transporter ATPase component	99.62% [777/780]	GO:0005524 - ATP binding|GO:0016887 - ATPase activity		Uniprot (Q8NUA1)|Interpro (Q8NUA1)	KEGG (cgl:NCgl0037)|KEGG GM (cgl:NCgl0037)	Interpro (IPR003593)|Interpro (IPR003439)|Interpro (IPR017871)|Interpro (IPR027417)|Pfam (PF00005)	NCBI (499322846)|EMBL (BA000036)
cg0054	274	Siderophore-interacting protein	99.64% [822/825]			Uniprot (Q8NUA0)|Interpro (Q8NUA0)	KEGG (cgl:NCgl0038)|KEGG GM (cgl:NCgl0038)	Interpro (IPR013113)|Interpro (IPR039261)|Interpro (IPR007037)|Interpro (IPR039374)|Pfam (PF08021)|Pfam (PF04954)	NCBI (499322847)|EMBL (BA000036)
cg0055	90	A0A072Z3R1_CORGT Cell division protein CrgA OS=Corynebacterium glutamicum ATCC 14067 OX=1079988 GN=crgA PE=3 SV=1	98.90% [270/273]	GO:0005887 - integral component of plasma membrane|GO:0007049 - cell cycle|GO:0051301 - cell division		Uniprot (A0A072Z3R1)|Interpro (A0A072Z3R1)		Interpro (IPR009619)|Pfam (PF06781)	NCBI (1229449161)|EMBL (AGQQ02000002)
cg0057	645	PKN1_CORGL Probable serine/threonine-protein kinase PknB OS=Corynebacterium glutamicum (strain ATCC 13032 / DSM 20300 / JCM 1318 / LMG 3730 / NCIMB 10025) OX=196627 GN=pknB PE=3 SV=1	99.69% [1935/1941]	GO:0004674 - protein serine/threonine kinase activity|GO:0005524 - ATP binding		Uniprot (Q8NU98)|Interpro (Q8NU98)	KEGG (cgl:NCgl0040)|KEGG GM (cgl:NCgl0040)|KEGG EC (2.7.11.1)	Interpro (IPR011009)|Interpro (IPR005543)|Interpro (IPR000719)|Interpro (IPR017441)|Interpro (IPR008271)|Pfam (PF03793)|Pfam (PF00069)	NCBI (499322848)|EMBL (BX927148)
cg0060	473	Cell division protein FtsI/penicillin-binding protein 2	99.58% [1419/1425]	GO:0008658 - penicillin binding|GO:0051301 - cell division		Uniprot (Q8NU96)|Interpro (Q8NU96)	KEGG (cgl:NCgl0042)|KEGG GM (cgl:NCgl0042)	Interpro (IPR012338)|Interpro (IPR001460)|Pfam (PF00905)	NCBI (499322850)|EMBL (BA000036)
cg0061	440	A0A1Q3DLE4_CORGT Cell division membrane protein OS=Corynebacterium glutamicum OX=1718 GN=CS176_0031 PE=3 SV=1	99.55% [1320/1326]	GO:0016021 - integral component of membrane|GO:0051301 - cell division		Uniprot (A0A1Q3DLE4)|Interpro (A0A1Q3DLE4)		Interpro (IPR001182)|Pfam (PF01098)	EMBL (FUIB01000046)
cg0062	450	Protein serine/threonine phosphatases	99.56% [1350/1356]	GO:0004722 - protein serine/threonine phosphatase activity|GO:0016021 - integral component of membrane		Uniprot (Q8NU94)|Interpro (Q8NU94)	KEGG (cgl:NCgl0044)|KEGG GM (cgl:NCgl0044)|KEGG EC (3.1.3.16)	Interpro (IPR015655)|Interpro (IPR036457)|Interpro (IPR001932)	NCBI (499322852)|EMBL (BA000036)
cg0063	154	Signal peptide protein	99.35% [462/465]			Uniprot (A0A072Z550)|Interpro (A0A072Z550)		Interpro (IPR000253)|Interpro (IPR008984)|Pfam (PF00498)	NCBI (1229449167)|EMBL (AGQQ02000002)
cg0064	295	Signal peptide protein	98.66% [885/897]			Uniprot (A0A072Z3A6)|Interpro (A0A072Z3A6)		Interpro (IPR022128)|Interpro (IPR000253)|Interpro (IPR042287)|Interpro (IPR008984)|Pfam (PF12401)|Pfam (PF00498)	NCBI (658107029)|EMBL (AGQQ02000002)
cg0066	157	Uncharacterized protein	99.37% [471/474]			Uniprot (Q8NU90)|Interpro (Q8NU90)	KEGG (cgl:NCgl0048)|KEGG GM (cgl:NCgl0048)		NCBI (499322855)|EMBL (BA000036)
cg0067	490	NAD-dependent aldehyde dehydrogenases	99.80% [1470/1473]	GO:0009013 - succinate-semialdehyde dehydrogenase		Uniprot (Q8NU89)|Interpro (Q8NU89)	KEGG (cgl:NCgl0049)|KEGG GM (cgl:NCgl0049)|KEGG EC (1.2.1.16)	Interpro (IPR016161)|Interpro (IPR016163)|Interpro (IPR029510)|Interpro (IPR016162)|Interpro (IPR015590)|Pfam (PF00171)	NCBI (499322856)|EMBL (BA000036)
cg0070	317	Q8NU88_CORGL Phe_hydrox_dim domain-containing protein OS=Corynebacterium glutamicum (strain ATCC 13032 / DSM 20300 / JCM 1318 / LMG 3730 / NCIMB 10025) OX=196627 GN=Cgl0050 PE=4 SV=1	99.37% [951/957]			Uniprot (Q8NU88)|Interpro (Q8NU88)	KEGG (cgl:NCgl0050)|KEGG GM (cgl:NCgl0050)|KEGG EC (1.14.13.7)	Interpro (IPR012941)|Interpro (IPR038220)|Interpro (IPR036249)|Pfam (PF07976)	NCBI (499322857)|EMBL (BA000036)
cg0072	248	Q8NU86_CORGL Probable membrane transporter protein OS=Corynebacterium glutamicum (strain ATCC 13032 / DSM 20300 / JCM 1318 / LMG 3730 / NCIMB 10025) OX=196627 GN=Cgl0053 PE=3 SV=1	99.60% [744/747]	GO:0005886 - plasma membrane|GO:0016021 - integral component of membrane		Uniprot (Q8NU86)|Interpro (Q8NU86)	KEGG (cgl:NCgl0052)|KEGG GM (cgl:NCgl0052)	Interpro (IPR002781)|Pfam (PF01925)	NCBI (81761846)|EMBL (BA000036)
cg0073	97	Rhodanese-related sulfurtransferases	98.98% [291/294]	GO:0016740 - transferase activity		Uniprot (Q8NU85)|Interpro (Q8NU85)	KEGG (cgl:NCgl0053)|KEGG GM (cgl:NCgl0053)	Interpro (IPR001763)|Interpro (IPR036873)|Pfam (PF00581)	NCBI (499322860)|EMBL (BA000036)
cg0074	197	Rhodanese-related sulfurtransferases	99.49% [591/594]	GO:0016740 - transferase activity		Uniprot (Q8NU84)|Interpro (Q8NU84)	KEGG (cgl:NCgl0054)|KEGG GM (cgl:NCgl0054)	Interpro (IPR021309)|Interpro (IPR001763)|Interpro (IPR036873)|Pfam (PF11127)|Pfam (PF00581)	NCBI (499322861)|EMBL (BA000036)
cg0075	85	Cytoplasmic protein	98.84% [255/258]	GO:0003677 - DNA binding|GO:0006355 - regulation of transcription DNA-templated|GO:0046872 - metal ion binding		Uniprot (A0A172QQ62)|Interpro (A0A172QQ62)	KEGG (ccjz:ccrud_00285)|KEGG GM (ccjz:ccrud_00285)	Interpro (IPR003735)|Interpro (IPR038390)|Pfam (PF02583)	NCBI (1027915333)|EMBL (CP015622)
cg0076	285	Uncharacterized protein	99.65% [855/858]			Uniprot (Q8NU82)|Interpro (Q8NU82)	KEGG (cgl:NCgl0056)|KEGG GM (cgl:NCgl0056)		NCBI (499322863)|EMBL (BA000036)
cg0077	280	Q8NU81_CORGL VTC domain-containing protein OS=Corynebacterium glutamicum (strain ATCC 13032 / DSM 20300 / JCM 1318 / LMG 3730 / NCIMB 10025) OX=196627 GN=Cgl0058 PE=4 SV=1	99.64% [840/843]			Uniprot (Q8NU81)|Interpro (Q8NU81)	KEGG (cgl:NCgl0057)|KEGG GM (cgl:NCgl0057)	Interpro (IPR033469)|Interpro (IPR018966)|Pfam (PF09359)	NCBI (499322864)|EMBL (BA000036)
cg0078	237	Membrane protein	99.58% [711/714]	GO:0016021 - integral component of membrane		Uniprot (A0A072Z568)|Interpro (A0A072Z568)		Interpro (IPR032531)|Pfam (PF16316)	NCBI (1229449185)|EMBL (AGQQ02000002)
cg0080	373	Mg2+ and Co2+ transporters	99.73% [1119/1122]	GO:0016021 - integral component of membrane		Uniprot (Q8NU78)|Interpro (Q8NU78)	KEGG (cgl:NCgl0060)|KEGG GM (cgl:NCgl0060)		NCBI (499322866)|EMBL (BA000036)
cg0085	417	ATP-binding protein	97.89% [1251/1278]	GO:0005524 - ATP binding		Uniprot (A0A072Z3C7)|Interpro (A0A072Z3C7)		Interpro (IPR027417)|Interpro (IPR003714)|Interpro (IPR029060)|Interpro (IPR002716)|Pfam (PF02562)|Pfam (PF13638)	NCBI (1229449191)|EMBL (AGQQ02000002)
cg0087	128	Hypothetical membrane protein	99.22% [384/387]	GO:0016021 - integral component of membrane		Uniprot (Q8NU73)|Interpro (Q8NU73)	KEGG (cgl:NCgl0065)|KEGG GM (cgl:NCgl0065)		NCBI (499322870)|EMBL (BA000036)
cg0088	525	Citrate:proton symporter	99.62% [1575/1581]	GO:0016021 - integral component of membrane|GO:0055085 - transmembrane transport		Uniprot (A0A0U4XLW9)|Interpro (A0A0U4XLW9)	KEGG (cgx:SB89_00375)|KEGG GM (cgx:SB89_00375)	Interpro (IPR004680)|Pfam (PF03600)	NCBI (1123353994)|EMBL (CP013991)
cg0089	551	Two-component system sensory transduction histidine kinases	99.82% [1653/1656]	GO:0000155 - phosphorelay sensor kinase activity|GO:0005524 - ATP binding|GO:0016021 - integral component of membrane		Uniprot (Q8NU71)|Interpro (Q8NU71)	KEGG (cgl:NCgl0067)|KEGG GM (cgl:NCgl0067)|KEGG EC (2.7.13.3)	Interpro (IPR003594)|Interpro (IPR036890)|Interpro (IPR005467)|Interpro (IPR033463)|Interpro (IPR029151)|Interpro (IPR004358)|Interpro (IPR016120)|Interpro (IPR039506)|Pfam (PF02518)|Pfam (PF17203)|Pfam (PF14689)	NCBI (499322872)|EMBL (BA000036)
cg0090	218	R0JNF8_CORCT Transcriptional regulatory protein OS=Corynebacterium crenatum MT OX=1310164 GN=J433_03790 PE=4 SV=1	99.54% [654/657]	GO:0000160 - phosphorelay signal transduction system|GO:0003677 - DNA binding|GO:0003700 - DNA-binding transcription factor activity|GO:0005737 - cytoplasm		Uniprot (R0JNF8)|Interpro (R0JNF8)		Interpro (IPR011006)|Interpro (IPR024187)|Interpro (IPR001789)|Interpro (IPR036388)|Interpro (IPR036390)|Pfam (PF00072)	NCBI (489952111)|EMBL (AQPS01000008)
cg0092	143	Uncharacterized protein	99.31% [429/432]	GO:0016021 - integral component of membrane		Uniprot (Q8NU68)|Interpro (Q8NU68)	KEGG (cgl:NCgl0070)|KEGG GM (cgl:NCgl0070)		NCBI (499322873)|EMBL (BA000036)
cg0095	334	A0A072Z4B1_CORGT Biotin synthase OS=Corynebacterium glutamicum ATCC 14067 OX=1079988 GN=bioB PE=3 SV=1	99.70% [1002/1005]	GO:0004076 - biotin synthase activity|GO:0005506 - iron ion binding|GO:0009102 - biotin biosynthetic process|GO:0051537 - 2 iron 2 sulfur cluster binding|GO:0051539 - 4 iron 4 sulfur cluster binding		Uniprot (A0A072Z4B1)|Interpro (A0A072Z4B1)		Interpro (IPR013785)|Interpro (IPR010722)|Interpro (IPR002684)|Interpro (IPR024177)|Interpro (IPR006638)|Interpro (IPR007197)|Pfam (PF06968)|Pfam (PF04055)	NCBI (1229449197)|EMBL (AGQQ02000002)
cg0096	79	Uncharacterized protein	98.75% [237/240]			Uniprot (A4QA11)|Interpro (A4QA11)	KEGG (cgt:cgR_0093)|KEGG GM (cgt:cgR_0093)		NCBI (499322874)|EMBL (AP009044)
cg0097	97	Metallothionein	98.98% [291/294]	GO:0008270 - zinc ion binding		Uniprot (A0A068BCQ0)|Interpro (A0A068BCQ0)		Interpro (IPR016694)|Interpro (IPR008913)|Interpro (IPR037274)|Pfam (PF05495)	NCBI (1238372495)|EMBL (KJ638906)
cg0103	483	Permeases of the major facilitator superfamily	99.79% [1449/1452]	GO:0016021 - integral component of membrane|GO:0022857 - transmembrane transporter activity		Uniprot (Q8NU65)|Interpro (Q8NU65)	KEGG (cgl:NCgl0074)|KEGG GM (cgl:NCgl0074)	Interpro (IPR011701)|Interpro (IPR020846)|Interpro (IPR036259)|Pfam (PF07690)	NCBI (499322876)|EMBL (BA000036)
cg0105	102	Uncharacterized protein	99.03% [306/309]			Uniprot (Q8NU63)|Interpro (Q8NU63)	KEGG (cgl:NCgl0076)|KEGG GM (cgl:NCgl0076)		NCBI (499322878)|EMBL (BA000036)
cg0107	185	Uncharacterized protein	98.93% [555/561]			Uniprot (A0A516S5C7)|Interpro (A0A516S5C7)	KEGG (cgq:CGLAR1_00695)|KEGG GM (cgq:CGLAR1_00695)		EMBL (CP041729)
cg0108	277	NAD-dependent protein deacetylases SIR2 family	99.64% [831/834]	GO:0070403 - NAD+ binding		Uniprot (Q8NU61)|Interpro (Q8NU61)	KEGG (cgl:NCgl0078)|KEGG GM (cgl:NCgl0078)	Interpro (IPR029035)|Interpro (IPR003000)|Interpro (IPR026591)|Interpro (IPR026590)|Pfam (PF02146)	NCBI (574087181)|EMBL (BA000036)
cg0114	162	URE2_CORGL Urease subunit beta OS=Corynebacterium glutamicum (strain ATCC 13032 / DSM 20300 / JCM 1318 / LMG 3730 / NCIMB 10025) OX=196627 GN=ureB PE=1 SV=1	99.39% [486/489]	GO:0005737 - cytoplasm|GO:0009039 - urease activity|GO:0043419 - urea catabolic process		Uniprot (Q79VJ4)|Interpro (Q79VJ4)	KEGG (cgl:NCgl0084)|KEGG GM (cgl:NCgl0084)|KEGG EC (3.5.1.5)	Interpro (IPR002019)|Interpro (IPR036461)|Pfam (PF00699)	NCBI (499322885)|EMBL (BX927148)
cg0115	570	A4QA23_CORGB Urease subunit alpha OS=Corynebacterium glutamicum (strain R) OX=340322 GN=ureC PE=3 SV=1	99.82% [1710/1713]	GO:0005737 - cytoplasm|GO:0009039 - urease activity|GO:0016151 - nickel cation binding|GO:0043419 - urea catabolic process		Uniprot (A4QA23)|Interpro (A4QA23)	KEGG (cgt:cgR_0105)|KEGG GM (cgt:cgR_0105)|KEGG EC (3.5.1.5)	Interpro (IPR006680)|Interpro (IPR011059)|Interpro (IPR032466)|Interpro (IPR011612)|Interpro (IPR005848)|Interpro (IPR017951)|Pfam (PF01979)|Pfam (PF00449)	NCBI (499322886)|EMBL (AP009044)
cg0116	157	UREE_CORGL Urease accessory protein UreE OS=Corynebacterium glutamicum (strain ATCC 13032 / DSM 20300 / JCM 1318 / LMG 3730 / NCIMB 10025) OX=196627 GN=ureE PE=2 SV=2	99.37% [471/474]	GO:0005737 - cytoplasm|GO:0006457 - protein folding|GO:0016151 - nickel cation binding|GO:0018307 - enzyme active site formation|GO:0019627 - urea metabolic process|GO:0051082 - unfolded protein binding|GO:0065003 - protein-containing complex assembly		Uniprot (Q9RHM3)|Interpro (Q9RHM3)	KEGG (cgl:NCgl0086)|KEGG GM (cgl:NCgl0086)	Interpro (IPR012406)|Interpro (IPR007864)|Interpro (IPR036675)|Interpro (IPR004029)|Interpro (IPR036118)|Pfam (PF05194)|Pfam (PF02814)	NCBI (499322887)|EMBL (BX927148)
cg0117	226	A0A0U4QCU0_CORGT Urease accessory protein UreF OS=Corynebacterium glutamicum OX=1718 GN=ureF PE=3 SV=1	99.56% [678/681]	GO:0005737 - cytoplasm|GO:0006807 - nitrogen compound metabolic process|GO:0016151 - nickel cation binding		Uniprot (A0A0U4QCU0)|Interpro (A0A0U4QCU0)		Interpro (IPR002639)|Interpro (IPR038277)|Pfam (PF01730)	NCBI (1317211441)|EMBL (FUIB01000027)
cg0118	205	R0HXS2_CORCT Urease accessory protein UreG OS=Corynebacterium crenatum MT OX=1310164 GN=ureG PE=3 SV=1	99.51% [615/618]	GO:0003924 - GTPase activity|GO:0005525 - GTP binding|GO:0005737 - cytoplasm|GO:0006807 - nitrogen compound metabolic process|GO:0016151 - nickel cation binding		Uniprot (R0HXS2)|Interpro (R0HXS2)		Interpro (IPR003495)|Interpro (IPR012202)|Interpro (IPR027417)|Interpro (IPR004400)|Pfam (PF02492)	NCBI (489954396)|EMBL (AQPS01000019)
cg0119	283	A0A1Q3DLT1_CORGT Urease accessory protein UreD OS=Corynebacterium glutamicum OX=1718 GN=ureH PE=3 SV=1	99.65% [849/852]	GO:0005737 - cytoplasm|GO:0006807 - nitrogen compound metabolic process|GO:0016151 - nickel cation binding		Uniprot (A0A1Q3DLT1)|Interpro (A0A1Q3DLT1)		Interpro (IPR002669)|Pfam (PF01774)	NCBI (1317211443)|EMBL (BAYH01000005)
cg0120	259	Predicted hydrolases or acyltransferases (Alpha/beta hydrolase superfamily)	99.62% [777/780]	GO:0016746 - transferase activity transferring acyl groups|GO:0033961 - cis-stilbene-oxide hydrolase activity		Uniprot (Q8NU56)|Interpro (Q8NU56)	KEGG (cgl:NCgl0090)|KEGG GM (cgl:NCgl0090)	Interpro (IPR029058)|Interpro (IPR000073)|Pfam (PF12697)	NCBI (499322890)|EMBL (BA000036)
cg0121	384	Hypothetical membrane protein	99.74% [1152/1155]	GO:0016021 - integral component of membrane|GO:0022857 - transmembrane transporter activity		Uniprot (Q8NU55)|Interpro (Q8NU55)	KEGG (cgl:NCgl0091)|KEGG GM (cgl:NCgl0091)	Interpro (IPR011701)|Interpro (IPR020846)|Interpro (IPR036259)|Pfam (PF07690)	NCBI (499322891)|EMBL (BA000036)
cg0123	608	Molecular chaperone HSP90 family	99.84% [1824/1827]	GO:0005524 - ATP binding|GO:0006457 - protein folding|GO:0051082 - unfolded protein binding		Uniprot (Q8NU53)|Interpro (Q8NU53)	KEGG (cgl:NCgl0093)|KEGG GM (cgl:NCgl0093)	Interpro (IPR036890)|Interpro (IPR001404)|Interpro (IPR020575)|Interpro (IPR020568)	NCBI (499322893)|EMBL (BA000036)
cg0126	192	Uncharacterized protein	98.97% [576/582]			Uniprot (Q8NU51)|Interpro (Q8NU51)	KEGG (cgl:NCgl0095)|KEGG GM (cgl:NCgl0095)		NCBI (499322895)|EMBL (BA000036)
cg0127	183	Thiamine pyrophosphate-requiring enzymes [acetolactate synthase pyruvate dehydrogenase (Cytochrome) glyoxylate carboligase phosphonopyruvate decarboxylase]	98.92% [549/555]	GO:0003984 - acetolactate synthase activity|GO:0016874 - ligase activity|GO:0030976 - thiamine pyrophosphate binding		Uniprot (Q8NU50)|Interpro (Q8NU50)	KEGG (cgl:NCgl0096)|KEGG GM (cgl:NCgl0096)|KEGG EC (4.1.3.1)	Interpro (IPR029061)|Interpro (IPR012001)|Pfam (PF02776)	NCBI (499322896)|EMBL (BA000036)
cg0129	1152	NAD-dependent aldehyde dehydrogenases	99.91% [3456/3459]	GO:0003700 - DNA-binding transcription factor activity|GO:0003842 - 1-pyrroline-5-carboxylate dehydrogenase activity|GO:0004657 - proline dehydrogenase activity|GO:0010133 - proline catabolic process to glutamate|GO:0016620 - oxidoreductase activity acting on the aldehyde or oxo group of donors NAD or NADP as acceptor		Uniprot (Q8NU48)|Interpro (Q8NU48)	KEGG (cgl:NCgl0098)|KEGG GM (cgl:NCgl0098)|KEGG EC (1.5.5.2)	Interpro (IPR016161)|Interpro (IPR016163)|Interpro (IPR016160)|Interpro (IPR016162)|Interpro (IPR015590)|Interpro (IPR025703)|Interpro (IPR029041)|Interpro (IPR002872)|Pfam (PF00171)|Pfam (PF01619)	NCBI (499322898)|EMBL (BA000036)
cg0131	315	Predicted oxidoreductases (Related to aryl-alcohol dehydrogenases)	99.68% [945/948]	GO:0047681 - aryl-alcohol dehydrogenase (NADP+) activity		Uniprot (Q8NU47)|Interpro (Q8NU47)	KEGG (cgl:NCgl0099)|KEGG GM (cgl:NCgl0099)|KEGG EC (1.1.1.91)	Interpro (IPR023210)|Interpro (IPR036812)|Pfam (PF00248)	NCBI (489955586)|EMBL (BA000036)
cg0133	507	Putative p-aminobenzoyl-glutamate transporter	99.80% [1521/1524]	GO:0015558 - secondary active p-aminobenzoyl-glutamate transmembrane transporter activity|GO:0016021 - integral component of membrane|GO:1902604 - p-aminobenzoyl-glutamate transmembrane transport		Uniprot (Q8NU46)|Interpro (Q8NU46)	KEGG (cgl:NCgl0100)|KEGG GM (cgl:NCgl0100)	Interpro (IPR004697)|Pfam (PF03806)	NCBI (499322899)|EMBL (BA000036)
cg0134	458	A0A072Z4D0_CORGT Peptidase M20 domain-containing protein 2 OS=Corynebacterium glutamicum ATCC 14067 OX=1079988 GN=KIQ_004440 PE=3 SV=1	98.92% [1374/1389]	GO:0016787 - hydrolase activity		Uniprot (A0A072Z4D0)|Interpro (A0A072Z4D0)		Interpro (IPR017439)|Interpro (IPR036264)|Interpro (IPR017144)|Interpro (IPR002933)|Interpro (IPR011650)|Pfam (PF07687)|Pfam (PF01546)	NCBI (1229449224)|EMBL (AGQQ02000002)
cg0135	122	A0A1Q3DLV1_CORGT DUF202 domain-containing protein OS=Corynebacterium glutamicum OX=1718 GN=CS176_0099 PE=4 SV=1	99.19% [366/369]	GO:0016021 - integral component of membrane		Uniprot (A0A1Q3DLV1)|Interpro (A0A1Q3DLV1)		Interpro (IPR003807)|Pfam (PF02656)	EMBL (BAYH01000005)
cg0136	105	R0JTL0_CORCT DUF202 domain-containing protein OS=Corynebacterium crenatum MT OX=1310164 GN=J433_00855 PE=4 SV=1	99.06% [315/318]	GO:0016021 - integral component of membrane		Uniprot (R0JTL0)|Interpro (R0JTL0)		Interpro (IPR003807)|Pfam (PF02656)	NCBI (489953939)|EMBL (AQPS01000002)
cg0139	260	Transcriptional regulators of sugar metabolism	99.62% [780/783]	GO:0003677 - DNA binding|GO:0003700 - DNA-binding transcription factor activity		Uniprot (Q8NU41)|Interpro (Q8NU41)	KEGG (cgl:NCgl0105)|KEGG GM (cgl:NCgl0105)	Interpro (IPR014036)|Interpro (IPR001034)|Interpro (IPR037171)|Interpro (IPR018356)|Interpro (IPR036390)|Pfam (PF00455)|Pfam (PF08220)	NCBI (499322902)|EMBL (BA000036)
cg0141	130	A0A072Z4D5_CORGT VOC domain-containing protein OS=Corynebacterium glutamicum ATCC 14067 OX=1079988 GN=KIQ_004465 PE=4 SV=1	87.84% [390/444]			Uniprot (A0A072Z4D5)|Interpro (A0A072Z4D5)		Interpro (IPR029068)|Interpro (IPR004360)|Interpro (IPR037523)|Pfam (PF00903)	NCBI (1229449229)|EMBL (AGQQ02000002)
cg0142	170	Phosphohistidine phosphatase SixA	99.42% [510/513]			Uniprot (Q8NU39)|Interpro (Q8NU39)	KEGG (cgl:NCgl0107)|KEGG GM (cgl:NCgl0107)	Interpro (IPR013078)|Interpro (IPR029033)|Pfam (PF00300)	NCBI (499322903)|EMBL (BA000036)
cg0143	503	Mannitol-1-phosphate/altronate dehydrogenases	99.80% [1509/1512]	GO:0019594 - mannitol metabolic process|GO:0050086 - mannitol 2-dehydrogenase activity|GO:0050662 - obsolete coenzyme binding		Uniprot (Q8NU38)|Interpro (Q8NU38)	KEGG (cgl:NCgl0108)|KEGG GM (cgl:NCgl0108)|KEGG EC (1.1.1.67)	Interpro (IPR008927)|Interpro (IPR013328)|Interpro (IPR000669)|Interpro (IPR013118)|Interpro (IPR023027)|Interpro (IPR013131)|Interpro (IPR036291)|Pfam (PF01232)|Pfam (PF08125)	NCBI (499322904)|EMBL (BA000036)
cg0144	445	Putative membrane permease protein	99.78% [1335/1338]	GO:0016021 - integral component of membrane|GO:0022857 - transmembrane transporter activity		Uniprot (R0I1M7)|Interpro (R0I1M7)		Interpro (IPR011701)|Interpro (IPR020846)|Interpro (IPR036259)|Pfam (PF07690)	NCBI (489953923)|EMBL (AQPS01000002)
cg0146	282	DNA-binding transcriptional regulator	99.65% [846/849]	GO:0003677 - DNA binding|GO:0003700 - DNA-binding transcription factor activity		Uniprot (A0A1Q6BPC5)|Interpro (A0A1Q6BPC5)	KEGG (cgq:CGLAR1_00860)|KEGG GM (cgq:CGLAR1_00860)	Interpro (IPR014036)|Interpro (IPR001034)|Interpro (IPR037171)|Interpro (IPR018356)|Interpro (IPR036388)|Interpro (IPR036390)|Pfam (PF00455)|Pfam (PF08220)	NCBI (1317211464)|EMBL (LOQV01000012)
cg0147	460	Q8NU35_CORGL Xylulose kinase OS=Corynebacterium glutamicum (strain ATCC 13032 / DSM 20300 / JCM 1318 / LMG 3730 / NCIMB 10025) OX=196627 GN=xylB PE=3 SV=1	99.78% [1380/1383]	GO:0004856 - xylulokinase activity|GO:0005524 - ATP binding|GO:0005997 - xylulose metabolic process|GO:0042732 - D-xylose metabolic process		Uniprot (Q8NU35)|Interpro (Q8NU35)	KEGG (cgl:NCgl0111)|KEGG GM (cgl:NCgl0111)|KEGG EC (2.7.1.17)	Interpro (IPR043129)|Interpro (IPR000577)|Interpro (IPR018485)|Interpro (IPR018483)|Interpro (IPR018484)|Interpro (IPR006000)|Pfam (PF02782)|Pfam (PF00370)	NCBI (81761796)|EMBL (BA000036)
cg0148	279	PANC_CORGL Pantothenate synthetase OS=Corynebacterium glutamicum (strain ATCC 13032 / DSM 20300 / JCM 1318 / LMG 3730 / NCIMB 10025) OX=196627 GN=panC PE=1 SV=1	99.64% [837/840]	GO:0004592 - pantoate-beta-alanine ligase activity|GO:0005524 - ATP binding|GO:0005737 - cytoplasm|GO:0015940 - pantothenate biosynthetic process		Uniprot (Q9X713)|Interpro (Q9X713)	KEGG (cgl:NCgl0112)|KEGG GM (cgl:NCgl0112)|KEGG EC (6.3.2.1)	Interpro (IPR003721)|Interpro (IPR042176)|Interpro (IPR014729)|Pfam (PF02569)	NCBI (499322907)|EMBL (BX927148)
cg0151	189	3MGH_CORGL Putative 3-methyladenine DNA glycosylase OS=Corynebacterium glutamicum (strain ATCC 13032 / DSM 20300 / JCM 1318 / LMG 3730 / NCIMB 10025) OX=196627 GN=mag PE=3 SV=2	99.47% [567/570]	GO:0003677 - DNA binding|GO:0003905 - alkylbase DNA N-glycosylase activity|GO:0006284 - base-excision repair		Uniprot (Q8NU33)|Interpro (Q8NU33)	KEGG (cgl:NCgl0115)|KEGG GM (cgl:NCgl0115)|KEGG EC (3.2.2.21)	Interpro (IPR011034)|Interpro (IPR003180)|Interpro (IPR036995)|Pfam (PF02245)	NCBI (46577703)|EMBL (BX927148)
cg0152	218	Q8NU32_CORGL DUF1801 domain-containing protein OS=Corynebacterium glutamicum (strain ATCC 13032 / DSM 20300 / JCM 1318 / LMG 3730 / NCIMB 10025) OX=196627 GN=Cgl0117 PE=4 SV=1	99.54% [654/657]	GO:0000166 - nucleotide binding		Uniprot (Q8NU32)|Interpro (Q8NU32)	KEGG (cgl:NCgl0116)|KEGG GM (cgl:NCgl0116)	Interpro (IPR010995)|Interpro (IPR014922)|Pfam (PF08818)	NCBI (499322911)|EMBL (BA000036)
cg0154	201	Predicted hydrolases of the HAD superfamily	99.50% [603/606]	GO:0016787 - hydrolase activity		Uniprot (Q8NU30)|Interpro (Q8NU30)	KEGG (cgl:NCgl0118)|KEGG GM (cgl:NCgl0118)	Interpro (IPR036412)|Interpro (IPR006439)|Interpro (IPR041492)|Interpro (IPR023214)|Interpro (IPR023198)|Pfam (PF13419)	NCBI (81761792)|EMBL (BA000036)
cg0155	186	Carbonic anhydrases/acetyltransferases isoleucine patch superfamily	99.47% [558/561]	GO:0004089 - carbonate dehydratase activity|GO:0016740 - transferase activity		Uniprot (Q8NU29)|Interpro (Q8NU29)	KEGG (cgl:NCgl0119)|KEGG GM (cgl:NCgl0119)	Interpro (IPR001451)|Interpro (IPR011004)|Pfam (PF00132)	NCBI (499322914)|EMBL (BA000036)
cg0156	381	Crp family regulatory proteins	99.74% [1143/1146]	GO:0003700 - DNA-binding transcription factor activity		Uniprot (R0I1W0)|Interpro (R0I1W0)		Interpro (IPR011991)|Interpro (IPR043129)|Interpro (IPR000835)|Interpro (IPR000600)|Interpro (IPR036388)|Interpro (IPR036390)|Pfam (PF12802)|Pfam (PF00480)	NCBI (482618337)|EMBL (AQPS01000002)
cg0158	423	A4QAB4_CORGB MFS domain-containing protein OS=Corynebacterium glutamicum (strain R) OX=340322 GN=cgR_0198 PE=4 SV=1	99.53% [1269/1275]	GO:0016021 - integral component of membrane|GO:0022857 - transmembrane transporter activity		Uniprot (A4QAB4)|Interpro (A4QAB4)	KEGG (cgt:cgR_0198)|KEGG GM (cgt:cgR_0198)	Interpro (IPR020846)|Interpro (IPR036259)|Interpro (IPR010290)|Pfam (PF05977)	NCBI (499322916)|EMBL (AP009044)
cg0159	172	Uncharacterized protein	99.42% [516/519]			Uniprot (Q8NU26)|Interpro (Q8NU26)	KEGG (cgl:NCgl0122)|KEGG GM (cgl:NCgl0122)		NCBI (81761789)|EMBL (BA000036)
cg0160	148	Uncharacterized protein	99.33% [444/447]			Uniprot (Q8NU25)|Interpro (Q8NU25)	KEGG (cgl:NCgl0123)|KEGG GM (cgl:NCgl0123)		NCBI (499322918)|EMBL (BA000036)
cg0165	576	Hypothetical membrane protein	99.65% [1728/1734]	GO:0016021 - integral component of membrane		Uniprot (Q8NU21)|Interpro (Q8NU21)	KEGG (cgl:NCgl0127)|KEGG GM (cgl:NCgl0127)	Interpro (IPR038731)|Pfam (PF13231)	NCBI (81761784)|EMBL (BA000036)
cg0166	355	Ankyrin repeat proteins	99.72% [1065/1068]			Uniprot (Q8NU19)|Interpro (Q8NU19)	KEGG (cgl:NCgl0128)|KEGG GM (cgl:NCgl0128)	Interpro (IPR020683)|Interpro (IPR036770)	NCBI (499322923)|EMBL (BA000036)
cg0167	251	R0JQ40_CORCT Probable membrane transporter protein OS=Corynebacterium crenatum MT OX=1310164 GN=J433_00990 PE=3 SV=1	99.21% [753/759]	GO:0005886 - plasma membrane|GO:0016021 - integral component of membrane		Uniprot (R0JQ40)|Interpro (R0JQ40)		Interpro (IPR002781)|Pfam (PF01925)	NCBI (489953885)|EMBL (AQPS01000002)
cg0168	274	Predicted permeases	99.64% [822/825]	GO:0016021 - integral component of membrane		Uniprot (Q8NU18)|Interpro (Q8NU18)	KEGG (cgl:NCgl0130)|KEGG GM (cgl:NCgl0130)		NCBI (499322924)|EMBL (BA000036)
cg0170	239	Predicted membrane protein	99.58% [717/720]	GO:0016021 - integral component of membrane		Uniprot (Q8NU17)|Interpro (Q8NU17)	KEGG (cgl:NCgl0131)|KEGG GM (cgl:NCgl0131)	Interpro (IPR005115)|Pfam (PF03458)	NCBI (499322925)|EMBL (BA000036)
cg0171	111	A0A072Z3K1_CORGT META domain-containing protein OS=Corynebacterium glutamicum ATCC 14067 OX=1079988 GN=KIQ_004590 PE=4 SV=1	99.11% [333/336]			Uniprot (A0A072Z3K1)|Interpro (A0A072Z3K1)		Interpro (IPR005184)|Interpro (IPR038670)|Pfam (PF03724)	NCBI (1229449252)|EMBL (AGQQ02000002)
cg0172	136	R0JE72_CORCT Aspartate 1-decarboxylase OS=Corynebacterium crenatum MT OX=1310164 GN=panD PE=3 SV=1	99.27% [408/411]	GO:0004068 - aspartate 1-decarboxylase activity|GO:0005737 - cytoplasm|GO:0006523 - alanine biosynthetic process|GO:0015940 - pantothenate biosynthetic process		Uniprot (R0JE72)|Interpro (R0JE72)		Interpro (IPR009010)|Interpro (IPR003190)|Pfam (PF02261)	NCBI (489953876)|EMBL (AQPS01000002)
cg0173	553	Uncharacterized protein	99.82% [1659/1662]			Uniprot (Q8NU15)|Interpro (Q8NU15)	KEGG (cgl:NCgl0134)|KEGG GM (cgl:NCgl0134)	Interpro (IPR010281)|Pfam (PF05960)	NCBI (499322926)|EMBL (BA000036)
cg0174	378	Putative ammonia monooxygenase	99.47% [1134/1140]	GO:0004497 - monooxygenase activity|GO:0010468 - regulation of gene expression|GO:0016021 - integral component of membrane		Uniprot (Q8NU14)|Interpro (Q8NU14)	KEGG (cgl:NCgl0135)|KEGG GM (cgl:NCgl0135)	Interpro (IPR017516)|Interpro (IPR007820)|Pfam (PF05145)	NCBI (499322927)|EMBL (BA000036)
cg0175	162	Uncharacterized protein	98.78% [486/492]			Uniprot (A0A516S5C0)|Interpro (A0A516S5C0)			EMBL (CP041729)
cg0176	260	A0A072Z3K6_CORGT Probable membrane transporter protein OS=Corynebacterium glutamicum ATCC 14067 OX=1079988 GN=KIQ_004615 PE=3 SV=1	99.62% [780/783]	GO:0005886 - plasma membrane|GO:0016021 - integral component of membrane		Uniprot (A0A072Z3K6)|Interpro (A0A072Z3K6)		Interpro (IPR002781)|Pfam (PF01925)	NCBI (1229449257)|EMBL (AGQQ02000002)
cg0177	125	Uncharacterized protein	99.21% [375/378]			Uniprot (Q8NU11)|Interpro (Q8NU11)	KEGG (cgl:NCgl0138)|KEGG GM (cgl:NCgl0138)		NCBI (81761774)|EMBL (BA000036)
cg0178	796	HrpA-like helicases	98.27% [2388/2430]	GO:0003676 - nucleic acid binding|GO:0004386 - helicase activity|GO:0005524 - ATP binding		Uniprot (Q8NU10)|Interpro (Q8NU10)	KEGG (cgl:NCgl0139)|KEGG GM (cgl:NCgl0139)	Interpro (IPR011545)|Interpro (IPR002464)|Interpro (IPR007502)|Interpro (IPR014001)|Interpro (IPR001650)|Interpro (IPR010225)|Interpro (IPR027417)|Interpro (IPR013689)|Pfam (PF00270)|Pfam (PF04408)|Pfam (PF00271)|Pfam (PF08482)	NCBI (499322930)|EMBL (BA000036)
cg0180	225	Acetyltransferases (The isoleucine patch superfamily)	98.25% [675/687]	GO:0016407 - acetyltransferase activity		Uniprot (Q8NU08)|Interpro (Q8NU08)	KEGG (cgl:NCgl0140)|KEGG GM (cgl:NCgl0140)|KEGG EC (2.3.1.79)	Interpro (IPR001451)|Interpro (IPR024688)|Interpro (IPR011004)|Pfam (PF14602)|Pfam (PF12464)	NCBI (81761772)|EMBL (BA000036)
cg0181	229	Alkylated DNA repair protein	99.13% [687/693]	GO:0016491 - oxidoreductase activity		Uniprot (Q8NU07)|Interpro (Q8NU07)	KEGG (cgl:NCgl0141)|KEGG GM (cgl:NCgl0141)|KEGG EC (1.14.11.33)	Interpro (IPR004574)|Interpro (IPR027450)|Interpro (IPR037151)|Interpro (IPR005123)|Pfam (PF13532)	NCBI (499322932)|EMBL (BA000036)
cg0183	226	Putative threonine efflux protein	99.56% [678/681]	GO:0005886 - plasma membrane|GO:0006865 - amino acid transport|GO:0016021 - integral component of membrane		Uniprot (Q8NU05)|Interpro (Q8NU05)	KEGG (cgl:NCgl0143)|KEGG GM (cgl:NCgl0143)	Interpro (IPR001123)|Pfam (PF01810)	NCBI (499322934)|EMBL (BA000036)
cg0184	97	R0JE80_CORCT S4 RNA-binding domain-containing protein OS=Corynebacterium crenatum MT OX=1310164 GN=J433_01070 PE=4 SV=1	98.98% [291/294]	GO:0003723 - RNA binding		Uniprot (R0JE80)|Interpro (R0JE80)		Interpro (IPR002942)|Interpro (IPR036986)	NCBI (489953857)|EMBL (AQPS01000002)
cg0185	284	Lactoylglutathione lyase-like protein	99.65% [852/855]	GO:0016829 - lyase activity		Uniprot (R0JQ52)|Interpro (R0JQ52)		Interpro (IPR029068)|Interpro (IPR041581)|Interpro (IPR037523)|Pfam (PF18029)	NCBI (489953855)|EMBL (AQPS01000002)
cg0186	114	Cysteine methyltransferase	99.13% [342/345]	GO:0006281 - DNA repair|GO:0008168 - methyltransferase activity|GO:0032259 - methylation		Uniprot (A0A072Z421)|Interpro (A0A072Z421)		Interpro (IPR014048)|Interpro (IPR036217)|Interpro (IPR036388)|Pfam (PF01035)	NCBI (1229449264)|EMBL (AGQQ02000002)
cg0187	271	Uncharacterized protein	99.63% [813/816]			Uniprot (Q8NU01)|Interpro (Q8NU01)	KEGG (cgl:NCgl0147)|KEGG GM (cgl:NCgl0147)	Interpro (IPR012338)	NCBI (81761765)|EMBL (BA000036)
cg0192	207	A0A072Z4H7_CORGT Mak_N_cap domain-containing protein OS=Corynebacterium glutamicum ATCC 14067 OX=1079988 GN=KIQ_004680 PE=4 SV=1	99.52% [621/624]			Uniprot (A0A072Z4H7)|Interpro (A0A072Z4H7)		Interpro (IPR040999)|Pfam (PF18085)	NCBI (1229449268)|EMBL (AGQQ02000002)
cg0193	642	Predicted metalloendopeptidase	99.84% [1926/1929]	GO:0004222 - metalloendopeptidase activity		Uniprot (Q8NTZ7)|Interpro (Q8NTZ7)	KEGG (cgl:NCgl0151)|KEGG GM (cgl:NCgl0151)	Interpro (IPR024079)|Interpro (IPR000718)|Interpro (IPR018497)|Interpro (IPR042089)|Interpro (IPR008753)|Pfam (PF01431)|Pfam (PF05649)	NCBI (81761761)|EMBL (BA000036)
cg0194	246	Uncharacterized protein	99.19% [738/744]	GO:0016021 - integral component of membrane		Uniprot (Q8NTZ6)|Interpro (Q8NTZ6)	KEGG (cgl:NCgl0152)|KEGG GM (cgl:NCgl0152)		NCBI (499322939)|EMBL (BA000036)
cg0197	339	Sugar kinases ribokinase family	99.71% [1017/1020]	GO:0008865 - fructokinase activity		Uniprot (Q8NTZ3)|Interpro (Q8NTZ3)	KEGG (cgl:NCgl0155)|KEGG GM (cgl:NCgl0155)|KEGG EC (2.7.1.92)	Interpro (IPR030830)|Interpro (IPR023314)|Interpro (IPR011611)|Interpro (IPR029056)|Pfam (PF00294)	NCBI (312597577)|EMBL (BA000036)
cg0198	307	Uncharacterized protein	99.68% [921/924]	GO:0003824 - catalytic activity		Uniprot (A4QAF4)|Interpro (A4QAF4)	KEGG (cgt:cgR_0238)|KEGG GM (cgt:cgR_0238)	Interpro (IPR013785)	NCBI (140844202)|EMBL (AP009044)
cg0199	504	Methylmalonate-semialdehyde dehydrogenase	99.80% [1512/1515]	GO:0004491 - methylmalonate-semialdehyde dehydrogenase (acylating) activity		Uniprot (A0A2T3HGJ8)|Interpro (A0A2T3HGJ8)		Interpro (IPR016161)|Interpro (IPR016163)|Interpro (IPR016160)|Interpro (IPR016162)|Interpro (IPR015590)|Interpro (IPR010061)|Pfam (PF00171)	NCBI (499322941)|EMBL (APJJ01000001)
cg0201	296	5-deoxyglucuronate isomerase	99.66% [888/891]	GO:0008880 - glucuronate isomerase activity|GO:0019310 - inositol catabolic process		Uniprot (A0A072Z4I9)|Interpro (A0A072Z4I9)		Interpro (IPR024203)|Interpro (IPR021120)|Interpro (IPR014710)|Interpro (IPR011051)|Pfam (PF04962)	NCBI (1229449278)|EMBL (AGQQ02000002)
cg0203	318	Q8NTY8_CORGL AP_endonuc_2 domain-containing protein OS=Corynebacterium glutamicum (strain ATCC 13032 / DSM 20300 / JCM 1318 / LMG 3730 / NCIMB 10025) OX=196627 GN=Cgl0163 PE=4 SV=1	99.69% [954/957]			Uniprot (Q8NTY8)|Interpro (Q8NTY8)	KEGG (cgl:NCgl0160)|KEGG GM (cgl:NCgl0160)|KEGG EC (4.2.1.44)	Interpro (IPR036237)|Interpro (IPR013022)|Pfam (PF01261)	NCBI (499322943)|EMBL (BA000036)
cg0204	337	A0A0U4QD26_CORGT Inositol 2-dehydrogenase OS=Corynebacterium glutamicum OX=1718 GN=iolG PE=3 SV=1	99.70% [1011/1014]	GO:0019310 - inositol catabolic process|GO:0050112 - inositol 2-dehydrogenase activity		Uniprot (A0A0U4QD26)|Interpro (A0A0U4QD26)		Interpro (IPR023794)|Interpro (IPR036291)|Interpro (IPR000683)|Pfam (PF01408)	NCBI (1317211511)|EMBL (FUIB01000016)
cg0205	289	Sugar phosphate isomerases/epimerases	98.63% [867/879]	GO:0016853 - isomerase activity		Uniprot (Q8NTY6)|Interpro (Q8NTY6)	KEGG (cgl:NCgl0162)|KEGG GM (cgl:NCgl0162)	Interpro (IPR036237)|Interpro (IPR013022)|Pfam (PF01261)	NCBI (499322945)|EMBL (BA000036)
cg0207	341	Predicted dehydrogenases and related proteins	99.71% [1023/1026]	GO:0016491 - oxidoreductase activity		Uniprot (Q8NTY4)|Interpro (Q8NTY4)	KEGG (cgl:NCgl0164)|KEGG GM (cgl:NCgl0164)	Interpro (IPR036291)|Interpro (IPR000683)|Pfam (PF01408)	NCBI (499322947)|EMBL (BA000036)
cg0208	152	Uncharacterized protein	99.35% [456/459]			Uniprot (Q8NTY3)|Interpro (Q8NTY3)	KEGG (cgl:NCgl0165)|KEGG GM (cgl:NCgl0165)	Interpro (IPR036165)	NCBI (499322948)|EMBL (BA000036)
cg0210	331	Transcriptional regulators	99.70% [993/996]	GO:0003677 - DNA binding|GO:0006355 - regulation of transcription DNA-templated|GO:0046872 - metal ion binding		Uniprot (Q8NTY1)|Interpro (Q8NTY1)	KEGG (cgl:NCgl0167)|KEGG GM (cgl:NCgl0167)	Interpro (IPR000843)|Interpro (IPR010982)|Interpro (IPR028082)|Pfam (PF00356)	NCBI (499322950)|EMBL (BA000036)
cg0211	410	Predicted dehydrogenases and related proteins	99.51% [1230/1236]	GO:0016491 - oxidoreductase activity		Uniprot (Q8NTY0)|Interpro (Q8NTY0)	KEGG (cgl:NCgl0168)|KEGG GM (cgl:NCgl0168)	Interpro (IPR036291)|Interpro (IPR000683)|Interpro (IPR004104)|Pfam (PF01408)|Pfam (PF02894)	NCBI (499322951)|EMBL (BA000036)
cg0212	337	Sugar phosphate isomerases/epimerases	99.70% [1011/1014]	GO:0016853 - isomerase activity		Uniprot (Q8NTX9)|Interpro (Q8NTX9)	KEGG (cgl:NCgl0169)|KEGG GM (cgl:NCgl0169)	Interpro (IPR011418)|Interpro (IPR036237)|Interpro (IPR013022)|Pfam (PF01261)|Pfam (PF07582)	NCBI (499322952)|EMBL (BA000036)
cg0215	67	Cold-shock protein	98.53% [201/204]	GO:0003676 - nucleic acid binding|GO:0005737 - cytoplasm		Uniprot (A0A072Z3P7)|Interpro (A0A072Z3P7)		Interpro (IPR012156)|Interpro (IPR011129)|Interpro (IPR019844)|Interpro (IPR002059)|Interpro (IPR012340)|Pfam (PF00313)	NCBI (1229449291)|EMBL (AGQQ02000002)
cg0217	101	Transcriptional regulator	98.06% [303/309]			Uniprot (A0A072Z4K7)|Interpro (A0A072Z4K7)		Interpro (IPR036388)|Interpro (IPR027395)|Interpro (IPR036390)|Pfam (PF13601)	NCBI (1229449293)|EMBL (AGQQ02000002)
cg0218	138	SAM-dependent methyltransferases	99.28% [414/417]	GO:0032259 - methylation|GO:0042409 - caffeoyl-CoA O-methyltransferase activity		Uniprot (Q8NTX4)|Interpro (Q8NTX4)		Interpro (IPR029063)|Interpro (IPR002935)|Pfam (PF01596)	NCBI (499322954)|EMBL (BA000036)
cg0221	329	Transcriptional regulators	89.40% [987/1104]	GO:0003677 - DNA binding|GO:0006355 - regulation of transcription DNA-templated		Uniprot (Q8NTX2)|Interpro (Q8NTX2)	KEGG (cgl:NCgl0176)|KEGG GM (cgl:NCgl0176)	Interpro (IPR000843)|Interpro (IPR010982)|Interpro (IPR028082)|Pfam (PF00356)	NCBI (499322956)|EMBL (BA000036)
cg0222	134	Hypothetical membrane protein	99.26% [402/405]	GO:0016021 - integral component of membrane		Uniprot (Q8NTX1)|Interpro (Q8NTX1)	KEGG (cgl:NCgl0177)|KEGG GM (cgl:NCgl0177)		NCBI (499322957)|EMBL (BA000036)
cg0223	491	Permeases of the major facilitator superfamily	99.80% [1473/1476]	GO:0016021 - integral component of membrane|GO:0022857 - transmembrane transporter activity		Uniprot (Q8NTX0)|Interpro (Q8NTX0)	KEGG (cgl:NCgl0178)|KEGG GM (cgl:NCgl0178)	Interpro (IPR020846)|Interpro (IPR005828)|Interpro (IPR036259)|Interpro (IPR003663)|Interpro (IPR005829)|Pfam (PF00083)	NCBI (499322958)|EMBL (BA000036)
cg0228	145	PAS/PAC domain	99.32% [435/438]	GO:0016740 - transferase activity		Uniprot (Q8NTW9)|Interpro (Q8NTW9)	KEGG (cgl:NCgl0180)|KEGG GM (cgl:NCgl0180)	Interpro (IPR000014)|Interpro (IPR000700)|Interpro (IPR035965)|Interpro (IPR013656)|Pfam (PF08448)	NCBI (499322960)|EMBL (BA000036)
cg0229	1510	Glutamine 2-oxoglutarate aminotransferase large subunit	99.93% [4530/4533]	GO:0004355 - glutamate synthase (NADPH) activity|GO:0006537 - glutamate biosynthetic process|GO:0008483 - transaminase activity		Uniprot (Q8NTW8)|Interpro (Q8NTW8)	KEGG (cgl:NCgl0181)|KEGG GM (cgl:NCgl0181)|KEGG EC (1.4.1.13)	Interpro (IPR013785)|Interpro (IPR017932)|Interpro (IPR002489)|Interpro (IPR036485)|Interpro (IPR006982)|Interpro (IPR002932)|Interpro (IPR029055)|Pfam (PF00310)|Pfam (PF04898)|Pfam (PF01645)|Pfam (PF01493)	NCBI (499322961)|EMBL (BA000036)
cg0230	506	Glutamine 2-oxoglutarate aminotransferase small subunit	99.80% [1518/1521]	GO:0004355 - glutamate synthase (NADPH) activity|GO:0006537 - glutamate biosynthetic process|GO:0008483 - transaminase activity|GO:0051536 - iron-sulfur cluster binding		Uniprot (Q8NTW7)|Interpro (Q8NTW7)	KEGG (cgl:NCgl0182)|KEGG GM (cgl:NCgl0182)|KEGG EC (1.4.1.13)	Interpro (IPR017896)|Interpro (IPR028261)|Interpro (IPR036188)|Interpro (IPR023753)|Interpro (IPR006005)|Interpro (IPR009051)|Pfam (PF14691)|Pfam (PF07992)	NCBI (499322962)|EMBL (BA000036)
cg0235	1157	Hypothetical membrane protein	99.91% [3471/3474]	GO:0016021 - integral component of membrane|GO:0052636 - arabinosyltransferase activity|GO:0071766 - Actinobacterium-type cell wall biogenesis		Uniprot (Q8NTW5)|Interpro (Q8NTW5)	KEGG (cgl:NCgl0184)|KEGG GM (cgl:NCgl0184)	Interpro (IPR032731)|Interpro (IPR042486)|Interpro (IPR007680)|Interpro (IPR040920)|Interpro (IPR027451)|Pfam (PF14896)|Pfam (PF17689)|Pfam (PF04602)	NCBI (81761734)|EMBL (BA000036)
cg0238	488	Decaprenylphosphoryl-beta-D-ribose oxidase	99.80% [1464/1467]	GO:0003885 - D-arabinono-14-lactone oxidase activity|GO:0016020 - membrane|GO:0071949 - FAD binding		Uniprot (A0A072Z3S4)|Interpro (A0A072Z3S4)		Interpro (IPR007173)|Interpro (IPR016166)|Interpro (IPR036318)|Interpro (IPR006094)|Pfam (PF04030)|Pfam (PF01565)	NCBI (1229449314)|EMBL (AGQQ02000002)
cg0240	168	Membrane protein	98.82% [504/510]	GO:0016021 - integral component of membrane		Uniprot (A0A072Z4N4)|Interpro (A0A072Z4N4)			NCBI (658107186)|EMBL (AGQQ02000002)
cg0241	151	Uncharacterized protein	99.34% [453/456]			Uniprot (Q8NTV9)|Interpro (Q8NTV9)	KEGG (cgl:NCgl0190)|KEGG GM (cgl:NCgl0190)		NCBI (499322968)|EMBL (BA000036)
cg0242	311	Uncharacterized protein	99.68% [933/936]			Uniprot (Q8NTV8)|Interpro (Q8NTV8)	KEGG (cgl:NCgl0191)|KEGG GM (cgl:NCgl0191)	Interpro (IPR024047)	NCBI (81761727)|EMBL (BA000036)
cg0243	141	A0A072Z3T0_CORGT GtrA domain-containing protein OS=Corynebacterium glutamicum ATCC 14067 OX=1079988 GN=KIQ_004955 PE=4 SV=1	94.63% [423/447]	GO:0000271 - polysaccharide biosynthetic process|GO:0016021 - integral component of membrane		Uniprot (A0A072Z3T0)|Interpro (A0A072Z3T0)		Interpro (IPR007267)|Pfam (PF04138)	NCBI (1229449319)|EMBL (AGQQ02000002)
cg0244	134	Hypothetical membrane protein	99.26% [402/405]	GO:0016021 - integral component of membrane		Uniprot (Q8NTV6)|Interpro (Q8NTV6)	KEGG (cgl:NCgl0193)|KEGG GM (cgl:NCgl0193)		NCBI (499322971)|EMBL (BA000036)
cg0245	211	R0JM08_CORCT MOSC domain-containing protein OS=Corynebacterium crenatum MT OX=1310164 GN=J433_06195 PE=4 SV=1	99.53% [633/636]	GO:0003824 - catalytic activity|GO:0030151 - molybdenum ion binding|GO:0030170 - pyridoxal phosphate binding		Uniprot (R0JM08)|Interpro (R0JM08)		Interpro (IPR005302)|Interpro (IPR011037)|Pfam (PF03473)	NCBI (489954347)|EMBL (AQPS01000016)
cg0246	313	Predicted glycosyltransferases	99.68% [939/942]	GO:0016740 - transferase activity		Uniprot (Q8NTV4)|Interpro (Q8NTV4)	KEGG (cgl:NCgl0195)|KEGG GM (cgl:NCgl0195)|KEGG EC (2.4.1.287)	Interpro (IPR001173)|Interpro (IPR029044)|Pfam (PF00535)	NCBI (81761723)|EMBL (BA000036)
cg0247	199	Q8NTV3_CORGL Glyoxalase-like_dom domain-containing protein OS=Corynebacterium glutamicum (strain ATCC 13032 / DSM 20300 / JCM 1318 / LMG 3730 / NCIMB 10025) OX=196627 GN=Cgl0199 PE=4 SV=1	99.50% [597/600]			Uniprot (Q8NTV3)|Interpro (Q8NTV3)	KEGG (cgl:NCgl0196)|KEGG GM (cgl:NCgl0196)	Interpro (IPR029068)|Interpro (IPR025870)|Pfam (PF13468)	NCBI (499322973)|EMBL (BA000036)
cg0248	263	ABC-type transporter ATPase component	99.62% [789/792]	GO:0005524 - ATP binding|GO:0016887 - ATPase activity		Uniprot (Q8NTV2)|Interpro (Q8NTV2)	KEGG (cgl:NCgl0197)|KEGG GM (cgl:NCgl0197)	Interpro (IPR003593)|Interpro (IPR003439)|Interpro (IPR027417)|Pfam (PF00005)	NCBI (499322974)|EMBL (BA000036)
cg0249	297	ABC transporter permease	99.33% [891/897]	GO:0016021 - integral component of membrane		Uniprot (A0A516RV94)|Interpro (A0A516RV94)		Interpro (IPR013525)|Pfam (PF01061)	EMBL (CP041729)
cg0250	399	Cysteine desulfurase	99.25% [1197/1206]	GO:0003824 - catalytic activity		Uniprot (A0A0F6WPF5)|Interpro (A0A0F6WPF5)		Interpro (IPR000192)|Interpro (IPR011340)|Interpro (IPR015424)|Interpro (IPR015422)|Interpro (IPR015421)|Pfam (PF00266)	NCBI (817406212)|EMBL (CP011309)
cg0251	318	NADPH:quinone reductase and related Zn-dependent oxidoreductases	99.69% [954/957]	GO:0016491 - oxidoreductase activity		Uniprot (Q8NTU9)|Interpro (Q8NTU9)	KEGG (cgl:NCgl0200)|KEGG GM (cgl:NCgl0200)	Interpro (IPR013149)|Interpro (IPR013154)|Interpro (IPR011032)|Interpro (IPR036291)|Interpro (IPR020843)|Interpro (IPR014189)|Pfam (PF08240)|Pfam (PF00107)	NCBI (81761719)|EMBL (BA000036)
cg0252	175	Hypothetical membrane protein	99.43% [525/528]	GO:0016021 - integral component of membrane		Uniprot (Q8NTU8)|Interpro (Q8NTU8)	KEGG (cgl:NCgl0201)|KEGG GM (cgl:NCgl0201)		NCBI (81761718)|EMBL (BA000036)
cg0253	93	R0JQL6_CORCT 2Fe-2S ferredoxin-type domain-containing protein OS=Corynebacterium crenatum MT OX=1310164 GN=J433_06235 PE=4 SV=1	98.94% [279/282]	GO:0009055 - electron transfer activity|GO:0051537 - 2 iron 2 sulfur cluster binding		Uniprot (R0JQL6)|Interpro (R0JQL6)		Interpro (IPR036010)|Interpro (IPR001041)|Interpro (IPR006058)|Interpro (IPR012675)|Pfam (PF00111)	NCBI (489954330)|EMBL (AQPS01000016)
cg0256	297	Uncharacterized protein	99.66% [891/894]			Uniprot (Q8NTU5)|Interpro (Q8NTU5)	KEGG (cgl:NCgl0204)|KEGG GM (cgl:NCgl0204)	Interpro (IPR025159)|Pfam (PF13338)	NCBI (81761715)|EMBL (BA000036)
cg0257	357	Dinucleotide-utilizing enzymes involved in molybdopterin and thiamine biosynthesis family 2	99.72% [1071/1074]	GO:0008641 - ubiquitin-like modifier activating enzyme activity		Uniprot (Q8NTU4)|Interpro (Q8NTU4)	KEGG (cgl:NCgl0205)|KEGG GM (cgl:NCgl0205)|KEGG EC (2.7.7.80)	Interpro (IPR001763)|Interpro (IPR036873)|Interpro (IPR000594)|Interpro (IPR035985)|Pfam (PF00581)|Pfam (PF00899)	NCBI (81761714)|EMBL (BA000036)
cg0258	152	Molybdopterin converting factor large subunit	99.35% [456/459]	GO:0006777 - Mo-molybdopterin cofactor biosynthetic process		Uniprot (Q8NTU3)|Interpro (Q8NTU3)	KEGG (cgl:NCgl0206)|KEGG GM (cgl:NCgl0206)|KEGG EC (2.8.1.12)	Interpro (IPR036563)|Interpro (IPR003448)|Pfam (PF02391)	NCBI (499322981)|EMBL (BA000036)
cg0259	156	Molybdopterin biosynthesis enzymes	98.73% [468/474]			Uniprot (Q8NTU2)|Interpro (Q8NTU2)	KEGG (cgl:NCgl0207)|KEGG GM (cgl:NCgl0207)	Interpro (IPR036425)|Interpro (IPR001453)|Pfam (PF00994)	NCBI (81761712)|EMBL (BA000036)
cg0260	156	MOAC_CORGL Cyclic pyranopterin monophosphate synthase OS=Corynebacterium glutamicum (strain ATCC 13032 / DSM 20300 / JCM 1318 / LMG 3730 / NCIMB 10025) OX=196627 GN=moaC PE=3 SV=1	99.36% [468/471]	GO:0006777 - Mo-molybdopterin cofactor biosynthetic process|GO:0061799 - cyclic pyranopterin monophosphate synthase activity		Uniprot (Q8NTU1)|Interpro (Q8NTU1)	KEGG (cgl:NCgl0208)|KEGG GM (cgl:NCgl0208)|KEGG EC (4.6.1.17)	Interpro (IPR023045)|Interpro (IPR036522)|Interpro (IPR002820)|Pfam (PF01967)	NCBI (499322983)|EMBL (BX927148)
cg0261	394	Q8NTU0_CORGL Molybdopterin molybdenumtransferase OS=Corynebacterium glutamicum (strain ATCC 13032 / DSM 20300 / JCM 1318 / LMG 3730 / NCIMB 10025) OX=196627 GN=Cgl0212 PE=3 SV=1	99.49% [1182/1188]	GO:0006777 - Mo-molybdopterin cofactor biosynthetic process|GO:0032324 - molybdopterin cofactor biosynthetic process|GO:0046872 - metal ion binding|GO:0061599 - molybdopterin molybdotransferase activity		Uniprot (Q8NTU0)|Interpro (Q8NTU0)	KEGG (cgl:NCgl0209)|KEGG GM (cgl:NCgl0209)|KEGG EC (2.10.1.1)	Interpro (IPR036425)|Interpro (IPR001453)|Interpro (IPR038987)|Interpro (IPR005111)|Interpro (IPR036688)|Interpro (IPR005110)|Interpro (IPR036135)|Pfam (PF00994)|Pfam (PF03454)|Pfam (PF03453)	NCBI (81761711)|EMBL (BA000036)
cg0262	276	Molybdenum ABC transporter permease	98.57% [828/840]	GO:0005886 - plasma membrane|GO:0016021 - integral component of membrane|GO:0055085 - transmembrane transport		Uniprot (A0A1Q6BKD2)|Interpro (A0A1Q6BKD2)		Interpro (IPR000515)|Interpro (IPR035906)|Pfam (PF00528)	NCBI (1124198729)|EMBL (LOQV01000022)
cg0264	85	Uncharacterized protein	98.84% [255/258]			Uniprot (R0JB83)|Interpro (R0JB83)		Interpro (IPR012675)|Interpro (IPR016155)|Interpro (IPR003749)|Pfam (PF02597)	NCBI (489960098)|EMBL (AQPS01000016)
cg0265	304	ABC-type transporter ATPase component	99.67% [912/915]	GO:0005524 - ATP binding|GO:0016887 - ATPase activity		Uniprot (Q8NTT6)|Interpro (Q8NTT6)	KEGG (cgl:NCgl0213)|KEGG GM (cgl:NCgl0213)	Interpro (IPR003593)|Interpro (IPR003439)|Interpro (IPR017871)|Interpro (IPR027417)|Pfam (PF00005)	NCBI (499322987)|EMBL (BA000036)
cg0266	140	Hypothetical membrane protein	99.29% [420/423]	GO:0016021 - integral component of membrane		Uniprot (Q8NTT5)|Interpro (Q8NTT5)	KEGG (cgl:NCgl0214)|KEGG GM (cgl:NCgl0214)	Interpro (IPR007165)|Pfam (PF04020)	NCBI (499322988)|EMBL (BA000036)
cg0267	341	PATR_CORGL Probable phenylalanine aminotransferase OS=Corynebacterium glutamicum (strain ATCC 13032 / DSM 20300 / JCM 1318 / LMG 3730 / NCIMB 10025) OX=196627 GN=pat PE=3 SV=1	99.71% [1023/1026]	GO:0000105 - histidine biosynthetic process|GO:0004400 - histidinol-phosphate transaminase activity|GO:0030170 - pyridoxal phosphate binding		Uniprot (Q8NTT4)|Interpro (Q8NTT4)	KEGG (cgl:NCgl0215)|KEGG GM (cgl:NCgl0215)|KEGG EC (2.6.1.9)	Interpro (IPR001917)|Interpro (IPR004839)|Interpro (IPR005861)|Interpro (IPR024892)|Interpro (IPR015424)|Interpro (IPR015422)|Interpro (IPR015421)|Pfam (PF00155)	NCBI (499322989)|EMBL (BX927148)
cg0269	301	Uncharacterized protein	99.34% [903/909]			Uniprot (Q8NTT3)|Interpro (Q8NTT3)	KEGG (cgl:NCgl0216)|KEGG GM (cgl:NCgl0216)	Interpro (IPR024524)|Pfam (PF12686)	NCBI (499322990)|EMBL (BA000036)
cg0272	254	Transcriptional regulator	99.61% [762/765]	GO:0003677 - DNA binding|GO:0003700 - DNA-binding transcription factor activity		Uniprot (Q8NTT1)|Interpro (Q8NTT1)	KEGG (cgl:NCgl0218)|KEGG GM (cgl:NCgl0218)	Interpro (IPR005119)|Interpro (IPR000847)|Interpro (IPR036388)|Interpro (IPR036390)|Pfam (PF00126)|Pfam (PF03466)	NCBI (499322992)|EMBL (BA000036)
cg0273	339	Zn-dependent alcohol dehydrogenases	99.71% [1017/1020]	GO:0004022 - alcohol dehydrogenase (NAD+) activity|GO:0008270 - zinc ion binding		Uniprot (Q8NTT0)|Interpro (Q8NTT0)	KEGG (cgl:NCgl0219)|KEGG GM (cgl:NCgl0219)|KEGG EC (1.1.1.1)	Interpro (IPR013149)|Interpro (IPR013154)|Interpro (IPR002328)|Interpro (IPR011032)|Interpro (IPR036291)|Interpro (IPR020843)|Pfam (PF08240)|Pfam (PF00107)	NCBI (499322993)|EMBL (BA000036)
cg0274	267	Monoamine oxidase	99.63% [801/804]	GO:0050232 - putrescine oxidase activity		Uniprot (Q8NTS9)|Interpro (Q8NTS9)	KEGG (cgl:NCgl0220)|KEGG GM (cgl:NCgl0220)|KEGG EC (1.4.3.10)	Interpro (IPR002937)|Interpro (IPR036188)|Pfam (PF01593)	NCBI (499322994)|EMBL (BA000036)
cg0275	436	A0A072Z5M2_CORGT Magnesium transporter MgtE OS=Corynebacterium glutamicum ATCC 14067 OX=1079988 GN=KIQ_005095 PE=3 SV=1	99.77% [1308/1311]	GO:0005886 - plasma membrane|GO:0015095 - magnesium ion transmembrane transporter activity|GO:0016021 - integral component of membrane|GO:0046872 - metal ion binding		Uniprot (A0A072Z5M2)|Interpro (A0A072Z5M2)		Interpro (IPR000644)|Interpro (IPR006668)|Interpro (IPR038076)|Interpro (IPR038048)|Interpro (IPR006669)|Interpro (IPR006667)|Interpro (IPR036739)|Pfam (PF00571)|Pfam (PF01769)|Pfam (PF03448)	NCBI (1229449342)|EMBL (AGQQ02000002)
cg0277	527	Sodium dependent dicarboxylate transporter	99.81% [1581/1584]	GO:0016021 - integral component of membrane|GO:0022857 - transmembrane transporter activity		Uniprot (R0JB88)|Interpro (R0JB88)		Interpro (IPR001898)|Pfam (PF00939)	NCBI (493328238)|EMBL (AQPS01000016)
cg0279	344	Prephenate dehydrogenase	99.14% [1032/1041]	GO:0004665 - prephenate dehydrogenase (NADP+) activity|GO:0006571 - tyrosine biosynthetic process|GO:0008977 - prephenate dehydrogenase (NAD+) activity		Uniprot (A0A1Q3DLX5)|Interpro (A0A1Q3DLX5)		Interpro (IPR008927)|Interpro (IPR036291)|Interpro (IPR003099)|Pfam (PF02153)	EMBL (BAYH01000008)
cg0280	164	Uncharacterized protein	99.39% [492/495]			Uniprot (A0A072Z4R3)|Interpro (A0A072Z4R3)		Interpro (IPR023869)	NCBI (1229449345)|EMBL (AGQQ02000002)
cg0281	143	R0HYK9_CORCT tRNA-specific adenosine deaminase OS=Corynebacterium crenatum MT OX=1310164 GN=tadA PE=3 SV=1	99.31% [429/432]	GO:0002100 - tRNA wobble adenosine to inosine editing|GO:0008270 - zinc ion binding|GO:0052717 - tRNA-specific adenosine-34 deaminase activity		Uniprot (R0HYK9)|Interpro (R0HYK9)		Interpro (IPR016192)|Interpro (IPR002125)|Interpro (IPR016193)|Interpro (IPR028883)|Pfam (PF14437)	NCBI (489952343)|EMBL (AQPS01000016)
cg0282	67	R0JQN9_CORCT CsbD domain-containing protein OS=Corynebacterium crenatum MT OX=1310164 GN=J433_06335 PE=3 SV=1	98.53% [201/204]			Uniprot (R0JQN9)|Interpro (R0JQN9)		Interpro (IPR008462)|Interpro (IPR036629)|Pfam (PF05532)	NCBI (489952345)|EMBL (AQPS01000016)
cg0284	800	Predicted drug exporters of the RND superfamily	99.75% [2400/2406]	GO:0016021 - integral component of membrane		Uniprot (Q8NTS1)|Interpro (Q8NTS1)	KEGG (cgl:NCgl0228)|KEGG GM (cgl:NCgl0228)	Interpro (IPR004869)|Interpro (IPR000731)|Pfam (PF03176)	NCBI (499322997)|EMBL (BA000036)
cg0285	420	Q8NTS0_CORGL Queuine tRNA-ribosyltransferase OS=Corynebacterium glutamicum (strain ATCC 13032 / DSM 20300 / JCM 1318 / LMG 3730 / NCIMB 10025) OX=196627 GN=tgt PE=3 SV=1	99.53% [1260/1266]	GO:0008479 - queuine tRNA-ribosyltransferase activity|GO:0008616 - queuosine biosynthetic process|GO:0046872 - metal ion binding|GO:0101030 - tRNA-guanine transglycosylation		Uniprot (Q8NTS0)|Interpro (Q8NTS0)	KEGG (cgl:NCgl0229)|KEGG GM (cgl:NCgl0229)|KEGG EC (2.4.2.29)	Interpro (IPR004803)|Interpro (IPR036511)|Interpro (IPR002616)|Pfam (PF01702)	NCBI (81847739)|EMBL (BA000036)
cg0286	250	A0A072Z4C0_CORGT Probable queuosine precursor transporter OS=Corynebacterium glutamicum ATCC 14067 OX=1079988 GN=KIQ_005150 PE=3 SV=1	99.60% [750/753]	GO:0005887 - integral component of plasma membrane|GO:0022857 - transmembrane transporter activity|GO:1990397 - queuosine salvage		Uniprot (A0A072Z4C0)|Interpro (A0A072Z4C0)		Interpro (IPR003744)|Pfam (PF02592)	NCBI (1229449351)|EMBL (AGQQ02000002)
cg0288	479	ABC-type multidrug/protein/lipid transport system ATPase component	99.79% [1437/1440]	GO:0005524 - ATP binding|GO:0016021 - integral component of membrane|GO:0016887 - ATPase activity|GO:0042626 - ATPase-coupled transmembrane transporter activity		Uniprot (Q8NTR7)|Interpro (Q8NTR7)	KEGG (cgl:NCgl0232)|KEGG GM (cgl:NCgl0232)	Interpro (IPR011527)|Interpro (IPR036640)|Interpro (IPR003439)|Interpro (IPR027417)|Interpro (IPR039421)|Pfam (PF00664)|Pfam (PF00005)	NCBI (81761692)|EMBL (BA000036)
cg0289	293	GLUQ_CORGL Glutamyl-Q tRNA(Asp) synthetase OS=Corynebacterium glutamicum (strain ATCC 13032 / DSM 20300 / JCM 1318 / LMG 3730 / NCIMB 10025) OX=196627 GN=gluQ PE=3 SV=1	99.66% [879/882]	GO:0004812 - aminoacyl-tRNA ligase activity|GO:0005524 - ATP binding|GO:0006400 - tRNA modification|GO:0008270 - zinc ion binding|GO:0043039 - tRNA aminoacylation		Uniprot (Q8NTR6)|Interpro (Q8NTR6)	KEGG (cgl:NCgl0233)|KEGG GM (cgl:NCgl0233)|KEGG EC (6.1.1.17)	Interpro (IPR022380)|Interpro (IPR000924)|Interpro (IPR020058)|Interpro (IPR014729)|Pfam (PF00749)	NCBI (499323001)|EMBL (BX927148)
cg0291	330	Q8NTR5_CORGL INTRADIOL_DIOXYGENAS domain-containing protein OS=Corynebacterium glutamicum (strain ATCC 13032 / DSM 20300 / JCM 1318 / LMG 3730 / NCIMB 10025) OX=196627 GN=Cgl0237 PE=4 SV=1	99.70% [990/993]	GO:0006725 - cellular aromatic compound metabolic process|GO:0008199 - ferric iron binding|GO:0016702 - oxidoreductase activity acting on single donors with incorporation of molecular oxygen incorporation of two atoms of oxygen		Uniprot (Q8NTR5)|Interpro (Q8NTR5)	KEGG (cgl:NCgl0234)|KEGG GM (cgl:NCgl0234)	Interpro (IPR000627)|Interpro (IPR015889)|Interpro (IPR006311)|Pfam (PF00775)	NCBI (499323002)|EMBL (BA000036)
cg0292	381	Transposase	98.45% [1143/1161]	GO:0003676 - nucleic acid binding|GO:0015074 - DNA integration|GO:0032196 - transposition		Uniprot (A0A2T3HF75)|Interpro (A0A2T3HF75)		Interpro (IPR038965)|Interpro (IPR001584)|Interpro (IPR012337)|Interpro (IPR036397)|Pfam (PF00665)	NCBI (983386946)|EMBL (APJJ01000006)
cg0296	774	Q8NTR0_CORGL DNA polymerase III subunit gamma/tau OS=Corynebacterium glutamicum (strain ATCC 13032 / DSM 20300 / JCM 1318 / LMG 3730 / NCIMB 10025) OX=196627 GN=dnaX PE=3 SV=1	99.74% [2322/2328]	GO:0003677 - DNA binding|GO:0003887 - DNA-directed DNA polymerase activity|GO:0005524 - ATP binding|GO:0006260 - DNA replication|GO:0009360 - DNA polymerase III complex		Uniprot (Q8NTR0)|Interpro (Q8NTR0)	KEGG (cgl:NCgl0239)|KEGG GM (cgl:NCgl0239)|KEGG EC (2.7.7.7)	Interpro (IPR003593)|Interpro (IPR008921)|Interpro (IPR022754)|Interpro (IPR012763)|Interpro (IPR027417)|Pfam (PF12169)	NCBI (499323007)|EMBL (BA000036)
cg0297	103	R0JQQ3_CORCT Nucleoid-associated protein J433_06405 OS=Corynebacterium crenatum MT OX=1310164 GN=J433_06405 PE=3 SV=1	99.04% [309/312]	GO:0003677 - DNA binding|GO:0005737 - cytoplasm|GO:0043590 - bacterial nucleoid		Uniprot (R0JQQ3)|Interpro (R0JQQ3)		Interpro (IPR036894)|Interpro (IPR004401)|Pfam (PF02575)	NCBI (489952369)|EMBL (AQPS01000016)
cg0299	250	Predicted glutamine amidotransferase	99.60% [750/753]	GO:0006541 - glutamine metabolic process|GO:0009236 - cobalamin biosynthetic process|GO:0016740 - transferase activity		Uniprot (Q8NTQ7)|Interpro (Q8NTQ7)	KEGG (cgl:NCgl0242)|KEGG GM (cgl:NCgl0242)|KEGG EC (6.3.5.13)	Interpro (IPR029062)|Interpro (IPR017929)|Interpro (IPR033949)|Interpro (IPR011698)|Pfam (PF07685)	NCBI (499323009)|EMBL (BA000036)
cg0300	423	UDP-N-acetylmuramyl tripeptide synthase	99.76% [1269/1272]	GO:0005524 - ATP binding|GO:0009058 - biosynthetic process		Uniprot (Q8NTQ6)|Interpro (Q8NTQ6)	KEGG (cgl:NCgl0243)|KEGG GM (cgl:NCgl0243)|KEGG EC (6.3.5.13)	Interpro (IPR013564)|Interpro (IPR036565)|Interpro (IPR013221)|Pfam (PF08353)|Pfam (PF08245)	NCBI (499323010)|EMBL (BA000036)
cg0304	230	Membrane protein	99.57% [690/693]	GO:0016021 - integral component of membrane		Uniprot (A0A0F6Z7G1)|Interpro (A0A0F6Z7G1)			NCBI (817156368)|EMBL (CP011309)
cg0306	420	R0HXZ6_CORCT Aspartokinase OS=Corynebacterium crenatum MT OX=1310164 GN=J433_06690 PE=3 SV=1	99.53% [1260/1266]	GO:0004072 - aspartate kinase activity|GO:0005524 - ATP binding|GO:0009088 - threonine biosynthetic process|GO:0009089 - lysine biosynthetic process via diaminopimelate		Uniprot (R0HXZ6)|Interpro (R0HXZ6)		Interpro (IPR036393)|Interpro (IPR002912)|Interpro (IPR041740)|Interpro (IPR001048)|Interpro (IPR005260)|Interpro (IPR001341)|Interpro (IPR018042)|Interpro (IPR027795)|Pfam (PF00696)|Pfam (PF01842)|Pfam (PF13840)	NCBI (489952417)|EMBL (AQPS01000018)
cg0307	344	DHAS_CORGL Aspartate-semialdehyde dehydrogenase OS=Corynebacterium glutamicum (strain ATCC 13032 / DSM 20300 / JCM 1318 / LMG 3730 / NCIMB 10025) OX=196627 GN=asd PE=3 SV=1	99.71% [1032/1035]	GO:0004073 - aspartate-semialdehyde dehydrogenase activity|GO:0009088 - threonine biosynthetic process|GO:0009089 - lysine biosynthetic process via diaminopimelate|GO:0009097 - isoleucine biosynthetic process|GO:0019877 - diaminopimelate biosynthetic process|GO:0046983 - protein dimerization activity|GO:0050661 - NADP binding|GO:0051287 - NAD binding|GO:0071266 - 'de novo' L-methionine biosynthet…		Uniprot (P0C1D8)|Interpro (P0C1D8)	KEGG (cgl:NCgl0248)|KEGG GM (cgl:NCgl0248)|KEGG EC (1.2.1.11)	Interpro (IPR000319)|Interpro (IPR012080)|Interpro (IPR005986)|Interpro (IPR036291)|Interpro (IPR000534)|Interpro (IPR012280)|Pfam (PF01118)|Pfam (PF02774)	NCBI (499323014)|EMBL (BX927148)
cg0308	405	Hypothetical membrane protein	99.75% [1215/1218]	GO:0016021 - integral component of membrane		Uniprot (Q8NTQ3)|Interpro (Q8NTQ3)	KEGG (cgl:NCgl0249)|KEGG GM (cgl:NCgl0249)		NCBI (499323015)|EMBL (BA000036)
cg0309	192	DNA-directed RNA polymerase specialized sigma subunits sigma24 homologs	98.97% [576/582]	GO:0003677 - DNA binding|GO:0003700 - DNA-binding transcription factor activity|GO:0003899 - DNA-directed 5'-3' RNA polymerase activity|GO:0006352 - DNA-templated transcription initiation|GO:0016987 - sigma factor activity		Uniprot (Q8NTQ2)|Interpro (Q8NTQ2)	KEGG (cgl:NCgl0250)|KEGG GM (cgl:NCgl0250)	Interpro (IPR039425)|Interpro (IPR014284)|Interpro (IPR007627)|Interpro (IPR013249)|Interpro (IPR013325)|Interpro (IPR013324)|Interpro (IPR036388)|Pfam (PF04542)|Pfam (PF08281)	NCBI (499323016)|EMBL (BA000036)
cg0310	515	Catalase	99.61% [1545/1551]	GO:0004096 - catalase activity|GO:0006979 - response to oxidative stress|GO:0020037 - heme binding|GO:0046872 - metal ion binding		Uniprot (R0HXU0)|Interpro (R0HXU0)		Interpro (IPR018028)|Interpro (IPR024711)|Interpro (IPR011614)|Interpro (IPR010582)|Interpro (IPR020835)|Pfam (PF00199)|Pfam (PF06628)	NCBI (489952427)|EMBL (AQPS01000018)
cg0311	93	Uncharacterized protein	94.90% [279/294]			Uniprot (Q8NTQ0)|Interpro (Q8NTQ0)			NCBI (81761679)|EMBL (BA000036)
cg0315	108	Hypothetical membrane protein	99.08% [324/327]	GO:0016021 - integral component of membrane		Uniprot (Q8NTP7)|Interpro (Q8NTP7)	KEGG (cgl:NCgl0255)|KEGG GM (cgl:NCgl0255)	Interpro (IPR008407)|Pfam (PF05437)	NCBI (499323021)|EMBL (BA000036)
cg0317	115	A0A2T3HFW1_CORGT HTH arsR-type domain-containing protein OS=Corynebacterium glutamicum ZL-2 OX=1304280 GN=I919_01496 PE=4 SV=1	99.14% [345/348]	GO:0003700 - DNA-binding transcription factor activity		Uniprot (A0A2T3HFW1)|Interpro (A0A2T3HFW1)		Interpro (IPR011991)|Interpro (IPR001845)|Interpro (IPR036388)|Interpro (IPR036390)	NCBI (499323023)|EMBL (APJJ01000002)
cg0318	360	Arsenite efflux pump ACR3 and related permeases	99.72% [1080/1083]	GO:0015103 - inorganic anion transmembrane transporter activity|GO:0015297 - antiporter activity|GO:0016021 - integral component of membrane		Uniprot (Q8NTP4)|Interpro (Q8NTP4)	KEGG (cgl:NCgl0258)|KEGG GM (cgl:NCgl0258)	Interpro (IPR004706)|Interpro (IPR002657)|Interpro (IPR038770)|Pfam (PF01758)	NCBI (81761673)|EMBL (BA000036)
cg0319	129	Arsenate-mycothiol transferase	99.23% [387/390]	GO:0016740 - transferase activity		Uniprot (A0A072Z4W2)|Interpro (A0A072Z4W2)		Interpro (IPR023485)|Interpro (IPR036196)|Pfam (PF01451)	NCBI (1229449382)|EMBL (AGQQ02000002)
cg0321	106	Cation:proton antiporter	99.07% [318/321]	GO:0005451 - monovalent cation:proton antiporter activity|GO:0016021 - integral component of membrane		Uniprot (A0A072Z4G4)|Interpro (A0A072Z4G4)		Interpro (IPR005133)|Pfam (PF03334)	NCBI (1229449383)|EMBL (AGQQ02000002)
cg0324	510	Formate hydrogenlyase subunit 3/Multisubunit Na+/H+ antiporter MnhD subunit	99.80% [1530/1533]	GO:0016021 - integral component of membrane|GO:0016829 - lyase activity		Uniprot (Q8NTN9)|Interpro (Q8NTN9)	KEGG (cgl:NCgl0263)|KEGG GM (cgl:NCgl0263)	Interpro (IPR001750)|Pfam (PF00361)	NCBI (499323027)|EMBL (BA000036)
cg0325	127	Multisubunit Na+/H+ antiporter	99.22% [381/384]	GO:0016021 - integral component of membrane		Uniprot (Q8NTN8)|Interpro (Q8NTN8)	KEGG (cgl:NCgl0264)|KEGG GM (cgl:NCgl0264)	Interpro (IPR039428)|Pfam (PF00420)	NCBI (499323028)|EMBL (BA000036)
cg0326	961	NADH:ubiquinone oxidoreductase subunit 5 (Chain L)/Multisubunit Na+/H+ antiporter MnhA subunit	99.59% [2883/2895]	GO:0016021 - integral component of membrane		Uniprot (Q8NTN7)|Interpro (Q8NTN7)	KEGG (cgl:NCgl0265)|KEGG GM (cgl:NCgl0265)	Interpro (IPR025383)|Interpro (IPR007182)|Interpro (IPR001750)|Interpro (IPR001516)|Pfam (PF13244)|Pfam (PF04039)|Pfam (PF00361)|Pfam (PF00662)	NCBI (81847736)|EMBL (BA000036)
cg0327	494	Predicted membrane protein	99.60% [1482/1488]	GO:0016021 - integral component of membrane		Uniprot (Q8NTN6)|Interpro (Q8NTN6)	KEGG (cgl:NCgl0266)|KEGG GM (cgl:NCgl0266)	Interpro (IPR023908)	NCBI (81761667)|EMBL (BA000036)
cg0328	288	Q8NTN5_CORGL DUF559 domain-containing protein OS=Corynebacterium glutamicum (strain ATCC 13032 / DSM 20300 / JCM 1318 / LMG 3730 / NCIMB 10025) OX=196627 GN=Cgl0271 PE=4 SV=1	99.65% [864/867]			Uniprot (Q8NTN5)|Interpro (Q8NTN5)	KEGG (cgl:NCgl0267)|KEGG GM (cgl:NCgl0267)	Interpro (IPR007569)|Interpro (IPR011335)|Pfam (PF04480)	NCBI (499323031)|EMBL (BA000036)
cg0330	222	Two component response regulator	99.55% [666/669]	GO:0000160 - phosphorelay signal transduction system|GO:0003677 - DNA binding|GO:0006355 - regulation of transcription DNA-templated		Uniprot (A0A2T3HFX3)|Interpro (A0A2T3HFX3)		Interpro (IPR011006)|Interpro (IPR001867)|Interpro (IPR001789)|Interpro (IPR039420)|Interpro (IPR036388)|Pfam (PF00072)|Pfam (PF00486)	NCBI (499323032)|EMBL (APJJ01000002)
cg0331	489	Two-component system sensory transduction histidine kinases	99.80% [1467/1470]	GO:0000155 - phosphorelay sensor kinase activity|GO:0005524 - ATP binding|GO:0005886 - plasma membrane|GO:0016021 - integral component of membrane		Uniprot (Q8NTN3)|Interpro (Q8NTN3)	KEGG (cgl:NCgl0269)|KEGG GM (cgl:NCgl0269)	Interpro (IPR003660)|Interpro (IPR003594)|Interpro (IPR036890)|Interpro (IPR005467)|Interpro (IPR003661)|Interpro (IPR036097)|Interpro (IPR004358)|Pfam (PF00672)|Pfam (PF02518)|Pfam (PF00512)	NCBI (499323033)|EMBL (BA000036)
cg0333	203	Membrane protein	98.07% [609/621]	GO:0016021 - integral component of membrane		Uniprot (A0A072Z5S6)|Interpro (A0A072Z5S6)		Interpro (IPR032818)|Interpro (IPR032816)|Pfam (PF09335)	NCBI (1229449395)|EMBL (AGQQ02000002)
cg0334	304	Predicted phosphohydrolases	99.35% [912/918]	GO:0016787 - hydrolase activity		Uniprot (Q8NTN0)|Interpro (Q8NTN0)	KEGG (cgl:NCgl0272)|KEGG GM (cgl:NCgl0272)	Interpro (IPR024654)|Interpro (IPR029052)|Pfam (PF12850)	NCBI (81761662)|EMBL (BA000036)
cg0335	151	Glutamyl-tRNA amidotransferase	99.34% [453/456]	GO:0016740 - transferase activity|GO:0016884 - carbon-nitrogen ligase activity with glutamine as amido-N-donor		Uniprot (A0A072ZEH7)|Interpro (A0A072ZEH7)		Interpro (IPR003789)|Interpro (IPR023168)|Interpro (IPR019004)|Interpro (IPR042184)|Pfam (PF09424)	NCBI (1229449397)|EMBL (AGQQ02000002)
cg0336	794	Membrane carboxypeptidase (Penicillin-binding protein)	99.75% [2382/2388]	GO:0004180 - carboxypeptidase activity|GO:0008658 - penicillin binding|GO:0016740 - transferase activity		Uniprot (Q8NTM8)|Interpro (Q8NTM8)	KEGG (cgl:NCgl0274)|KEGG GM (cgl:NCgl0274)	Interpro (IPR012338)|Interpro (IPR001264)|Interpro (IPR023346)|Interpro (IPR005543)|Interpro (IPR036950)|Interpro (IPR001460)|Pfam (PF03793)|Pfam (PF00912)|Pfam (PF00905)	NCBI (499323037)|EMBL (BA000036)
cg0337	116	A0A072Z4I6_CORGT Transcriptional regulator WhiB OS=Corynebacterium glutamicum ATCC 14067 OX=1079988 GN=whiB PE=3 SV=1	99.15% [348/351]	GO:0003677 - DNA binding|GO:0005737 - cytoplasm|GO:0006355 - regulation of transcription DNA-templated|GO:0035731 - dinitrosyl-iron complex binding|GO:0046872 - metal ion binding|GO:0051539 - 4 iron 4 sulfur cluster binding		Uniprot (A0A072Z4I6)|Interpro (A0A072Z4I6)		Interpro (IPR034768)|Interpro (IPR003482)|Pfam (PF02467)	NCBI (1229449399)|EMBL (AGQQ02000002)
cg0338	51	Uncharacterized protein	98.08% [153/156]			Uniprot (R0JQ93)|Interpro (R0JQ93)		Interpro (IPR025234)|Pfam (PF13783)	NCBI (482617172)|EMBL (AQPS01000018)
cg0339	153	A4QAT5_CORGB YjgF_endoribonc domain-containing protein OS=Corynebacterium glutamicum (strain R) OX=340322 GN=cgR_0368 PE=4 SV=1	99.35% [459/462]			Uniprot (A4QAT5)|Interpro (A4QAT5)	KEGG (cgt:cgR_0368)|KEGG GM (cgt:cgR_0368)	Interpro (IPR013813)|Interpro (IPR035959)|Pfam (PF14588)	NCBI (489952486)|EMBL (AP009044)
cg0340	451	A4QAT6_CORGB MFS domain-containing protein OS=Corynebacterium glutamicum (strain R) OX=340322 GN=cgR_0369 PE=4 SV=1	99.78% [1353/1356]	GO:0016021 - integral component of membrane|GO:0022857 - transmembrane transporter activity		Uniprot (A4QAT6)|Interpro (A4QAT6)	KEGG (cgt:cgR_0369)|KEGG GM (cgt:cgR_0369)	Interpro (IPR011701)|Interpro (IPR020846)|Interpro (IPR005828)|Interpro (IPR036259)|Pfam (PF07690)|Pfam (PF00083)	NCBI (499323039)|EMBL (AP009044)
cg0341	510	Acyl-CoA synthetases (AMP-forming)/AMP-acid ligases II	99.80% [1530/1533]	GO:0003996 - acyl-CoA ligase activity|GO:0004467 - long-chain fatty acid-CoA ligase activity|GO:0102391 - decanoate-CoA ligase activity		Uniprot (Q8NTM2)|Interpro (Q8NTM2)	KEGG (cgl:NCgl0279)|KEGG GM (cgl:NCgl0279)|KEGG EC (6.2.1.3)	Interpro (IPR025110)|Interpro (IPR020845)|Interpro (IPR000873)|Interpro (IPR042099)|Pfam (PF00501)|Pfam (PF13193)	NCBI (499323040)|EMBL (BA000036)
cg0344	311	Dehydrogenases with different specificities (Related to short-chain alcohol dehydrogenases)	99.68% [933/936]	GO:0004316 - 3-oxoacyl-|GO:0102131 - 3-oxo-glutaryl-|GO:0102132 - 3-oxo-pimeloyl-		Uniprot (Q8NTM0)|Interpro (Q8NTM0)	KEGG (cgl:NCgl0281)|KEGG GM (cgl:NCgl0281)|KEGG EC (1.1.1.100)	Interpro (IPR036291)|Interpro (IPR020904)|Interpro (IPR002347)	NCBI (499323042)|EMBL (BA000036)
cg0345	314	Predicted metal-dependent hydrolase of the TIM-barrel fold	99.68% [942/945]	GO:0016787 - hydrolase activity|GO:0016831 - carboxy-lyase activity		Uniprot (Q8NTL9)|Interpro (Q8NTL9)	KEGG (cgl:NCgl0282)|KEGG GM (cgl:NCgl0282)	Interpro (IPR032465)|Interpro (IPR006680)|Interpro (IPR032466)|Pfam (PF04909)	NCBI (499323043)|EMBL (BA000036)
cg0346	398	Acyl-CoA dehydrogenases	99.75% [1194/1197]	GO:0003995 - acyl-CoA dehydrogenase activity|GO:0050660 - flavin adenine dinucleotide binding		Uniprot (Q8NTL8)|Interpro (Q8NTL8)	KEGG (cgl:NCgl0283)|KEGG GM (cgl:NCgl0283)|KEGG EC (1.3.8.6)	Interpro (IPR006089)|Interpro (IPR006091)|Interpro (IPR036250)|Interpro (IPR009075)|Interpro (IPR013786)|Interpro (IPR037069)|Interpro (IPR009100)|Pfam (PF00441)|Pfam (PF02770)|Pfam (PF02771)	NCBI (499323044)|EMBL (BA000036)
cg0349	280	Zn-dependent hydrolases including glyoxylases	99.29% [840/846]	GO:0016787 - hydrolase activity		Uniprot (Q8NTL6)|Interpro (Q8NTL6)	KEGG (cgl:NCgl0285)|KEGG GM (cgl:NCgl0285)	Interpro (IPR001279)|Interpro (IPR036866)|Interpro (IPR036388)|Pfam (PF00753)	NCBI (499323045)|EMBL (BA000036)
cg0350	226	Crp/Fnr family transcriptional regulator	99.12% [678/684]	GO:0003677 - DNA binding|GO:0006355 - regulation of transcription DNA-templated		Uniprot (A0A072Z4K0)|Interpro (A0A072Z4K0)		Interpro (IPR018490)|Interpro (IPR000595)|Interpro (IPR012318)|Interpro (IPR014710)|Interpro (IPR036388)|Interpro (IPR036390)|Pfam (PF00027)|Pfam (PF13545)	NCBI (1229449410)|EMBL (AGQQ02000002)
cg0355	247	CoA pyrophosphatase	95.00% [741/780]	GO:0016787 - hydrolase activity		Uniprot (A0A516S5P4)|Interpro (A0A516S5P4)		Interpro (IPR015797)|Interpro (IPR000086)|Pfam (PF00293)	EMBL (CP041729)
cg0358	331	Predicted hydrolases or acyltransferases (Alpha/beta hydrolase superfamily)	99.70% [993/996]	GO:0016746 - transferase activity transferring acyl groups|GO:0033961 - cis-stilbene-oxide hydrolase activity		Uniprot (Q8NTL0)|Interpro (Q8NTL0)	KEGG (cgl:NCgl0292)|KEGG GM (cgl:NCgl0292)	Interpro (IPR029058)|Interpro (IPR000073)|Interpro (IPR000639)|Pfam (PF00561)	NCBI (499323051)|EMBL (BA000036)
cg0360	280	Phosphoserine phosphatase	99.64% [840/843]	GO:0004647 - phosphoserine phosphatase activity|GO:0016021 - integral component of membrane		Uniprot (Q8NTK8)|Interpro (Q8NTK8)	KEGG (cgl:NCgl0294)|KEGG GM (cgl:NCgl0294)	Interpro (IPR036412)|Interpro (IPR006385)|Interpro (IPR023214)	NCBI (81761640)|EMBL (BA000036)
cg0362	347	Uncharacterized protein	94.81% [1041/1098]			Uniprot (A0A1Q3DM56)|Interpro (A0A1Q3DM56)		Interpro (IPR022521)|Interpro (IPR027417)	EMBL (BAYH01000008)
cg0363	376	Secretion ATPase	99.47% [1128/1134]			Uniprot (A0A2T3HFI4)|Interpro (A0A2T3HFI4)		Interpro (IPR022399)|Interpro (IPR027417)|Interpro (IPR001482)|Pfam (PF00437)	NCBI (1043349985)|EMBL (APJJ01000003)
cg0364	258	Hypothetical membrane protein	99.61% [774/777]	GO:0016021 - integral component of membrane		Uniprot (Q8NTK5)|Interpro (Q8NTK5)	KEGG (cgl:NCgl0296)|KEGG GM (cgl:NCgl0296)	Interpro (IPR018076)|Pfam (PF00482)	NCBI (81761637)|EMBL (BA000036)
cg0365	190	A0A1Q6BU79_CORGT Possible conserved alanine rich membrane protein OS=Corynebacterium glutamicum OX=1718 GN=FM102_06960 PE=4 SV=1	98.96% [570/576]	GO:0016021 - integral component of membrane		Uniprot (A0A1Q6BU79)|Interpro (A0A1Q6BU79)		Interpro (IPR018076)|Pfam (PF00482)	NCBI (1124182199)|EMBL (FUIB01000016)
cg0366	66	Uncharacterized protein	98.51% [198/201]	GO:0016021 - integral component of membrane		Uniprot (R0HY13)|Interpro (R0HY13)		Interpro (IPR025338)|Pfam (PF14029)	NCBI (489952520)|EMBL (AQPS01000018)
cg0368	106	Uncharacterized protein	99.07% [318/321]	GO:0016021 - integral component of membrane		Uniprot (A0A072Z521)|Interpro (A0A072Z521)			NCBI (1229449424)|EMBL (AGQQ02000002)
cg0369	114	Uncharacterized protein	98.28% [342/348]	GO:0016021 - integral component of membrane		Uniprot (Q8NTK1)|Interpro (Q8NTK1)	KEGG (cgl:NCgl0301)|KEGG GM (cgl:NCgl0301)	Interpro (IPR021202)	NCBI (81761633)|EMBL (BA000036)
cg0370	792	Helicase	99.12% [2376/2397]	GO:0003676 - nucleic acid binding|GO:0004386 - helicase activity|GO:0005524 - ATP binding		Uniprot (A0A1Q3DM81)|Interpro (A0A1Q3DM81)		Interpro (IPR018973)|Interpro (IPR011545)|Interpro (IPR014001)|Interpro (IPR001650)|Interpro (IPR022307)|Interpro (IPR027417)|Pfam (PF00270)|Pfam (PF09369)|Pfam (PF00271)	EMBL (BAYH01000008)
cg0371	67	Cold shock proteins	98.53% [201/204]	GO:0003676 - nucleic acid binding|GO:0005737 - cytoplasm		Uniprot (Q8NTJ9)|Interpro (Q8NTJ9)	KEGG (cgl:NCgl0303)|KEGG GM (cgl:NCgl0303)	Interpro (IPR012156)|Interpro (IPR011129)|Interpro (IPR019844)|Interpro (IPR002059)|Interpro (IPR012340)|Pfam (PF00313)	NCBI (499323059)|EMBL (BA000036)
cg0376	418	A4QAW5_CORGB AAA domain-containing protein OS=Corynebacterium glutamicum (strain R) OX=340322 GN=cgR_0398 PE=4 SV=1	99.52% [1254/1260]	GO:0003887 - DNA-directed DNA polymerase activity|GO:0006260 - DNA replication|GO:0008408 - 3'-5' exonuclease activity		Uniprot (A4QAW5)|Interpro (A4QAW5)	KEGG (cgt:cgR_0398)|KEGG GM (cgt:cgR_0398)|KEGG EC (2.7.7.7)	Interpro (IPR003593)|Interpro (IPR004622)|Interpro (IPR027417)	NCBI (499323063)|EMBL (AP009044)
cg0378	148	Uncharacterized phage-associated protein	99.33% [444/447]			Uniprot (Q8NTJ3)|Interpro (Q8NTJ3)	KEGG (cgl:NCgl0308)|KEGG GM (cgl:NCgl0308)	Interpro (IPR025272)|Pfam (PF13274)	NCBI (499323064)|EMBL (BA000036)
cg0382	187	Adenylate kinase and related kinases	99.47% [561/564]	GO:0016301 - kinase activity		Uniprot (Q8NTJ2)|Interpro (Q8NTJ2)	KEGG (cgl:NCgl0309)|KEGG GM (cgl:NCgl0309)	Interpro (IPR027417)	NCBI (499323065)|EMBL (BA000036)
cg0384	294	Q8NTJ1_CORGL Pseudouridine synthase OS=Corynebacterium glutamicum (strain ATCC 13032 / DSM 20300 / JCM 1318 / LMG 3730 / NCIMB 10025) OX=196627 GN=Cgl0316 PE=3 SV=1	99.66% [882/885]	GO:0001522 - pseudouridine synthesis|GO:0003723 - RNA binding|GO:0009982 - pseudouridine synthase activity|GO:0016829 - lyase activity		Uniprot (Q8NTJ1)|Interpro (Q8NTJ1)	KEGG (cgl:NCgl0310)|KEGG GM (cgl:NCgl0310)|KEGG EC (5.4.99.24)	Interpro (IPR020103)|Interpro (IPR006225)|Interpro (IPR006224)|Interpro (IPR006145)|Interpro (IPR002942)|Interpro (IPR036986)|Pfam (PF00849)|Pfam (PF01479)	NCBI (499323066)|EMBL (BA000036)
cg0387	368	Alcohol dehydrogenase	99.73% [1104/1107]	GO:0008270 - zinc ion binding|GO:0016491 - oxidoreductase activity		Uniprot (A0A072Z478)|Interpro (A0A072Z478)		Interpro (IPR013149)|Interpro (IPR013154)|Interpro (IPR002328)|Interpro (IPR011032)|Interpro (IPR017816)|Interpro (IPR036291)|Interpro (IPR020843)|Pfam (PF08240)|Pfam (PF00107)	NCBI (1229449436)|EMBL (AGQQ02000002)
cg0388	208	Zn-dependent hydrolase	98.11% [624/636]	GO:0016787 - hydrolase activity		Uniprot (A0A072ZEK8)|Interpro (A0A072ZEK8)		Interpro (IPR001279)|Interpro (IPR036866)|Pfam (PF00753)	NCBI (1229449437)|EMBL (AGQQ02000002)
cg0389	223	Dehydrogenases with different specificities (Related to short-chain alcohol dehydrogenases)	98.24% [669/681]	GO:0004316 - 3-oxoacyl-|GO:0102131 - 3-oxo-glutaryl-|GO:0102132 - 3-oxo-pimeloyl-		Uniprot (Q8NTI6)|Interpro (Q8NTI6)	KEGG (cgl:NCgl0315)|KEGG GM (cgl:NCgl0315)	Interpro (IPR036291)|Interpro (IPR002347)	NCBI (499323070)|EMBL (BA000036)
cg0390	410	Permeases of the major facilitator superfamily	99.76% [1230/1233]	GO:0016021 - integral component of membrane|GO:0022857 - transmembrane transporter activity		Uniprot (Q8NTI5)|Interpro (Q8NTI5)	KEGG (cgl:NCgl0316)|KEGG GM (cgl:NCgl0316)	Interpro (IPR011701)|Interpro (IPR020846)|Interpro (IPR036259)|Interpro (IPR005829)|Pfam (PF07690)	EMBL (BA000036)
cg0391	311	Nucleoside-diphosphate-sugar epimerases	99.68% [933/936]			Uniprot (Q8NTI4)|Interpro (Q8NTI4)	KEGG (cgl:NCgl0317)|KEGG GM (cgl:NCgl0317)|KEGG EC (5.1.3.2)	Interpro (IPR016040)|Interpro (IPR036291)|Pfam (PF16363)	NCBI (499323072)|EMBL (BA000036)
cg0393	125	Hypothetical membrane protein	99.21% [375/378]	GO:0016021 - integral component of membrane		Uniprot (Q8NTI3)|Interpro (Q8NTI3)	KEGG (cgl:NCgl0318)|KEGG GM (cgl:NCgl0318)	Interpro (IPR019277)|Pfam (PF10066)	NCBI (499323073)|EMBL (BA000036)
cg0395	342	Q8NTI1_CORGL RNase H domain-containing protein OS=Corynebacterium glutamicum (strain ATCC 13032 / DSM 20300 / JCM 1318 / LMG 3730 / NCIMB 10025) OX=196627 GN=Cgl0326 PE=4 SV=1	99.42% [1026/1032]	GO:0003676 - nucleic acid binding|GO:0004523 - RNA-DNA hybrid ribonuclease activity		Uniprot (Q8NTI1)|Interpro (Q8NTI1)	KEGG (cgl:NCgl0320)|KEGG GM (cgl:NCgl0320)	Interpro (IPR012337)|Interpro (IPR002156)|Interpro (IPR036397)|Pfam (PF00075)	NCBI (81847729)|EMBL (BA000036)
cg0396	345	Q8NTI0_CORGL Predicted glycosyltransferases OS=Corynebacterium glutamicum (strain ATCC 13032 / DSM 20300 / JCM 1318 / LMG 3730 / NCIMB 10025) OX=196627 GN=Cgl0327 PE=4 SV=1	99.71% [1035/1038]			Uniprot (Q8NTI0)|Interpro (Q8NTI0)			NCBI (499323076)
cg0397	694	5'-nucleotidase/2'3'-cyclic phosphodiesterase and related esterases	99.86% [2082/2085]	GO:0000166 - nucleotide binding|GO:0008768 - UDP-sugar diphosphatase activity|GO:0009166 - nucleotide catabolic process|GO:0016021 - integral component of membrane		Uniprot (Q8NTH9)|Interpro (Q8NTH9)	KEGG (cgl:NCgl0322)|KEGG GM (cgl:NCgl0322)|KEGG EC (3.1.3.5)	Interpro (IPR008334)|Interpro (IPR036907)|Interpro (IPR006179)|Interpro (IPR004843)|Interpro (IPR029052)|Pfam (PF02872)|Pfam (PF00149)	EMBL (BA000036)
cg0400	352	Zn-dependent alcohol dehydrogenases	99.44% [1056/1062]	GO:0008106 - alcohol dehydrogenase (NADP+) activity|GO:0008270 - zinc ion binding		Uniprot (Q8NTH6)|Interpro (Q8NTH6)	KEGG (cgl:NCgl0324)|KEGG GM (cgl:NCgl0324)|KEGG EC (1.1.1.2)	Interpro (IPR013149)|Interpro (IPR013154)|Interpro (IPR002328)|Interpro (IPR011032)|Interpro (IPR036291)|Interpro (IPR020843)|Pfam (PF08240)|Pfam (PF00107)	NCBI (499323079)|EMBL (BA000036)
cg0401	284	Q8NTH5_CORGL Glucose-1-phosphate thymidylyltransferase OS=Corynebacterium glutamicum (strain ATCC 13032 / DSM 20300 / JCM 1318 / LMG 3730 / NCIMB 10025) OX=196627 GN=Cgl0332 PE=3 SV=1	99.30% [852/858]	GO:0008879 - glucose-1-phosphate thymidylyltransferase activity|GO:0045226 - extracellular polysaccharide biosynthetic process|GO:0046872 - metal ion binding		Uniprot (Q8NTH5)|Interpro (Q8NTH5)	KEGG (cgl:NCgl0325)|KEGG GM (cgl:NCgl0325)|KEGG EC (2.7.7.24)	Interpro (IPR005907)|Interpro (IPR005835)|Interpro (IPR029044)|Pfam (PF00483)	NCBI (499323080)|EMBL (BA000036)
cg0402	453	Q8NTH4_CORGL dTDP-4-dehydrorhamnose reductase OS=Corynebacterium glutamicum (strain ATCC 13032 / DSM 20300 / JCM 1318 / LMG 3730 / NCIMB 10025) OX=196627 GN=Cgl0333 PE=3 SV=1	99.78% [1359/1362]	GO:0008830 - dTDP-4-dehydrorhamnose 35-epimerase activity|GO:0008831 - dTDP-4-dehydrorhamnose reductase activity|GO:0019305 - dTDP-rhamnose biosynthetic process		Uniprot (Q8NTH4)|Interpro (Q8NTH4)	KEGG (cgl:NCgl0326)|KEGG GM (cgl:NCgl0326)|KEGG EC (5.1.3.13)	Interpro (IPR005913)|Interpro (IPR000888)|Interpro (IPR036291)|Interpro (IPR014710)|Interpro (IPR011051)|Interpro (IPR029903)|Pfam (PF00908)|Pfam (PF04321)	NCBI (499323081)|EMBL (BA000036)
cg0403	339	Q8NTH3_CORGL dTDP-glucose 46-dehydratase OS=Corynebacterium glutamicum (strain ATCC 13032 / DSM 20300 / JCM 1318 / LMG 3730 / NCIMB 10025) OX=196627 GN=Cgl0334 PE=3 SV=1	99.71% [1017/1020]	GO:0008460 - dTDP-glucose 46-dehydratase activity|GO:0009225 - nucleotide-sugar metabolic process		Uniprot (Q8NTH3)|Interpro (Q8NTH3)	KEGG (cgl:NCgl0327)|KEGG GM (cgl:NCgl0327)|KEGG EC (4.2.1.46)	Interpro (IPR005888)|Interpro (IPR016040)|Interpro (IPR036291)|Pfam (PF16363)	EMBL (BA000036)
cg0404	193	Nitroreductase	99.48% [579/582]	GO:0003954 - NADH dehydrogenase activity		Uniprot (Q8NTH2)|Interpro (Q8NTH2)	KEGG (cgl:NCgl0328)|KEGG GM (cgl:NCgl0328)	Interpro (IPR029479)|Interpro (IPR000415)|Pfam (PF00881)	NCBI (499323083)|EMBL (BA000036)
cg0405	315	ABC-type Fe3+-siderophores transport systems periplasmic components	99.68% [945/948]			Uniprot (Q8NTH1)|Interpro (Q8NTH1)	KEGG (cgl:NCgl0329)|KEGG GM (cgl:NCgl0329)	Interpro (IPR002491)|Pfam (PF01497)	NCBI (499323084)|EMBL (BA000036)
cg0408	416	Hypothetical membrane protein	99.76% [1248/1251]	GO:0016021 - integral component of membrane		Uniprot (Q8NTG9)|Interpro (Q8NTG9)	KEGG (cgl:NCgl0331)|KEGG GM (cgl:NCgl0331)		NCBI (81761608)|EMBL (BA000036)
cg0409	460	Aminopeptidase N	99.78% [1380/1383]	GO:0004177 - aminopeptidase activity|GO:0008237 - metallopeptidase activity|GO:0008270 - zinc ion binding		Uniprot (Q8NTG8)|Interpro (Q8NTG8)	KEGG (cgl:NCgl0332)|KEGG GM (cgl:NCgl0332)	Interpro (IPR042097)|Interpro (IPR001930)|Interpro (IPR014782)|Pfam (PF01433)	NCBI (499323087)|EMBL (BA000036)
cg0410	668	Serine proteases of the peptidase family S9A	99.85% [2004/2007]	GO:0004252 - serine-type endopeptidase activity|GO:0070008 - serine-type exopeptidase activity		Uniprot (Q8NTG7)|Interpro (Q8NTG7)	KEGG (cgl:NCgl0333)|KEGG GM (cgl:NCgl0333)|KEGG EC (3.4.21.26)	Interpro (IPR029058)|Interpro (IPR023302)|Interpro (IPR001375)|Interpro (IPR002470)|Pfam (PF00326)|Pfam (PF02897)	NCBI (81761606)|EMBL (BA000036)
cg0411	190	Q8NTG6_CORGL Excalibur domain-containing protein OS=Corynebacterium glutamicum (strain ATCC 13032 / DSM 20300 / JCM 1318 / LMG 3730 / NCIMB 10025) OX=196627 GN=Cgl0341 PE=4 SV=1	98.96% [570/576]	GO:0016021 - integral component of membrane		Uniprot (Q8NTG6)|Interpro (Q8NTG6)	KEGG (cgl:NCgl0334)|KEGG GM (cgl:NCgl0334)	Interpro (IPR008613)|Pfam (PF05901)	NCBI (81761605)|EMBL (BA000036)
cg0413	365	Cmt1	99.73% [1095/1098]			Uniprot (Q8NTG4)|Interpro (Q8NTG4)	KEGG (cgl:NCgl0336)|KEGG GM (cgl:NCgl0336)	Interpro (IPR029058)|Interpro (IPR000801)|Pfam (PF00756)	NCBI (545719751)|EMBL (BA000036)
cg0414	478	ATPases involved in chromosome partitioning	99.79% [1434/1437]	GO:0009103 - lipopolysaccharide biosynthetic process|GO:0016021 - integral component of membrane|GO:0045226 - extracellular polysaccharide biosynthetic process		Uniprot (Q8NTG3)|Interpro (Q8NTG3)	KEGG (cgl:NCgl0337)|KEGG GM (cgl:NCgl0337)	Interpro (IPR025669)|Interpro (IPR005702)|Interpro (IPR003856)|Interpro (IPR027417)|Pfam (PF13614)|Pfam (PF02706)	NCBI (499323092)|EMBL (BA000036)
cg0415	201	Protein-tyrosine-phosphatase	99.50% [603/606]	GO:0004725 - protein tyrosine phosphatase activity		Uniprot (Q8NTG2)|Interpro (Q8NTG2)	KEGG (cgl:NCgl0338)|KEGG GM (cgl:NCgl0338)|KEGG EC (3.1.3.48)	Interpro (IPR023485)|Interpro (IPR036196)|Interpro (IPR017867)|Pfam (PF01451)	EMBL (BA000036)
cg0416	328	Uncharacterized protein	99.70% [984/987]	GO:0016021 - integral component of membrane		Uniprot (Q8NTG1)|Interpro (Q8NTG1)	KEGG (cgl:NCgl0339)|KEGG GM (cgl:NCgl0339)	Interpro (IPR015943)	NCBI (81761600)|EMBL (BA000036)
cg0419	204	Sugar transferases involved in lipopolysaccharide synthesis	99.51% [612/615]	GO:0016021 - integral component of membrane|GO:0016740 - transferase activity		Uniprot (Q8NTF8)|Interpro (Q8NTF8)	KEGG (cgl:NCgl0342)|KEGG GM (cgl:NCgl0342)	Interpro (IPR003362)|Pfam (PF02397)	EMBL (BA000036)
cg0421	497	Membrane protein involved in the export of O-antigen and teichoic acid	99.80% [1491/1494]	GO:0016021 - integral component of membrane		Uniprot (Q8NTF6)|Interpro (Q8NTF6)	KEGG (cgl:NCgl0344)|KEGG GM (cgl:NCgl0344)		NCBI (499323099)|EMBL (BA000036)
cg0422	438	UDP-N-acetylglucosamine enolpyruvyl transferase	99.77% [1314/1317]	GO:0008760 - UDP-N-acetylglucosamine 1-carboxyvinyltransferase activity|GO:0019277 - UDP-N-acetylgalactosamine biosynthetic process		Uniprot (Q8NTF5)|Interpro (Q8NTF5)	KEGG (cgl:NCgl0345)|KEGG GM (cgl:NCgl0345)|KEGG EC (2.5.1.7)	Interpro (IPR001986)|Interpro (IPR036968)|Interpro (IPR013792)|Interpro (IPR005750)|Pfam (PF00275)	NCBI (499323100)|EMBL (BA000036)
cg0423	334	MURB1_CORGL UDP-N-acetylenolpyruvoylglucosamine reductase 1 OS=Corynebacterium glutamicum (strain ATCC 13032 / DSM 20300 / JCM 1318 / LMG 3730 / NCIMB 10025) OX=196627 GN=murB1 PE=3 SV=1	99.40% [1002/1008]	GO:0005737 - cytoplasm|GO:0007049 - cell cycle|GO:0008360 - regulation of cell shape|GO:0008762 - UDP-N-acetylmuramate dehydrogenase activity|GO:0009252 - peptidoglycan biosynthetic process|GO:0051301 - cell division|GO:0071555 - cell wall organization|GO:0071949 - FAD binding		Uniprot (Q8NTF4)|Interpro (Q8NTF4)	KEGG (cgl:NCgl0346)|KEGG GM (cgl:NCgl0346)|KEGG EC (1.3.1.98)	Interpro (IPR016166)|Interpro (IPR036318)|Interpro (IPR016167)|Interpro (IPR016169)|Interpro (IPR003170)|Interpro (IPR011601)|Interpro (IPR036635)|Interpro (IPR006094)|Pfam (PF01565)|Pfam (PF02873)	NCBI (499323101)|EMBL (BX927149)
cg0432	331	Predicted acyltransferases	99.70% [993/996]	GO:0016021 - integral component of membrane|GO:0016747 - transferase activity transferring acyl groups other than amino-acyl groups		Uniprot (Q8NTE8)|Interpro (Q8NTE8)	KEGG (cgl:NCgl0350)|KEGG GM (cgl:NCgl0350)	Interpro (IPR002656)|Pfam (PF01757)	NCBI (499323105)|EMBL (BA000036)
cg0438	274	Glycosyltransferases involved in cell wall biogenesis	99.64% [822/825]	GO:0016740 - transferase activity		Uniprot (Q8NTE4)|Interpro (Q8NTE4)	KEGG (cgl:NCgl0353)|KEGG GM (cgl:NCgl0353)	Interpro (IPR001173)|Interpro (IPR029044)|Pfam (PF00535)	EMBL (BA000036)
cg0441	468	DLDH_CORGL Dihydrolipoyl dehydrogenase OS=Corynebacterium glutamicum (strain ATCC 13032 / DSM 20300 / JCM 1318 / LMG 3730 / NCIMB 10025) OX=196627 GN=lpd PE=1 SV=1	99.57% [1404/1410]	GO:0004148 - dihydrolipoyl dehydrogenase activity|GO:0005623 - obsolete cell|GO:0005737 - cytoplasm|GO:0006096 - glycolytic process|GO:0006099 - tricarboxylic acid cycle|GO:0045454 - cell redox homeostasis|GO:0050660 - flavin adenine dinucleotide binding		Uniprot (Q8NTE1)|Interpro (Q8NTE1)	KEGG (cgl:NCgl0355)|KEGG GM (cgl:NCgl0355)|KEGG EC (1.8.1.4)	Interpro (IPR036188)|Interpro (IPR023753)|Interpro (IPR016156)|Interpro (IPR006258)|Interpro (IPR001100)|Interpro (IPR004099)|Interpro (IPR012999)|Pfam (PF07992)|Pfam (PF02852)	NCBI (499323110)|EMBL (BX927149)
cg0445	257	Putative membrane protein	99.61% [771/774]	GO:0016021 - integral component of membrane|GO:0016627 - oxidoreductase activity acting on the CH-CH group of donors		Uniprot (R0J8X6)|Interpro (R0J8X6)		Interpro (IPR011138)|Interpro (IPR034804)|Interpro (IPR000701)|Pfam (PF01127)	NCBI (489952158)|EMBL (AQPS01000030)
cg0446	668	Succinate dehydrogenase flavoprotein subunit	99.11% [2004/2022]	GO:0016491 - oxidoreductase activity		Uniprot (A0A1R4FF50)|Interpro (A0A1R4FF50)		Interpro (IPR003953)|Interpro (IPR036188)|Interpro (IPR037099)|Interpro (IPR015939)|Interpro (IPR011280)|Interpro (IPR027477)|Pfam (PF00890)|Pfam (PF02910)	EMBL (FUIB01000014)
cg0448	111	Hypothetical membrane protein	98.23% [333/339]	GO:0016021 - integral component of membrane		Uniprot (Q8NTD4)|Interpro (Q8NTD4)	KEGG (cgl:NCgl0362)|KEGG GM (cgl:NCgl0362)		NCBI (81761574)|EMBL (BA000036)
cg0450	325	Uncharacterized protein	99.69% [975/978]			Uniprot (Q8NTD2)|Interpro (Q8NTD2)	KEGG (cgl:NCgl0364)|KEGG GM (cgl:NCgl0364)	Interpro (IPR009351)|Pfam (PF06224)	NCBI (499323118)|EMBL (BA000036)
cg0451	432	Uncharacterized protein	99.31% [1296/1305]	GO:0016021 - integral component of membrane		Uniprot (A0A0U4Y164)|Interpro (A0A0U4Y164)		Interpro (IPR007383)|Pfam (PF04286)	NCBI (975887577)|EMBL (CP013991)
cg0452	140	Uncharacterized protein	99.29% [420/423]			Uniprot (Q8NTD0)|Interpro (Q8NTD0)	KEGG (cgl:NCgl0366)|KEGG GM (cgl:NCgl0366)		NCBI (499323120)|EMBL (BA000036)
cg0454	217	Transcriptional regulator	99.54% [651/654]	GO:0003677 - DNA binding		Uniprot (Q8NTC8)|Interpro (Q8NTC8)	KEGG (cgl:NCgl0368)|KEGG GM (cgl:NCgl0368)	Interpro (IPR023772)|Interpro (IPR009057)|Interpro (IPR001647)|Pfam (PF00440)	NCBI (81761568)|EMBL (BA000036)
cg0456	544	Permeases of the major facilitator superfamily	99.82% [1632/1635]	GO:0005886 - plasma membrane|GO:0016021 - integral component of membrane|GO:0022857 - transmembrane transporter activity		Uniprot (Q8NTC6)|Interpro (Q8NTC6)	KEGG (cgl:NCgl0370)|KEGG GM (cgl:NCgl0370)	Interpro (IPR004638)|Interpro (IPR011701)|Interpro (IPR020846)|Interpro (IPR036259)|Interpro (IPR001411)|Pfam (PF07690)	NCBI (499323123)|EMBL (BA000036)
cg0457	304	Q8NTC5_CORGL Formyltetrahydrofolate deformylase OS=Corynebacterium glutamicum (strain ATCC 13032 / DSM 20300 / JCM 1318 / LMG 3730 / NCIMB 10025) OX=196627 GN=purU PE=3 SV=1	99.67% [912/915]	GO:0006189 - 'de novo' IMP biosynthetic process|GO:0006730 - one-carbon metabolic process|GO:0008864 - formyltetrahydrofolate deformylase activity|GO:0016742 - hydroxymethyl- formyl- and related transferase activity		Uniprot (Q8NTC5)|Interpro (Q8NTC5)	KEGG (cgl:NCgl0371)|KEGG GM (cgl:NCgl0371)|KEGG EC (3.5.1.10)	Interpro (IPR002912)|Interpro (IPR041729)|Interpro (IPR002376)|Interpro (IPR036477)|Interpro (IPR004810)|Pfam (PF00551)	NCBI (499323124)|EMBL (BA000036)
cg0462	289	Uncharacterized protein	99.66% [867/870]			Uniprot (Q8NTC3)|Interpro (Q8NTC3)	KEGG (cgl:NCgl0373)|KEGG GM (cgl:NCgl0373)	Interpro (IPR011335)	NCBI (499323126)|EMBL (BA000036)
cg0463	100	Uncharacterized protein	99.01% [300/303]	GO:0003677 - DNA binding|GO:0006355 - regulation of transcription DNA-templated|GO:0046872 - metal ion binding		Uniprot (R0J8W3)|Interpro (R0J8W3)		Interpro (IPR003735)|Interpro (IPR038390)|Pfam (PF02583)	NCBI (489952173)|EMBL (AQPS01000030)
cg0464	754	Cation transport ATPases	99.74% [2262/2268]	GO:0005524 - ATP binding|GO:0005886 - plasma membrane|GO:0016021 - integral component of membrane|GO:0016787 - hydrolase activity|GO:0019829 - ATPase-coupled cation transmembrane transporter activity|GO:0030001 - metal ion transport|GO:0046872 - metal ion binding		Uniprot (Q8NTC1)|Interpro (Q8NTC1)	KEGG (cgl:NCgl0375)|KEGG GM (cgl:NCgl0375)|KEGG EC (7.2.2.8)	Interpro (IPR023299)|Interpro (IPR018303)|Interpro (IPR023298)|Interpro (IPR008250)|Interpro (IPR036412)|Interpro (IPR023214)|Interpro (IPR017969)|Interpro (IPR006121)|Interpro (IPR036163)|Interpro (IPR027256)|Interpro (IPR001757)|Pfam (PF00403)	NCBI (499323127)|EMBL (BA000036)
cg0465	150	Hypothetical membrane protein	99.34% [450/453]	GO:0016021 - integral component of membrane		Uniprot (Q8NTC0)|Interpro (Q8NTC0)	KEGG (cgl:NCgl0376)|KEGG GM (cgl:NCgl0376)		NCBI (499323128)|EMBL (BA000036)
cg0468	358	ABC transporter permease	99.72% [1074/1077]	GO:0005886 - plasma membrane|GO:0016021 - integral component of membrane|GO:0022857 - transmembrane transporter activity		Uniprot (A0A072ZFS9)|Interpro (A0A072ZFS9)		Interpro (IPR037294)|Interpro (IPR000522)|Pfam (PF01032)	EMBL (AGQQ02000002)
cg0469	271	ABC-type transporter ATPase component	99.63% [813/816]	GO:0005524 - ATP binding|GO:0016887 - ATPase activity		Uniprot (Q8NTB6)|Interpro (Q8NTB6)	KEGG (cgl:NCgl0380)|KEGG GM (cgl:NCgl0380)	Interpro (IPR003593)|Interpro (IPR003439)|Interpro (IPR017871)|Interpro (IPR027417)|Pfam (PF00005)	EMBL (BA000036)
cg0471	279	Hypothetical membrane protein	99.64% [837/840]	GO:0009432 - SOS response|GO:0016021 - integral component of membrane		Uniprot (Q8NTB4)|Interpro (Q8NTB4)	KEGG (cgl:NCgl0382)|KEGG GM (cgl:NCgl0382)	Interpro (IPR007331)|Pfam (PF04213)	NCBI (499323132)|EMBL (BA000036)
cg0474	271	Uncharacterized protein	99.63% [813/816]			Uniprot (Q8NTB2)|Interpro (Q8NTB2)	KEGG (cgl:NCgl0384)|KEGG GM (cgl:NCgl0384)	Interpro (IPR029063)	NCBI (499323134)|EMBL (BA000036)
cg0475	167	Uncharacterized protein	99.40% [501/504]			Uniprot (R0JNE0)|Interpro (R0JNE0)		Interpro (IPR019639)|Pfam (PF10698)	NCBI (489952184)|EMBL (AQPS01000030)
cg0476	367	A0A072Z4Z3_CORGT UDP-N-acetylenolpyruvoylglucosamine reductase OS=Corynebacterium glutamicum ATCC 14067 OX=1079988 GN=murB PE=3 SV=1	99.46% [1101/1107]	GO:0005737 - cytoplasm|GO:0007049 - cell cycle|GO:0008360 - regulation of cell shape|GO:0008762 - UDP-N-acetylmuramate dehydrogenase activity|GO:0009252 - peptidoglycan biosynthetic process|GO:0051301 - cell division|GO:0071555 - cell wall organization|GO:0071949 - FAD binding		Uniprot (A0A072Z4Z3)|Interpro (A0A072Z4Z3)		Interpro (IPR016166)|Interpro (IPR036318)|Interpro (IPR016167)|Interpro (IPR016169)|Interpro (IPR003170)|Interpro (IPR011601)|Interpro (IPR036635)|Interpro (IPR006094)|Pfam (PF01565)|Pfam (PF02873)	NCBI (1229449509)|EMBL (AGQQ02000002)
cg0477	212	Q8NTA9_CORGL DUF1801 domain-containing protein OS=Corynebacterium glutamicum (strain ATCC 13032 / DSM 20300 / JCM 1318 / LMG 3730 / NCIMB 10025) OX=196627 GN=Cgl0398 PE=4 SV=1	99.53% [636/639]			Uniprot (Q8NTA9)|Interpro (Q8NTA9)	KEGG (cgl:NCgl0387)|KEGG GM (cgl:NCgl0387)	Interpro (IPR014922)|Pfam (PF08818)	NCBI (81761552)|EMBL (BA000036)
cg0480	568	Long-chain-fatty-acid--CoA ligase	99.82% [1704/1707]	GO:0003996 - acyl-CoA ligase activity|GO:0004467 - long-chain fatty acid-CoA ligase activity|GO:0102391 - decanoate-CoA ligase activity		Uniprot (R0JJN1)|Interpro (R0JJN1)		Interpro (IPR025110)|Interpro (IPR020845)|Interpro (IPR000873)|Interpro (IPR042099)|Pfam (PF00501)|Pfam (PF13193)	NCBI (489952187)|EMBL (AQPS01000030)
cg0481	418	A0A516S5Z3_CORGT D-inositol-3-phosphate glycosyltransferase OS=Corynebacterium glutamicum OX=1718 GN=mshA PE=3 SV=1	99.29% [1254/1263]	GO:0000287 - magnesium ion binding|GO:0008375 - acetylglucosaminyltransferase activity|GO:0010125 - mycothiol biosynthetic process|GO:0102710 - D-inositol-3-phosphate glycosyltransferase activity		Uniprot (A0A516S5Z3)|Interpro (A0A516S5Z3)		Interpro (IPR001296)|Interpro (IPR028098)|Interpro (IPR017814)|Pfam (PF13439)|Pfam (PF00534)	EMBL (CP041729)
cg0482	248	R0JND5_CORCT 23-bisphosphoglycerate-dependent phosphoglycerate mutase OS=Corynebacterium crenatum MT OX=1310164 GN=gpmA PE=3 SV=1	99.60% [744/747]	GO:0006094 - gluconeogenesis|GO:0006096 - glycolytic process|GO:0046538 - 23-bisphosphoglycerate-dependent phosphoglycerate mutase activity		Uniprot (R0JND5)|Interpro (R0JND5)		Interpro (IPR013078)|Interpro (IPR029033)|Interpro (IPR001345)|Interpro (IPR005952)|Pfam (PF00300)	NCBI (489952189)|EMBL (AQPS01000030)
cg0483	412	R0HW24_CORCT Histidine kinase domain-containing protein OS=Corynebacterium crenatum MT OX=1310164 GN=J433_10282 PE=4 SV=1	99.52% [1236/1242]	GO:0000155 - phosphorelay sensor kinase activity|GO:0005524 - ATP binding		Uniprot (R0HW24)|Interpro (R0HW24)		Interpro (IPR003594)|Interpro (IPR036890)|Interpro (IPR005467)|Interpro (IPR003661)|Interpro (IPR036097)|Interpro (IPR004358)|Pfam (PF02518)|Pfam (PF00512)	NCBI (482616494)|EMBL (AQPS01000030)
cg0485	293	Uncharacterized protein	99.66% [879/882]			Uniprot (Q8NTA2)|Interpro (Q8NTA2)	KEGG (cgl:NCgl0393)|KEGG GM (cgl:NCgl0393)	Interpro (IPR011335)	NCBI (499323139)|EMBL (BA000036)
cg0487	300	Uncharacterized protein	99.34% [900/906]			Uniprot (Q8NTA0)|Interpro (Q8NTA0)	KEGG (cgl:NCgl0395)|KEGG GM (cgl:NCgl0395)		NCBI (499323141)|EMBL (BA000036)
cg0488	308	Exopolyphosphatase	99.35% [924/930]			Uniprot (Q8NT99)|Interpro (Q8NT99)	KEGG (cgl:NCgl0396)|KEGG GM (cgl:NCgl0396)|KEGG EC (3.6.1.11)	Interpro (IPR043129)|Interpro (IPR003695)|Pfam (PF02541)	NCBI (499584770)|EMBL (BA000036)
cg0489	268	Putative membrane protein	99.63% [804/807]	GO:0016021 - integral component of membrane		Uniprot (R0HVS3)|Interpro (R0HVS3)			NCBI (489952197)|EMBL (AQPS01000030)
cg0492	63	R0J8U3_CORCT HTH_17 domain-containing protein OS=Corynebacterium crenatum MT OX=1310164 GN=J433_10242 PE=4 SV=1	98.44% [189/192]	GO:0003677 - DNA binding		Uniprot (R0J8U3)|Interpro (R0J8U3)		Interpro (IPR009061)|Interpro (IPR041657)|Interpro (IPR010093)|Pfam (PF12728)	NCBI (489952202)|EMBL (AQPS01000030)
cg0496	78	Uncharacterized protein	98.73% [234/237]			Uniprot (R0HVR9)|Interpro (R0HVR9)		Interpro (IPR008554)|Interpro (IPR036249)|Pfam (PF05768)	NCBI (482616483)|EMBL (AQPS01000030)
cg0497	463	A0A516S658_CORGT Glutamyl-tRNA reductase OS=Corynebacterium glutamicum OX=1718 GN=hemA PE=3 SV=1	99.78% [1389/1392]	GO:0006782 - protoporphyrinogen IX biosynthetic process|GO:0008883 - glutamyl-tRNA reductase activity|GO:0050661 - NADP binding		Uniprot (A0A516S658)|Interpro (A0A516S658)		Interpro (IPR000343)|Interpro (IPR015896)|Interpro (IPR015895)|Interpro (IPR018214)|Interpro (IPR036453)|Interpro (IPR036343)|Interpro (IPR036291)|Interpro (IPR006151)|Pfam (PF00745)|Pfam (PF05201)|Pfam (PF01488)	EMBL (CP041729)
cg0498	302	HEM3_CORGL Porphobilinogen deaminase OS=Corynebacterium glutamicum (strain ATCC 13032 / DSM 20300 / JCM 1318 / LMG 3730 / NCIMB 10025) OX=196627 GN=hemC PE=3 SV=1	99.67% [906/909]	GO:0004418 - hydroxymethylbilane synthase activity|GO:0006782 - protoporphyrinogen IX biosynthetic process|GO:0018160 - peptidyl-pyrromethane cofactor linkage		Uniprot (Q8NT90)|Interpro (Q8NT90)	KEGG (cgl:NCgl0403)|KEGG GM (cgl:NCgl0403)|KEGG EC (2.5.1.61)	Interpro (IPR000860)|Interpro (IPR022419)|Interpro (IPR022417)|Interpro (IPR022418)|Interpro (IPR036803)|Pfam (PF01379)|Pfam (PF03900)	NCBI (499323145)|EMBL (BX927149)
cg0499	123	Uncharacterized protein	98.40% [369/375]			Uniprot (Q8NT89)|Interpro (Q8NT89)	KEGG (cgl:NCgl0404)|KEGG GM (cgl:NCgl0404)		NCBI (81761536)|EMBL (BA000036)
cg0501	467	Permeases of the major facilitator superfamily	99.79% [1401/1404]	GO:0016021 - integral component of membrane|GO:0022857 - transmembrane transporter activity		Uniprot (Q8NT87)|Interpro (Q8NT87)	KEGG (cgl:NCgl0406)|KEGG GM (cgl:NCgl0406)	Interpro (IPR020846)|Interpro (IPR005828)|Interpro (IPR036259)|Interpro (IPR005829)|Pfam (PF00083)	NCBI (499323146)|EMBL (BA000036)
cg0502	618	Sugar phosphate isomerases/epimerases	99.84% [1854/1857]	GO:0016829 - lyase activity|GO:0016853 - isomerase activity		Uniprot (Q8NT86)|Interpro (Q8NT86)	KEGG (cgl:NCgl0407)|KEGG GM (cgl:NCgl0407)|KEGG EC (1.13.11.27)	Interpro (IPR041735)|Interpro (IPR029068)|Interpro (IPR004360)|Interpro (IPR037523)|Interpro (IPR036237)|Interpro (IPR013022)|Pfam (PF01261)|Pfam (PF00903)	NCBI (499323147)|EMBL (BA000036)
cg0504	283	AROE_CORGL Quinate/shikimate dehydrogenase (NAD(+)) OS=Corynebacterium glutamicum (strain ATCC 13032 / DSM 20300 / JCM 1318 / LMG 3730 / NCIMB 10025) OX=196627 GN=aroE PE=1 SV=2	99.65% [849/852]	GO:0004764 - shikimate 3-dehydrogenase (NADP+) activity|GO:0009073 - aromatic amino acid family biosynthetic process|GO:0009423 - chorismate biosynthetic process|GO:0019632 - shikimate metabolic process|GO:0030266 - quinate 3-dehydrogenase (NAD+) activity|GO:0070403 - NAD+ binding		Uniprot (Q9X5C9)|Interpro (Q9X5C9)	KEGG (cgl:NCgl0409)|KEGG GM (cgl:NCgl0409)|KEGG EC (1.1.1.25)	Interpro (IPR036291)|Interpro (IPR041121)|Interpro (IPR013708)|Interpro (IPR022893)|Pfam (PF18317)|Pfam (PF08501)	NCBI (499323148)|EMBL (BX927149)
cg0505	91	Q8NT85_CORGL Ribosomal_L12 domain-containing protein OS=Corynebacterium glutamicum (strain ATCC 13032 / DSM 20300 / JCM 1318 / LMG 3730 / NCIMB 10025) OX=196627 GN=Cgl0425 PE=4 SV=1	98.91% [273/276]	GO:0003735 - structural constituent of ribosome|GO:0006412 - translation		Uniprot (Q8NT85)|Interpro (Q8NT85)	KEGG (cgl:NCgl0410)|KEGG GM (cgl:NCgl0410)	Interpro (IPR014719)|Interpro (IPR013823)|Pfam (PF00542)	NCBI (499323149)|EMBL (BA000036)
cg0507	548	ABC-type transporter permease components	99.82% [1644/1647]	GO:0005886 - plasma membrane|GO:0016021 - integral component of membrane|GO:0055085 - transmembrane transport		Uniprot (Q8NT83)|Interpro (Q8NT83)	KEGG (cgl:NCgl0412)|KEGG GM (cgl:NCgl0412)	Interpro (IPR000515)|Interpro (IPR035906)|Pfam (PF00528)	NCBI (81761531)|EMBL (BA000036)
cg0508	358	Iron/thiamine transport system component	99.44% [1074/1080]	GO:0046872 - metal ion binding		Uniprot (A0A2T3HF26)|Interpro (A0A2T3HF26)		Interpro (IPR026045)	NCBI (975887609)|EMBL (APJJ01000007)
cg0510	597	Uroporphyrinogen-III synthase	99.67% [1791/1797]	GO:0004852 - uroporphyrinogen-III synthase activity|GO:0008168 - methyltransferase activity|GO:0032259 - methylation|GO:0033014 - tetrapyrrole biosynthetic process|GO:0055114 - oxidation-reduction process		Uniprot (A0A1Q3DMM5)|Interpro (A0A1Q3DMM5)		Interpro (IPR000878)|Interpro (IPR035996)|Interpro (IPR036108)|Interpro (IPR003754)|Interpro (IPR014777)|Interpro (IPR014776)|Interpro (IPR003043)|Pfam (PF02602)|Pfam (PF00590)	EMBL (BAYH01000008)
cg0511	139	A0A072Z516_CORGT DUF3806 domain-containing protein OS=Corynebacterium glutamicum ATCC 14067 OX=1079988 GN=KIQ_006215 PE=4 SV=1	99.29% [417/420]			Uniprot (A0A072Z516)|Interpro (A0A072Z516)		Interpro (IPR024266)|Pfam (PF12713)	NCBI (658107417)|EMBL (AGQQ02000002)
cg0512	339	Q8NT79_CORGL Delta-aminolevulinic acid dehydratase OS=Corynebacterium glutamicum (strain ATCC 13032 / DSM 20300 / JCM 1318 / LMG 3730 / NCIMB 10025) OX=196627 GN=Cgl0431 PE=3 SV=1	99.71% [1017/1020]	GO:0004655 - porphobilinogen synthase activity|GO:0006779 - porphyrin-containing compound biosynthetic process|GO:0046872 - metal ion binding		Uniprot (Q8NT79)|Interpro (Q8NT79)	KEGG (cgl:NCgl0416)|KEGG GM (cgl:NCgl0416)|KEGG EC (4.2.1.24)	Interpro (IPR001731)|Interpro (IPR030656)|Interpro (IPR013785)|Pfam (PF00490)	NCBI (499323154)|EMBL (BA000036)
cg0513	194	Uncharacterized protein	99.49% [582/585]	GO:0016021 - integral component of membrane		Uniprot (A0A072Z4K3)|Interpro (A0A072Z4K3)			NCBI (1229449543)|EMBL (AGQQ02000002)
cg0514	170	Hypothetical membrane protein	99.42% [510/513]	GO:0016021 - integral component of membrane		Uniprot (Q8NT77)|Interpro (Q8NT77)	KEGG (cgl:NCgl0418)|KEGG GM (cgl:NCgl0418)		NCBI (499323155)|EMBL (BA000036)
cg0516	358	DCUP_CORGL Uroporphyrinogen decarboxylase OS=Corynebacterium glutamicum (strain ATCC 13032 / DSM 20300 / JCM 1318 / LMG 3730 / NCIMB 10025) OX=196627 GN=hemE PE=3 SV=1	99.72% [1074/1077]	GO:0004853 - uroporphyrinogen decarboxylase activity|GO:0005737 - cytoplasm|GO:0006782 - protoporphyrinogen IX biosynthetic process		Uniprot (Q8NT75)|Interpro (Q8NT75)	KEGG (cgl:NCgl0420)|KEGG GM (cgl:NCgl0420)|KEGG EC (4.1.1.37)	Interpro (IPR038071)|Interpro (IPR006361)|Interpro (IPR000257)|Pfam (PF01208)	NCBI (41324669)|EMBL (BX927149)
cg0517	447	Q8NT74_CORGL Protoporphyrinogen oxidase OS=Corynebacterium glutamicum (strain ATCC 13032 / DSM 20300 / JCM 1318 / LMG 3730 / NCIMB 10025) OX=196627 GN=Cgl0436 PE=3 SV=1	99.55% [1341/1347]	GO:0004729 - oxygen-dependent protoporphyrinogen oxidase activity|GO:0005737 - cytoplasm|GO:0006782 - protoporphyrinogen IX biosynthetic process		Uniprot (Q8NT74)|Interpro (Q8NT74)	KEGG (cgl:NCgl0421)|KEGG GM (cgl:NCgl0421)|KEGG EC (1.3.3.4)	Interpro (IPR002937)|Interpro (IPR036188)|Interpro (IPR004572)|Pfam (PF01593)	NCBI (499323158)|EMBL (BA000036)
cg0518	437	Q53ZX1_CORGT Glutamate-1-semialdehyde 21-aminomutase OS=Corynebacterium glutamicum OX=1718 GN=hemL PE=3 SV=1	99.77% [1311/1314]	GO:0005737 - cytoplasm|GO:0006782 - protoporphyrinogen IX biosynthetic process|GO:0008483 - transaminase activity|GO:0030170 - pyridoxal phosphate binding|GO:0042286 - glutamate-1-semialdehyde 21-aminomutase activity		Uniprot (Q53ZX1)|Interpro (Q53ZX1)		Interpro (IPR004639)|Interpro (IPR005814)|Interpro (IPR015424)|Interpro (IPR015422)|Interpro (IPR015421)|Pfam (PF00202)	NCBI (1042918392)|EMBL (AY238323)
cg0519	202	Phosphoglycerate mutase/fructose-26-bisphosphatase	99.51% [606/609]			Uniprot (R0JNA2)|Interpro (R0JNA2)		Interpro (IPR013078)|Interpro (IPR029033)|Pfam (PF00300)	NCBI (489952276)|EMBL (AQPS01000030)
cg0522	268	Cytochrome c-type biogenesis protein CcsA	99.63% [804/807]	GO:0016020 - membrane|GO:0017004 - cytochrome complex assembly|GO:0055114 - oxidation-reduction process		Uniprot (A0A1Q3DMP4)|Interpro (A0A1Q3DMP4)	KEGG (cgq:CGLAR1_02615)|KEGG GM (cgq:CGLAR1_02615)	Interpro (IPR003834)|Pfam (PF02683)	NCBI (1317211765)|EMBL (BAYH01000008)
cg0523	541	ResB protein required for cytochrome c biosynthesis	99.82% [1623/1626]	GO:0016021 - integral component of membrane		Uniprot (Q8NT69)|Interpro (Q8NT69)	KEGG (cgl:NCgl0426)|KEGG GM (cgl:NCgl0426)	Interpro (IPR007816)|Pfam (PF05140)	NCBI (499323161)|EMBL (BA000036)
cg0524	337	ABC-type transport system involved in cytochrome c biogenesis permease component	99.70% [1011/1014]	GO:0016021 - integral component of membrane|GO:0017004 - cytochrome complex assembly|GO:0020037 - heme binding		Uniprot (Q8NT68)|Interpro (Q8NT68)	KEGG (cgl:NCgl0427)|KEGG GM (cgl:NCgl0427)	Interpro (IPR002541)|Interpro (IPR017562)|Pfam (PF01578)	NCBI (489952283)|EMBL (BA000036)
cg0525	266	Q8NT67_CORGL Peptidase_M24 domain-containing protein OS=Corynebacterium glutamicum (strain ATCC 13032 / DSM 20300 / JCM 1318 / LMG 3730 / NCIMB 10025) OX=196627 GN=Cgl0443 PE=4 SV=1	99.25% [798/804]			Uniprot (Q8NT67)|Interpro (Q8NT67)	KEGG (cgl:NCgl0428)|KEGG GM (cgl:NCgl0428)	Interpro (IPR036005)|Interpro (IPR000994)|Pfam (PF00557)	NCBI (499323162)|EMBL (BA000036)
cg0526	156	A0A2T3HF28_CORGT YjgF_endoribonc domain-containing protein OS=Corynebacterium glutamicum ZL-2 OX=1304280 GN=I919_02682 PE=4 SV=1	98.73% [468/474]			Uniprot (A0A2T3HF28)|Interpro (A0A2T3HF28)		Interpro (IPR013813)|Interpro (IPR035959)|Pfam (PF14588)	NCBI (499323163)|EMBL (APJJ01000007)
cg0528	99	Uncharacterized protein	98.02% [297/303]			Uniprot (Q8NT64)|Interpro (Q8NT64)	KEGG (cgl:NCgl0431)|KEGG GM (cgl:NCgl0431)		NCBI (499323165)|EMBL (BA000036)
cg0530	83	Hypothetical membrane protein	98.81% [249/252]	GO:0016021 - integral component of membrane		Uniprot (Q8NT63)|Interpro (Q8NT63)	KEGG (cgl:NCgl0432)|KEGG GM (cgl:NCgl0432)	Interpro (IPR025323)|Pfam (PF14012)	NCBI (81761513)|EMBL (BA000036)
cg0531	298	Q8NT62_CORGL 14-dihydroxy-2-naphthoate octaprenyltransferase OS=Corynebacterium glutamicum (strain ATCC 13032 / DSM 20300 / JCM 1318 / LMG 3730 / NCIMB 10025) OX=196627 GN=menA PE=3 SV=1	99.67% [894/897]	GO:0005887 - integral component of plasma membrane|GO:0009234 - menaquinone biosynthetic process|GO:0046428 - 14-dihydroxy-2-naphthoate octaprenyltransferase activity		Uniprot (Q8NT62)|Interpro (Q8NT62)	KEGG (cgl:NCgl0433)|KEGG GM (cgl:NCgl0433)|KEGG EC (2.5.1.74)	Interpro (IPR004657)|Interpro (IPR000537)|Interpro (IPR026046)|Pfam (PF01040)	NCBI (499323167)|EMBL (BA000036)
cg0532	288	Glycosyltransferase	99.65% [864/867]	GO:0016740 - transferase activity		Uniprot (A0A072Z5I7)|Interpro (A0A072Z5I7)			NCBI (1229449559)|EMBL (AGQQ02000002)
cg0533	408	Acyl-CoA synthetases (AMP-forming)/AMP-acid ligases II	99.76% [1224/1227]	GO:0016874 - ligase activity		Uniprot (Q8NT60)|Interpro (Q8NT60)	KEGG (cgl:NCgl0435)|KEGG GM (cgl:NCgl0435)|KEGG EC (6.2.1.26)	Interpro (IPR020845)|Interpro (IPR000873)|Interpro (IPR042099)|Pfam (PF00501)	NCBI (81761510)|EMBL (BA000036)
cg0535	520	NAD-dependent aldehyde dehydrogenases	99.81% [1560/1563]	GO:0016620 - oxidoreductase activity acting on the aldehyde or oxo group of donors NAD or NADP as acceptor		Uniprot (Q8NT58)|Interpro (Q8NT58)	KEGG (cgl:NCgl0437)|KEGG GM (cgl:NCgl0437)|KEGG EC (1.2.1.26)	Interpro (IPR016161)|Interpro (IPR016163)|Interpro (IPR016162)|Interpro (IPR015590)|Pfam (PF00171)	NCBI (499323169)|EMBL (BA000036)
cg0536	316	A0A072ZFY1_CORGT Probable 5-dehydro-4-deoxyglucarate dehydratase OS=Corynebacterium glutamicum ATCC 14067 OX=1079988 GN=KIQ_006330 PE=3 SV=1	99.68% [948/951]	GO:0042838 - D-glucarate catabolic process|GO:0047448 - 5-dehydro-4-deoxyglucarate dehydratase activity		Uniprot (A0A072ZFY1)|Interpro (A0A072ZFY1)		Interpro (IPR013785)|Interpro (IPR002220)|Interpro (IPR017655)|Pfam (PF00701)	NCBI (1229449563)|EMBL (AGQQ02000002)
cg0538	105	Uncharacterized protein	99.06% [315/318]			Uniprot (A0A072Z539)|Interpro (A0A072Z539)		Interpro (IPR021784)|Pfam (PF11829)	NCBI (1229449569)|EMBL (AGQQ02000002)
cg0540	247	Q8NT54_CORGL Amidohydro-rel domain-containing protein OS=Corynebacterium glutamicum (strain ATCC 13032 / DSM 20300 / JCM 1318 / LMG 3730 / NCIMB 10025) OX=196627 GN=Cgl0456 PE=4 SV=1	99.60% [741/744]	GO:0016787 - hydrolase activity		Uniprot (Q8NT54)|Interpro (Q8NT54)	KEGG (cgl:NCgl0441)|KEGG GM (cgl:NCgl0441)	Interpro (IPR006680)|Interpro (IPR032466)|Pfam (PF04909)	NCBI (499323171)|EMBL (BA000036)
cg0542	139	Uncharacterized protein	99.29% [417/420]			Uniprot (Q8NT53)|Interpro (Q8NT53)	KEGG (cgl:NCgl0442)|KEGG GM (cgl:NCgl0442)|KEGG EC (3.1.2.29)	Interpro (IPR025540)|Interpro (IPR029069)	NCBI (499323172)|EMBL (BA000036)
cg0544	87	Uncharacterized protein	98.86% [261/264]	GO:0016021 - integral component of membrane		Uniprot (A0A072ZFY9)|Interpro (A0A072ZFY9)			NCBI (1229449573)|EMBL (AGQQ02000002)
cg0545	424	Q8NT50_CORGL Phosphate transporter OS=Corynebacterium glutamicum (strain ATCC 13032 / DSM 20300 / JCM 1318 / LMG 3730 / NCIMB 10025) OX=196627 GN=Cgl0460 PE=3 SV=1	99.53% [1272/1278]	GO:0005315 - inorganic phosphate transmembrane transporter activity|GO:0006817 - phosphate ion transport|GO:0016021 - integral component of membrane		Uniprot (Q8NT50)|Interpro (Q8NT50)	KEGG (cgl:NCgl0445)|KEGG GM (cgl:NCgl0445)	Interpro (IPR001204)|Pfam (PF01384)	NCBI (81761501)|EMBL (BA000036)
cg0548	319	A0A072Z541_CORGT 14-dihydroxy-2-naphthoyl-CoA synthase OS=Corynebacterium glutamicum ATCC 14067 OX=1079988 GN=menB PE=3 SV=1	99.69% [957/960]	GO:0008935 - 14-dihydroxy-2-naphthoyl-CoA synthase activity|GO:0009234 - menaquinone biosynthetic process		Uniprot (A0A072Z541)|Interpro (A0A072Z541)		Interpro (IPR029045)|Interpro (IPR010198)|Interpro (IPR018376)|Interpro (IPR001753)|Interpro (IPR014748)|Pfam (PF00378)	NCBI (1229449575)|EMBL (AGQQ02000002)
cg0549	93	Q8NT46_CORGL 4a-hydroxytetrahydrobiopterin dehydratase OS=Corynebacterium glutamicum (strain ATCC 13032 / DSM 20300 / JCM 1318 / LMG 3730 / NCIMB 10025) OX=196627 GN=Cgl0465 PE=3 SV=1	98.94% [279/282]	GO:0006729 - tetrahydrobiopterin biosynthetic process|GO:0008124 - 4-alpha-hydroxytetrahydrobiopterin dehydratase activity		Uniprot (Q8NT46)|Interpro (Q8NT46)	KEGG (cgl:NCgl0447)|KEGG GM (cgl:NCgl0447)|KEGG EC (4.2.1.96)	Interpro (IPR036428)|Interpro (IPR001533)|Pfam (PF01329)	NCBI (81761497)|EMBL (BA000036)
cg0550	210	Peptidase	99.06% [630/636]	GO:0008236 - serine-type peptidase activity		Uniprot (A0A0U4XWP2)|Interpro (A0A0U4XWP2)	KEGG (cgq:CGLAR1_02735)|KEGG GM (cgq:CGLAR1_02735)|KEGG EC (3.4.13.21)	Interpro (IPR029062)|Interpro (IPR005320)|Pfam (PF03575)	NCBI (1123345094)|EMBL (CP013991)
cg0552	543	Q8NT43_CORGL 2-succinyl-5-enolpyruvyl-6-hydroxy-3-cyclohexene-1-carboxylate synthase OS=Corynebacterium glutamicum (strain ATCC 13032 / DSM 20300 / JCM 1318 / LMG 3730 / NCIMB 10025) OX=196627 GN=menD PE=3 SV=1	99.82% [1629/1632]	GO:0000287 - magnesium ion binding|GO:0009234 - menaquinone biosynthetic process|GO:0016829 - lyase activity|GO:0030145 - manganese ion binding|GO:0030976 - thiamine pyrophosphate binding|GO:0070204 - 2-succinyl-5-enolpyruvyl-6-hydroxy-3-cyclohexene-1-carboxylic-acid synthase activity		Uniprot (Q8NT43)|Interpro (Q8NT43)	KEGG (cgl:NCgl0450)|KEGG GM (cgl:NCgl0450)|KEGG EC (2.2.1.9)	Interpro (IPR004433)|Interpro (IPR029061)|Interpro (IPR012001)|Pfam (PF02776)	EMBL (BA000036)
cg0553	142	Hypothetical membrane protein	99.30% [426/429]	GO:0016021 - integral component of membrane		Uniprot (Q8NT42)|Interpro (Q8NT42)	KEGG (cgl:NCgl0451)|KEGG GM (cgl:NCgl0451)		NCBI (499323179)|EMBL (BA000036)
cg0554	412	MGTA_CORGL GDP-mannose-dependent alpha-mannosyltransferase OS=Corynebacterium glutamicum (strain ATCC 13032 / DSM 20300 / JCM 1318 / LMG 3730 / NCIMB 10025) OX=196627 GN=mgtA PE=1 SV=1	99.52% [1236/1242]	GO:0000030 - mannosyltransferase activity|GO:0008654 - phospholipid biosynthetic process|GO:0009247 - glycolipid biosynthetic process|GO:0046488 - phosphatidylinositol metabolic process		Uniprot (Q8NT41)|Interpro (Q8NT41)	KEGG (cgl:NCgl0452)|KEGG GM (cgl:NCgl0452)	Interpro (IPR001296)|Interpro (IPR028098)|Pfam (PF13439)|Pfam (PF00534)	NCBI (81761492)|EMBL (BX927149)
cg0555	452	Gamma-aminobutyrate permease and related permeases	99.56% [1356/1362]	GO:0016021 - integral component of membrane|GO:0022857 - transmembrane transporter activity		Uniprot (Q8NT40)|Interpro (Q8NT40)	KEGG (cgl:NCgl0453)|KEGG GM (cgl:NCgl0453)	Interpro (IPR004841)|Interpro (IPR002293)|Pfam (PF00324)	NCBI (499323181)|EMBL (BA000036)
cg0556	229	MENG_CORGL Demethylmenaquinone methyltransferase OS=Corynebacterium glutamicum (strain ATCC 13032 / DSM 20300 / JCM 1318 / LMG 3730 / NCIMB 10025) OX=196627 GN=menG PE=3 SV=1	99.13% [687/693]	GO:0009234 - menaquinone biosynthetic process|GO:0032259 - methylation|GO:0043770 - demethylmenaquinone methyltransferase activity|GO:0102027 - S-adenosylmethionine:2-demethylquinol-8 methyltransferase activity|GO:0102094 - S-adenosylmethionine:2-demethylmenaquinol methyltransferase activity|GO:0102955 - S-adenosylmethionine:2-demethylmenaquinol-7 methyltransferase activity		Uniprot (Q8NT39)|Interpro (Q8NT39)	KEGG (cgl:NCgl0454)|KEGG GM (cgl:NCgl0454)|KEGG EC (2.1.1.163)	Interpro (IPR029063)|Interpro (IPR004033)|Interpro (IPR023576)|Pfam (PF01209)	NCBI (499323182)|EMBL (BX927149)
cg0557	424	Dehydrogenases (Flavoproteins)	99.76% [1272/1275]	GO:0016628 - oxidoreductase activity acting on the CH-CH group of donors NAD or NADP as acceptor|GO:0071949 - FAD binding		Uniprot (Q8NT38)|Interpro (Q8NT38)	KEGG (cgl:NCgl0455)|KEGG GM (cgl:NCgl0455)|KEGG EC (1.3.99.38)	Interpro (IPR002938)|Interpro (IPR036188)|Interpro (IPR011777)|Pfam (PF01494)	NCBI (499323183)|EMBL (BA000036)
cg0559	350	Geranylgeranyl pyrophosphate synthase	99.72% [1050/1053]	GO:0008299 - isoprenoid biosynthetic process|GO:0036422 - heptaprenyl diphosphate synthase activity|GO:0046872 - metal ion binding		Uniprot (Q8NT37)|Interpro (Q8NT37)	KEGG (cgl:NCgl0456)|KEGG GM (cgl:NCgl0456)|KEGG EC (2.5.1.30)	Interpro (IPR008949)|Interpro (IPR000092)|Interpro (IPR033749)|Pfam (PF00348)	NCBI (499323184)|EMBL (BA000036)
cg0561	110	H7C6C7_CORGL Protein translocase subunit SecE OS=Corynebacterium glutamicum (strain ATCC 13032 / DSM 20300 / JCM 1318 / LMG 3730 / NCIMB 10025) OX=196627 GN=secE PE=3 SV=1	98.21% [330/336]	GO:0005886 - plasma membrane|GO:0006605 - protein targeting|GO:0009306 - protein secretion|GO:0015450 - P-P-bond-hydrolysis-driven protein transmembrane transporter activity|GO:0016021 - integral component of membrane|GO:0043952 - protein transport by the Sec complex|GO:0065002 - intracellular protein transmembrane transport		Uniprot (H7C6C7)|Interpro (H7C6C7)	KEGG (cgl:NCgl0457)|KEGG GM (cgl:NCgl0457)	Interpro (IPR005807)|Interpro (IPR038379)|Interpro (IPR001901)|Pfam (PF00584)	NCBI (499323185)|EMBL (BA000036)
cg0562	318	H7C6D0_CORGL Transcription termination/antitermination protein NusG OS=Corynebacterium glutamicum (strain ATCC 13032 / DSM 20300 / JCM 1318 / LMG 3730 / NCIMB 10025) OX=196627 GN=nusG PE=3 SV=1	99.69% [954/957]	GO:0006353 - DNA-templated transcription termination|GO:0006354 - DNA-templated transcription elongation|GO:0031564 - transcription antitermination|GO:0032784 - regulation of DNA-templated transcription elongation		Uniprot (H7C6D0)|Interpro (H7C6D0)	KEGG (cgl:NCgl0458)|KEGG GM (cgl:NCgl0458)	Interpro (IPR006645)|Interpro (IPR036735)|Interpro (IPR014722)|Interpro (IPR001062)|Interpro (IPR015869)|Interpro (IPR008991)|Pfam (PF02357)	NCBI (499323186)|EMBL (BA000036)
cg0563	145	A0A0U4WSU0_CORGT 50S ribosomal protein L11 OS=Corynebacterium glutamicum OX=1718 GN=rplK PE=3 SV=1	99.32% [435/438]	GO:0003735 - structural constituent of ribosome|GO:0005840 - ribosome|GO:0006412 - translation|GO:0070180 - large ribosomal subunit rRNA binding		Uniprot (A0A0U4WSU0)|Interpro (A0A0U4WSU0)	KEGG (cgx:SB89_02630)|KEGG GM (cgx:SB89_02630)	Interpro (IPR000911)|Interpro (IPR036796)|Interpro (IPR006519)|Interpro (IPR020783)|Interpro (IPR036769)|Interpro (IPR020785)|Interpro (IPR020784)|Pfam (PF00298)|Pfam (PF03946)	NCBI (1317211798)|EMBL (FUIB01000014)
cg0567	452	NAD-dependent aldehyde dehydrogenases	99.56% [1356/1362]	GO:0009013 - succinate-semialdehyde dehydrogenase		Uniprot (Q8NT34)|Interpro (Q8NT34)	KEGG (cgl:NCgl0463)|KEGG GM (cgl:NCgl0463)|KEGG EC (1.2.1.16)	Interpro (IPR016161)|Interpro (IPR016163)|Interpro (IPR016160)|Interpro (IPR029510)|Interpro (IPR016162)|Interpro (IPR015590)|Pfam (PF00171)	NCBI (499323191)|EMBL (BA000036)
cg0568	414	Gamma-aminobutyrate (GABA) permease	99.52% [1242/1248]	GO:0003333 - amino acid transmembrane transport|GO:0016021 - integral component of membrane|GO:0022857 - transmembrane transporter activity		Uniprot (A0A1R4FB94)|Interpro (A0A1R4FB94)		Interpro (IPR002293)|Interpro (IPR018227)|Pfam (PF03222)	EMBL (FUIB01000014)
cg0570	470	Phytoene dehydrogenase and related proteins	99.58% [1410/1416]			Uniprot (Q8NT31)|Interpro (Q8NT31)	KEGG (cgl:NCgl0466)|KEGG GM (cgl:NCgl0466)	Interpro (IPR036188)	NCBI (499323194)|EMBL (BA000036)
cg0571	201	Uncharacterized protein	99.50% [603/606]			Uniprot (Q8NT30)|Interpro (Q8NT30)	KEGG (cgl:NCgl0467)|KEGG GM (cgl:NCgl0467)	Interpro (IPR007497)|Pfam (PF04402)	NCBI (499323195)|EMBL (BA000036)
cg0573	128	A0A072Z5L8_CORGT 50S ribosomal protein L7/L12 OS=Corynebacterium glutamicum ATCC 14067 OX=1079988 GN=rplL PE=3 SV=1	99.22% [384/387]	GO:0003735 - structural constituent of ribosome|GO:0005840 - ribosome|GO:0006412 - translation		Uniprot (A0A072Z5L8)|Interpro (A0A072Z5L8)		Interpro (IPR000206)|Interpro (IPR014719)|Interpro (IPR013823)|Interpro (IPR008932)|Interpro (IPR036235)|Pfam (PF00542)|Pfam (PF16320)	NCBI (1229449599)|EMBL (AGQQ02000002)
cg0576	1164	A0A0U4Q966_CORGT DNA-directed RNA polymerase subunit beta OS=Corynebacterium glutamicum OX=1718 GN=rpoB PE=3 SV=1	99.83% [3492/3498]	GO:0003677 - DNA binding|GO:0003899 - DNA-directed 5'-3' RNA polymerase activity|GO:0006351 - transcription DNA-templated|GO:0032549 - ribonucleoside binding		Uniprot (A0A0U4Q966)|Interpro (A0A0U4Q966)	KEGG (cgx:SB89_02690)|KEGG GM (cgx:SB89_02690)|KEGG EC (2.7.7.6)	Interpro (IPR042107)|Interpro (IPR019462)|Interpro (IPR015712)|Interpro (IPR007120)|Interpro (IPR037033)|Interpro (IPR010243)|Interpro (IPR007121)|Interpro (IPR007644)|Interpro (IPR007642)|Interpro (IPR037034)|Interpro (IPR007645)|Interpro (IPR007641)|Interpro (IPR014724)|Pfam (PF04563)|Pfam (PF04561)|Pfam (PF04565)|Pfam (PF10385)|Pfam (PF00562)|Pfam (PF04560)	NCBI (1238372903)|EMBL (LOQV01000018)
cg0577	1332	A0A1Q3DMM9_CORGT DNA-directed RNA polymerase subunit beta' OS=Corynebacterium glutamicum OX=1718 GN=rpoC PE=3 SV=1	99.85% [3996/4002]	GO:0000287 - magnesium ion binding|GO:0003677 - DNA binding|GO:0003899 - DNA-directed 5'-3' RNA polymerase activity|GO:0006351 - transcription DNA-templated|GO:0008270 - zinc ion binding		Uniprot (A0A1Q3DMM9)|Interpro (A0A1Q3DMM9)		Interpro (IPR012754)|Interpro (IPR000722)|Interpro (IPR006592)|Interpro (IPR007080)|Interpro (IPR007066)|Interpro (IPR042102)|Interpro (IPR007081)|Interpro (IPR038120)|Pfam (PF04997)|Pfam (PF00623)|Pfam (PF04983)|Pfam (PF04998)	EMBL (BAYH01000008)
cg0579	260	Predicted transcriptional regulators	99.62% [780/783]	GO:0003677 - DNA binding		Uniprot (Q8NT23)|Interpro (Q8NT23)	KEGG (cgl:NCgl0474)|KEGG GM (cgl:NCgl0474)	Interpro (IPR001387)|Interpro (IPR010982)|Interpro (IPR041413)|Pfam (PF17765)	NCBI (499323200)|EMBL (BA000036)
cg0580	265	Q8NT22_CORGL DUF2154 domain-containing protein OS=Corynebacterium glutamicum (strain ATCC 13032 / DSM 20300 / JCM 1318 / LMG 3730 / NCIMB 10025) OX=196627 GN=Cgl0492 PE=4 SV=1	99.25% [795/801]			Uniprot (Q8NT22)|Interpro (Q8NT22)	KEGG (cgl:NCgl0475)|KEGG GM (cgl:NCgl0475)	Interpro (IPR012551)|Interpro (IPR024425)|Pfam (PF08044)|Pfam (PF09922)	NCBI (81761481)|EMBL (BA000036)
cg0581	122	A0A072ZG19_CORGT 30S ribosomal protein S12 OS=Corynebacterium glutamicum ATCC 14067 OX=1079988 GN=rpsL PE=3 SV=1	99.19% [366/369]	GO:0000049 - tRNA binding|GO:0003735 - structural constituent of ribosome|GO:0006412 - translation|GO:0015935 - small ribosomal subunit|GO:0019843 - rRNA binding		Uniprot (A0A072ZG19)|Interpro (A0A072ZG19)		Interpro (IPR012340)|Interpro (IPR006032)|Interpro (IPR005679)|Pfam (PF00164)	NCBI (1229449607)|EMBL (AGQQ02000002)
cg0582	155	R0JI59_CORCT 30S ribosomal protein S7 OS=Corynebacterium crenatum MT OX=1310164 GN=rpsG PE=3 SV=1	99.36% [465/468]	GO:0000049 - tRNA binding|GO:0003735 - structural constituent of ribosome|GO:0006412 - translation|GO:0015935 - small ribosomal subunit|GO:0019843 - rRNA binding		Uniprot (R0JI59)|Interpro (R0JI59)		Interpro (IPR000235)|Interpro (IPR005717)|Interpro (IPR020606)|Interpro (IPR023798)|Interpro (IPR036823)|Pfam (PF00177)	NCBI (489950915)|EMBL (AQPS01000037)
cg0587	395	A0A0C5KN28_CORGT Elongation factor Tu OS=Corynebacterium glutamicum OX=1718 GN=tuf PE=3 SV=1	99.50% [1185/1191]	GO:0003746 - translation elongation factor activity|GO:0003924 - GTPase activity|GO:0005525 - GTP binding|GO:0005737 - cytoplasm		Uniprot (A0A0C5KN28)|Interpro (A0A0C5KN28)		Interpro (IPR041709)|Interpro (IPR004161)|Interpro (IPR033720)|Interpro (IPR031157)|Interpro (IPR027417)|Interpro (IPR005225)|Interpro (IPR000795)|Interpro (IPR009000)|Interpro (IPR009001)|Interpro (IPR004541)|Interpro (IPR004160)|Pfam (PF00009)|Pfam (PF03144)|Pfam (PF03143)	NCBI (1317211817)|EMBL (FUIB01000013)
cg0588	243	Uncharacterized protein	99.59% [729/732]			Uniprot (Q8NT16)|Interpro (Q8NT16)	KEGG (cgl:NCgl0481)|KEGG GM (cgl:NCgl0481)		NCBI (81761478)|EMBL (BA000036)
cg0589	264	ABC-type transporter ATPase component	99.62% [792/795]	GO:0005524 - ATP binding|GO:0016887 - ATPase activity		Uniprot (Q8NT15)|Interpro (Q8NT15)	KEGG (cgl:NCgl0482)|KEGG GM (cgl:NCgl0482)	Interpro (IPR003593)|Interpro (IPR003439)|Interpro (IPR017871)|Interpro (IPR027417)|Pfam (PF00005)	NCBI (499323206)|EMBL (BA000036)
cg0590	375	Iron chelate uptake ABC transporter family permease subunit	96.40% [1125/1167]	GO:0005886 - plasma membrane|GO:0016021 - integral component of membrane|GO:0022857 - transmembrane transporter activity		Uniprot (A0A516RW40)|Interpro (A0A516RW40)		Interpro (IPR037294)|Interpro (IPR000522)|Pfam (PF01032)	EMBL (CP041729)
cg0591	348	ABC transporter permease	99.71% [1044/1047]	GO:0005886 - plasma membrane|GO:0016021 - integral component of membrane|GO:0022857 - transmembrane transporter activity		Uniprot (A0A516S683)|Interpro (A0A516S683)	KEGG (cgq:CGLAR1_02940)|KEGG GM (cgq:CGLAR1_02940)	Interpro (IPR037294)|Interpro (IPR000522)|Pfam (PF01032)	EMBL (CP041729)
cg0593	108	V6V6T4_CORUL 30S ribosomal protein S10 OS=Corynebacterium ulcerans NCTC 12077 OX=1258583 GN=rpsJ PE=3 SV=1	97.30% [324/333]	GO:0000049 - tRNA binding|GO:0003735 - structural constituent of ribosome|GO:0005840 - ribosome|GO:0006412 - translation		Uniprot (V6V6T4)|Interpro (V6V6T4)		Interpro (IPR001848)|Interpro (IPR018268)|Interpro (IPR027486)|Interpro (IPR036838)|Pfam (PF00338)	NCBI (559271547)|EMBL (AYUJ01000002)
cg0594	216	Uncharacterized protein	98.63% [648/657]			Uniprot (Q8NT10)|Interpro (Q8NT10)			NCBI (81761474)|EMBL (BA000036)
cg0596	218	R0J7C1_CORCT 50S ribosomal protein L4 OS=Corynebacterium crenatum MT OX=1310164 GN=rplD PE=3 SV=1	99.54% [654/657]	GO:0003735 - structural constituent of ribosome|GO:0005840 - ribosome|GO:0006412 - translation|GO:0019843 - rRNA binding		Uniprot (R0J7C1)|Interpro (R0J7C1)		Interpro (IPR002136)|Interpro (IPR023574)|Interpro (IPR013005)|Pfam (PF00573)	NCBI (489950986)|EMBL (AQPS01000037)
cg0597	102	Uncharacterized protein	100.00% [306/306]			Uniprot (Q8NT07)|Interpro (Q8NT07)			NCBI (81761473)|EMBL (BA000036)
cg0598	280	R0HUH9_CORCT 50S ribosomal protein L2 OS=Corynebacterium crenatum MT OX=1310164 GN=rplB PE=3 SV=1	99.64% [840/843]	GO:0003735 - structural constituent of ribosome|GO:0006412 - translation|GO:0015934 - large ribosomal subunit|GO:0016740 - transferase activity|GO:0019843 - rRNA binding		Uniprot (R0HUH9)|Interpro (R0HUH9)		Interpro (IPR012340)|Interpro (IPR022666)|Interpro (IPR014722)|Interpro (IPR002171)|Interpro (IPR005880)|Interpro (IPR022669)|Interpro (IPR022671)|Interpro (IPR014726)|Interpro (IPR008991)|Pfam (PF00181)|Pfam (PF03947)	NCBI (489950988)|EMBL (AQPS01000037)
cg0600	120	A0A072ZG31_CORGT 50S ribosomal protein L22 OS=Corynebacterium glutamicum ATCC 14067 OX=1079988 GN=rplV PE=3 SV=1	99.17% [360/363]	GO:0003735 - structural constituent of ribosome|GO:0006412 - translation|GO:0015934 - large ribosomal subunit|GO:0019843 - rRNA binding		Uniprot (A0A072ZG31)|Interpro (A0A072ZG31)		Interpro (IPR001063)|Interpro (IPR018260)|Interpro (IPR036394)|Interpro (IPR005727)|Pfam (PF00237)	NCBI (1229449621)|EMBL (AGQQ02000002)
cg0601	247	R0J7B5_CORCT 30S ribosomal protein S3 OS=Corynebacterium crenatum MT OX=1310164 GN=rpsC PE=3 SV=1	99.20% [741/747]	GO:0003729 - mRNA binding|GO:0003735 - structural constituent of ribosome|GO:0005840 - ribosome|GO:0006412 - translation|GO:0019843 - rRNA binding		Uniprot (R0J7B5)|Interpro (R0J7B5)		Interpro (IPR004087)|Interpro (IPR015946)|Interpro (IPR004044)|Interpro (IPR009019)|Interpro (IPR005704)|Interpro (IPR001351)|Interpro (IPR036419)|Interpro (IPR018280)|Pfam (PF07650)|Pfam (PF00189)	NCBI (489950991)|EMBL (AQPS01000037)
cg0602	138	R0JLU8_CORCT 50S ribosomal protein L16 OS=Corynebacterium crenatum MT OX=1310164 GN=rplP PE=3 SV=1	99.28% [414/417]	GO:0000049 - tRNA binding|GO:0003735 - structural constituent of ribosome|GO:0005840 - ribosome|GO:0006412 - translation|GO:0019843 - rRNA binding		Uniprot (R0JLU8)|Interpro (R0JLU8)		Interpro (IPR016180)|Interpro (IPR036920)|Interpro (IPR000114)|Interpro (IPR020798)|Pfam (PF00252)	NCBI (489950995)|EMBL (AQPS01000037)
cg0604	93	Uncharacterized protein	100.00% [279/279]			Uniprot (Q8NSZ8)|Interpro (Q8NSZ8)			NCBI (81761470)|EMBL (BA000036)
cg0607	232	Uncharacterized protein	99.57% [696/699]			Uniprot (Q8NSZ5)|Interpro (Q8NSZ5)	KEGG (cgl:NCgl0498)|KEGG GM (cgl:NCgl0498)	Interpro (IPR025971)|Pfam (PF14041)	NCBI (499323211)|EMBL (BA000036)
cg0608	121	R0JLU2_CORCT 50S ribosomal protein L14 OS=Corynebacterium crenatum MT OX=1310164 GN=rplN PE=3 SV=1	98.37% [363/369]	GO:0003735 - structural constituent of ribosome|GO:0006412 - translation|GO:0015934 - large ribosomal subunit|GO:0019843 - rRNA binding		Uniprot (R0JLU2)|Interpro (R0JLU2)		Interpro (IPR036853)|Interpro (IPR000218)|Interpro (IPR005745)|Interpro (IPR019972)|Pfam (PF00238)	NCBI (489951005)|EMBL (AQPS01000037)
cg0609	104	R0HUG9_CORCT 50S ribosomal protein L24 OS=Corynebacterium crenatum MT OX=1310164 GN=rplX PE=3 SV=1	99.05% [312/315]	GO:0003735 - structural constituent of ribosome|GO:0005840 - ribosome|GO:0006412 - translation|GO:0019843 - rRNA binding		Uniprot (R0HUG9)|Interpro (R0HUG9)		Interpro (IPR005824)|Interpro (IPR041988)|Interpro (IPR014722)|Interpro (IPR003256)|Interpro (IPR005825)|Interpro (IPR008991)|Pfam (PF00467)|Pfam (PF17136)	NCBI (489951007)|EMBL (AQPS01000037)
cg0610	191	R0HUB2_CORCT 50S ribosomal protein L5 OS=Corynebacterium crenatum MT OX=1310164 GN=rplE PE=3 SV=1	99.48% [573/576]	GO:0000049 - tRNA binding|GO:0003735 - structural constituent of ribosome|GO:0005840 - ribosome|GO:0006412 - translation|GO:0019843 - rRNA binding		Uniprot (R0HUB2)|Interpro (R0HUB2)		Interpro (IPR002132)|Interpro (IPR020930)|Interpro (IPR031309)|Interpro (IPR022803)|Interpro (IPR031310)|Pfam (PF00281)|Pfam (PF00673)	NCBI (489951010)|EMBL (AQPS01000037)
cg0611	324	Uncharacterized protein	99.69% [972/975]	GO:0016788 - hydrolase activity acting on ester bonds		Uniprot (Q8NSZ1)|Interpro (Q8NSZ1)	KEGG (cgl:NCgl0502)|KEGG GM (cgl:NCgl0502)	Interpro (IPR037460)|Interpro (IPR036514)	NCBI (81761466)|EMBL (BA000036)
cg0612	269	Aldo/keto reductases related to diketogulonate reductase	99.63% [807/810]	GO:0016491 - oxidoreductase activity		Uniprot (Q8NSZ0)|Interpro (Q8NSZ0)	KEGG (cgl:NCgl0503)|KEGG GM (cgl:NCgl0503)	Interpro (IPR018170)|Interpro (IPR020471)|Interpro (IPR023210)|Interpro (IPR036812)|Pfam (PF00248)	NCBI (499323213)|EMBL (BA000036)
cg0614	164	Uncharacterized protein	99.39% [492/495]			Uniprot (Q8NSY9)|Interpro (Q8NSY9)	KEGG (cgl:NCgl0504)|KEGG GM (cgl:NCgl0504)		NCBI (499323214)|EMBL (BA000036)
cg0616	305	Q8NSY8_CORGL Sulfur carrier protein FdhD OS=Corynebacterium glutamicum (strain ATCC 13032 / DSM 20300 / JCM 1318 / LMG 3730 / NCIMB 10025) OX=196627 GN=fdhD PE=3 SV=1	99.67% [915/918]	GO:0005737 - cytoplasm|GO:0006777 - Mo-molybdopterin cofactor biosynthetic process|GO:0016491 - oxidoreductase activity|GO:0016783 - sulfurtransferase activity|GO:0097163 - sulfur carrier activity		Uniprot (Q8NSY8)|Interpro (Q8NSY8)	KEGG (cgl:NCgl0505)|KEGG GM (cgl:NCgl0505)	Interpro (IPR016193)|Interpro (IPR003786)|Pfam (PF02634)	NCBI (499323215)|EMBL (BA000036)
cg0617	111	Uncharacterized protein	98.23% [333/339]			Uniprot (Q8NSY7)|Interpro (Q8NSY7)	KEGG (cgl:NCgl0506)|KEGG GM (cgl:NCgl0506)		NCBI (81761462)|EMBL (BA000036)
cg0618	758	Putative formate dehydrogenase oxidoreductase protein	99.34% [2274/2289]	GO:0008863 - formate dehydrogenase (NAD+) activity|GO:0030151 - molybdenum ion binding|GO:0043546 - molybdopterin cofactor binding|GO:0051539 - 4 iron 4 sulfur cluster binding		Uniprot (A0A1R4F918)|Interpro (A0A1R4F918)		Interpro (IPR009010)|Interpro (IPR037951)|Interpro (IPR006657)|Interpro (IPR006656)|Interpro (IPR010046)|Interpro (IPR041953)|Pfam (PF00384)|Pfam (PF01568)	EMBL (FUIB01000013)
cg0620	209	Uncharacterized protein	99.52% [627/630]	GO:0016021 - integral component of membrane		Uniprot (Q8NSY5)|Interpro (Q8NSY5)	KEGG (cgl:NCgl0508)|KEGG GM (cgl:NCgl0508)		NCBI (81761460)|EMBL (BA000036)
cg0621	268	ABC-type transporter permease components	99.63% [804/807]	GO:0016021 - integral component of membrane|GO:0022857 - transmembrane transporter activity		Uniprot (Q8NSY4)|Interpro (Q8NSY4)	KEGG (cgl:NCgl0509)|KEGG GM (cgl:NCgl0509)	Interpro (IPR017196)|Interpro (IPR024529)|Pfam (PF12822)	NCBI (499323219)|EMBL (BA000036)
cg0623	381	ABC-type transporter permease components	99.48% [1143/1149]	GO:0016021 - integral component of membrane		Uniprot (Q8NSY2)|Interpro (Q8NSY2)	KEGG (cgl:NCgl0511)|KEGG GM (cgl:NCgl0511)	Interpro (IPR003339)|Pfam (PF02361)	NCBI (81761458)|EMBL (BA000036)
cg0624	357	Hypothetical membrane protein	99.44% [1071/1077]	GO:0016021 - integral component of membrane		Uniprot (Q8NSY1)|Interpro (Q8NSY1)	KEGG (cgl:NCgl0512)|KEGG GM (cgl:NCgl0512)		NCBI (81761457)|EMBL (BA000036)
cg0628	130	R0HUF5_CORCT 30S ribosomal protein S8 OS=Corynebacterium crenatum MT OX=1310164 GN=rpsH PE=3 SV=1	99.24% [390/393]	GO:0003735 - structural constituent of ribosome|GO:0005840 - ribosome|GO:0006412 - translation|GO:0019843 - rRNA binding		Uniprot (R0HUF5)|Interpro (R0HUF5)		Interpro (IPR000630)|Interpro (IPR035987)|Pfam (PF00410)	NCBI (489951037)|EMBL (AQPS01000037)
cg0629	178	A0A072Z4T5_CORGT 50S ribosomal protein L6 OS=Corynebacterium glutamicum ATCC 14067 OX=1079988 GN=rplF PE=3 SV=1	99.44% [534/537]	GO:0003735 - structural constituent of ribosome|GO:0005840 - ribosome|GO:0006412 - translation|GO:0019843 - rRNA binding		Uniprot (A0A072Z4T5)|Interpro (A0A072Z4T5)		Interpro (IPR000702)|Interpro (IPR020040)|Interpro (IPR036789)|Interpro (IPR019906)|Pfam (PF00347)	NCBI (1229449644)|EMBL (AGQQ02000002)
cg0630	134	R0JI24_CORCT 50S ribosomal protein L18 OS=Corynebacterium crenatum MT OX=1310164 GN=rplR PE=3 SV=1	99.26% [402/405]	GO:0003735 - structural constituent of ribosome|GO:0005840 - ribosome|GO:0006412 - translation|GO:0019843 - rRNA binding		Uniprot (R0JI24)|Interpro (R0JI24)		Interpro (IPR005484)|Interpro (IPR004389)|Pfam (PF00861)	NCBI (489951039)|EMBL (AQPS01000037)
cg0631	211	R0J792_CORCT 30S ribosomal protein S5 OS=Corynebacterium crenatum MT OX=1310164 GN=rpsE PE=3 SV=1	99.53% [633/636]	GO:0003735 - structural constituent of ribosome|GO:0006412 - translation|GO:0015935 - small ribosomal subunit|GO:0019843 - rRNA binding		Uniprot (R0J792)|Interpro (R0J792)		Interpro (IPR000851)|Interpro (IPR005712)|Interpro (IPR005324)|Interpro (IPR020568)|Interpro (IPR014721)|Interpro (IPR013810)|Interpro (IPR018192)|Pfam (PF00333)|Pfam (PF03719)	NCBI (489951040)|EMBL (AQPS01000037)
cg0634	148	A0A0U4XN31_CORGT 50S ribosomal protein L15 OS=Corynebacterium glutamicum OX=1718 GN=rplO PE=3 SV=1	99.33% [444/447]	GO:0003735 - structural constituent of ribosome|GO:0006412 - translation|GO:0015934 - large ribosomal subunit|GO:0019843 - rRNA binding		Uniprot (A0A0U4XN31)|Interpro (A0A0U4XN31)	KEGG (cgq:CGLAR1_03125)|KEGG GM (cgq:CGLAR1_03125)	Interpro (IPR036227)|Interpro (IPR030878)|Interpro (IPR005749)|Interpro (IPR001196)|Interpro (IPR021131)|Pfam (PF00828)	NCBI (1317211854)|EMBL (CP041729)
cg0635	106	NAD-dependent aldehyde dehydrogenases	98.15% [318/324]	GO:0004491 - methylmalonate-semialdehyde dehydrogenase (acylating) activity		Uniprot (Q8NSX1)|Interpro (Q8NSX1)	KEGG (cgl:NCgl0521)|KEGG GM (cgl:NCgl0521)|KEGG EC (1.2.1.18)	Interpro (IPR016161)|Interpro (IPR016163)|Interpro (IPR015590)|Interpro (IPR010061)|Pfam (PF00171)	NCBI (499323226)|EMBL (BA000036)
cg0636	120	Hypothetical membrane protein	98.36% [360/366]	GO:0016021 - integral component of membrane		Uniprot (Q8NSX0)|Interpro (Q8NSX0)	KEGG (cgl:NCgl0522)|KEGG GM (cgl:NCgl0522)		NCBI (499323227)|EMBL (BA000036)
cg0639	422	Uncharacterized NAD(FAD)-dependent dehydrogenases	99.76% [1266/1269]	GO:0016491 - oxidoreductase activity|GO:0050660 - flavin adenine dinucleotide binding		Uniprot (Q8NSW7)|Interpro (Q8NSW7)	KEGG (cgl:NCgl0525)|KEGG GM (cgl:NCgl0525)	Interpro (IPR036188)|Interpro (IPR023753)|Interpro (IPR016156)|Interpro (IPR028202)|Pfam (PF07992)|Pfam (PF14759)	NCBI (499323229)|EMBL (BA000036)
cg0642	630	A0A072Z5S0_CORGT PEP-utilizers domain-containing protein OS=Corynebacterium glutamicum ATCC 14067 OX=1079988 GN=KIQ_006850 PE=4 SV=1	99.06% [1890/1908]	GO:0016310 - phosphorylation|GO:0016772 - transferase activity transferring phosphorus-containing groups		Uniprot (A0A072Z5S0)|Interpro (A0A072Z5S0)		Interpro (IPR008279)|Interpro (IPR036637)|Pfam (PF00391)	NCBI (1229449656)|EMBL (AGQQ02000002)
cg0644	362	R0J772_CORCT PPDK_N domain-containing protein OS=Corynebacterium crenatum MT OX=1310164 GN=J433_13012 PE=4 SV=1	99.18% [1086/1095]	GO:0005524 - ATP binding|GO:0006090 - pyruvate metabolic process|GO:0008986 - pyruvate water dikinase activity		Uniprot (R0J772)|Interpro (R0J772)		Interpro (IPR013815)|Interpro (IPR006319)|Interpro (IPR002192)|Pfam (PF01326)	NCBI (489951091)|EMBL (AQPS01000037)
cg0647	439	R0HU69_CORCT Protein translocase subunit SecY OS=Corynebacterium crenatum MT OX=1310164 GN=secY PE=3 SV=1	99.55% [1317/1323]	GO:0005886 - plasma membrane|GO:0006605 - protein targeting|GO:0016021 - integral component of membrane|GO:0043952 - protein transport by the Sec complex|GO:0065002 - intracellular protein transmembrane transport		Uniprot (R0HU69)|Interpro (R0HU69)		Interpro (IPR026593)|Interpro (IPR002208)|Interpro (IPR030659)|Interpro (IPR023201)|Pfam (PF00344)	NCBI (489951095)|EMBL (AQPS01000037)
cg0648	182	Uncharacterized protein	100.00% [546/546]			Uniprot (Q8NSW0)|Interpro (Q8NSW0)			NCBI (81761440)|EMBL (BA000036)
cg0649	264	Q8NSV9_CORGL Methionine aminopeptidase OS=Corynebacterium glutamicum (strain ATCC 13032 / DSM 20300 / JCM 1318 / LMG 3730 / NCIMB 10025) OX=196627 GN=map PE=3 SV=1	99.62% [792/795]	GO:0046872 - metal ion binding|GO:0070006 - metalloaminopeptidase activity|GO:0070084 - protein initiator methionine removal		Uniprot (Q8NSV9)|Interpro (Q8NSV9)	KEGG (cgl:NCgl0534)|KEGG GM (cgl:NCgl0534)|KEGG EC (3.4.11.18)	Interpro (IPR036005)|Interpro (IPR000994)|Interpro (IPR001714)|Interpro (IPR002467)|Pfam (PF00557)	NCBI (499323236)|EMBL (BA000036)
cg0651	72	R0HU60_CORCT Translation initiation factor IF-1 OS=Corynebacterium crenatum MT OX=1310164 GN=infA PE=3 SV=1	98.63% [216/219]	GO:0003743 - translation initiation factor activity|GO:0005737 - cytoplasm|GO:0019843 - rRNA binding|GO:0043022 - ribosome binding		Uniprot (R0HU60)|Interpro (R0HU60)		Interpro (IPR012340)|Interpro (IPR006196)|Interpro (IPR022967)|Interpro (IPR004368)|Pfam (PF01176)	NCBI (489951115)|EMBL (AQPS01000037)
cg0652	122	A0A072ZG74_CORGT 30S ribosomal protein S13 OS=Corynebacterium glutamicum ATCC 14067 OX=1079988 GN=rpsM PE=3 SV=1	99.19% [366/369]	GO:0000049 - tRNA binding|GO:0003735 - structural constituent of ribosome|GO:0005840 - ribosome|GO:0006412 - translation|GO:0019843 - rRNA binding		Uniprot (A0A072ZG74)|Interpro (A0A072ZG74)		Interpro (IPR027437)|Interpro (IPR001892)|Interpro (IPR010979)|Interpro (IPR019980)|Interpro (IPR018269)|Pfam (PF00416)	NCBI (1229449671)|EMBL (AGQQ02000002)
cg0653	134	R0J759_CORCT 30S ribosomal protein S11 OS=Corynebacterium crenatum MT OX=1310164 GN=rpsK PE=3 SV=1	99.26% [402/405]	GO:0003735 - structural constituent of ribosome|GO:0005840 - ribosome|GO:0006412 - translation|GO:0019843 - rRNA binding		Uniprot (R0J759)|Interpro (R0J759)		Interpro (IPR001971)|Interpro (IPR019981)|Interpro (IPR018102)|Interpro (IPR036967)|Pfam (PF00411)	NCBI (489951121)|EMBL (AQPS01000037)
cg0654	201	RS4_CORGL 30S ribosomal protein S4 OS=Corynebacterium glutamicum (strain ATCC 13032 / DSM 20300 / JCM 1318 / LMG 3730 / NCIMB 10025) OX=196627 GN=rpsD PE=3 SV=1	99.50% [603/606]	GO:0003735 - structural constituent of ribosome|GO:0006412 - translation|GO:0015935 - small ribosomal subunit|GO:0019843 - rRNA binding		Uniprot (Q8NSV4)|Interpro (Q8NSV4)	KEGG (cgl:NCgl0539)|KEGG GM (cgl:NCgl0539)	Interpro (IPR022801)|Interpro (IPR001912)|Interpro (IPR005709)|Interpro (IPR018079)|Interpro (IPR002942)|Interpro (IPR036986)|Pfam (PF00163)|Pfam (PF01479)	NCBI (499323238)|EMBL (BX927149)
cg0655	338	A0A1Q6BYR9_CORGT DNA-directed RNA polymerase subunit alpha OS=Corynebacterium glutamicum OX=1718 GN=rpoA PE=3 SV=1	99.71% [1014/1017]	GO:0003677 - DNA binding|GO:0003899 - DNA-directed 5'-3' RNA polymerase activity|GO:0006351 - transcription DNA-templated|GO:0046983 - protein dimerization activity		Uniprot (A0A1Q6BYR9)|Interpro (A0A1Q6BYR9)	KEGG (cgq:CGLAR1_03295)|KEGG GM (cgq:CGLAR1_03295)|KEGG EC (2.7.7.6)	Interpro (IPR011262)|Interpro (IPR011263)|Interpro (IPR011773)|Interpro (IPR036603)|Interpro (IPR011260)|Interpro (IPR036643)|Pfam (PF01000)|Pfam (PF03118)|Pfam (PF01193)	NCBI (1317211874)|EMBL (CP041729)
cg0656	163	A0A516S6D4_CORGT 50S ribosomal protein L17 OS=Corynebacterium glutamicum OX=1718 GN=rplQ PE=3 SV=1	99.39% [489/492]	GO:0003735 - structural constituent of ribosome|GO:0005840 - ribosome|GO:0006412 - translation		Uniprot (A0A516S6D4)|Interpro (A0A516S6D4)	KEGG (cgq:CGLAR1_03300)|KEGG GM (cgq:CGLAR1_03300)	Interpro (IPR000456)|Interpro (IPR036373)|Pfam (PF01196)	EMBL (CP041729)
cg0657	294	A0A072ZG78_CORGT tRNA pseudouridine synthase A OS=Corynebacterium glutamicum ATCC 14067 OX=1079988 GN=truA PE=3 SV=1	99.66% [882/885]	GO:0003723 - RNA binding|GO:0031119 - tRNA pseudouridine synthesis|GO:0106029 - tRNA pseudouridine synthase activity		Uniprot (A0A072ZG78)|Interpro (A0A072ZG78)		Interpro (IPR020103)|Interpro (IPR001406)|Interpro (IPR020097)|Interpro (IPR020095)|Pfam (PF01416)	NCBI (1229449676)|EMBL (AGQQ02000002)
cg0661	419	Uncharacterized protein	99.76% [1257/1260]	GO:0016021 - integral component of membrane		Uniprot (Q8NSU6)|Interpro (Q8NSU6)	KEGG (cgl:NCgl0546)|KEGG GM (cgl:NCgl0546)	Interpro (IPR007795)|Pfam (PF05108)	NCBI (499323244)|EMBL (BA000036)
cg0662	515	FAD/FMN-containing dehydrogenases	99.81% [1545/1548]	GO:0016491 - oxidoreductase activity|GO:0071949 - FAD binding		Uniprot (Q8NSU5)|Interpro (Q8NSU5)	KEGG (cgl:NCgl0547)|KEGG GM (cgl:NCgl0547)	Interpro (IPR040165)|Interpro (IPR016166)|Interpro (IPR036318)|Interpro (IPR016169)|Interpro (IPR016164)|Interpro (IPR006094)|Pfam (PF01565)	NCBI (499323245)|EMBL (BA000036)
cg0663	426	Cyclopropane fatty acid synthase and related methyltransferases	99.77% [1278/1281]	GO:0008610 - lipid biosynthetic process|GO:0008825 - cyclopropane-fatty-acyl-phospholipid synthase activity|GO:0032259 - methylation		Uniprot (Q8NSU4)|Interpro (Q8NSU4)	KEGG (cgl:NCgl0548)|KEGG GM (cgl:NCgl0548)|KEGG EC (2.1.1.79)	Interpro (IPR003333)|Interpro (IPR029063)	NCBI (81847715)|EMBL (BA000036)
cg0665	414	Subtilisin-like serine proteases	99.76% [1242/1245]	GO:0004252 - serine-type endopeptidase activity|GO:0016021 - integral component of membrane		Uniprot (Q8NSU2)|Interpro (Q8NSU2)	KEGG (cgl:NCgl0550)|KEGG GM (cgl:NCgl0550)	Interpro (IPR000209)|Interpro (IPR036852)|Interpro (IPR023827)|Interpro (IPR022398)|Interpro (IPR023828)|Interpro (IPR015500)|Interpro (IPR023834)|Pfam (PF00082)	NCBI (81761430)|EMBL (BA000036)
cg0666	457	Membrane protein	99.13% [1371/1383]	GO:0016021 - integral component of membrane		Uniprot (A0A072Z6M4)|Interpro (A0A072Z6M4)		Interpro (IPR006707)	NCBI (1229449684)|EMBL (AGQQ02000002)
cg0668	1196	Uncharacterized protein	98.92% [3588/3627]	GO:0003677 - DNA binding|GO:0005524 - ATP binding|GO:0016021 - integral component of membrane		Uniprot (A4QBR9)|Interpro (A4QBR9)	KEGG (cgt:cgR_0695)|KEGG GM (cgt:cgR_0695)	Interpro (IPR003593)|Interpro (IPR023836)|Interpro (IPR023837)|Interpro (IPR002543)|Interpro (IPR027417)|Pfam (PF01580)	NCBI (140844667)|EMBL (AP009044)
cg0669	300	Uncharacterized protein	99.67% [900/903]	GO:0016021 - integral component of membrane		Uniprot (Q8NST9)|Interpro (Q8NST9)	KEGG (cgl:NCgl0553)|KEGG GM (cgl:NCgl0553)	Interpro (IPR023840)	NCBI (499323250)|EMBL (BA000036)
cg0671	108	Q8NST8_CORGL ESAT-6-like protein OS=Corynebacterium glutamicum (strain ATCC 13032 / DSM 20300 / JCM 1318 / LMG 3730 / NCIMB 10025) OX=196627 GN=Cgl0579 PE=3 SV=1	99.08% [324/327]			Uniprot (Q8NST8)|Interpro (Q8NST8)	KEGG (cgl:NCgl0554)|KEGG GM (cgl:NCgl0554)	Interpro (IPR036689)|Interpro (IPR010310)|Pfam (PF06013)	NCBI (499323251)|EMBL (BA000036)
cg0672	96	R0JCW7_CORCT ESAT-6-like protein OS=Corynebacterium crenatum MT OX=1310164 GN=J433_02770 PE=3 SV=1	98.97% [288/291]			Uniprot (R0JCW7)|Interpro (R0JCW7)		Interpro (IPR036689)|Interpro (IPR010310)|Pfam (PF06013)	NCBI (489951226)|EMBL (AQPS01000005)
cg0673	146	R0JNT0_CORCT 50S ribosomal protein L13 OS=Corynebacterium crenatum MT OX=1310164 GN=rplM PE=3 SV=1	98.65% [438/444]	GO:0003735 - structural constituent of ribosome|GO:0005840 - ribosome|GO:0006412 - translation		Uniprot (R0JNT0)|Interpro (R0JNT0)		Interpro (IPR005822)|Interpro (IPR005823)|Interpro (IPR036899)|Pfam (PF00572)	NCBI (489951228)|EMBL (AQPS01000005)
cg0674	182	R0I0D7_CORCT 30S ribosomal protein S9 OS=Corynebacterium crenatum MT OX=1310164 GN=rpsI PE=3 SV=1	99.45% [546/549]	GO:0003735 - structural constituent of ribosome|GO:0005840 - ribosome|GO:0006412 - translation		Uniprot (R0I0D7)|Interpro (R0I0D7)		Interpro (IPR020568)|Interpro (IPR014721)|Interpro (IPR000754)|Interpro (IPR023035)|Interpro (IPR020574)|Pfam (PF00380)	NCBI (489951230)|EMBL (AQPS01000005)
cg0675	447	A0A516RW94_CORGT Phosphoglucosamine mutase OS=Corynebacterium glutamicum OX=1718 GN=glmM PE=3 SV=1	99.78% [1341/1344]	GO:0000287 - magnesium ion binding|GO:0005975 - carbohydrate metabolic process|GO:0008966 - phosphoglucosamine mutase activity		Uniprot (A0A516RW94)|Interpro (A0A516RW94)	KEGG (cgq:CGLAR1_03380)|KEGG GM (cgq:CGLAR1_03380)|KEGG EC (5.4.2.10)	Interpro (IPR005844)|Interpro (IPR016055)|Interpro (IPR005845)|Interpro (IPR005846)|Interpro (IPR005843)|Interpro (IPR036900)|Interpro (IPR016066)|Interpro (IPR005841)|Interpro (IPR006352)|Pfam (PF02878)|Pfam (PF02879)|Pfam (PF02880)|Pfam (PF00408)	EMBL (CP041729)
cg0676	100	Uncharacterized protein	98.04% [300/306]			Uniprot (A0A072Z5E3)|Interpro (A0A072Z5E3)			NCBI (1229449691)|EMBL (AGQQ02000002)
cg0679	76	Uncharacterized protein	96.20% [228/237]			Uniprot (A4QBS8)|Interpro (A4QBS8)	KEGG (cgt:cgR_0704)|KEGG GM (cgt:cgR_0704)		NCBI (140844676)|EMBL (AP009044)
cg0681	361	ALR_CORGL Alanine racemase OS=Corynebacterium glutamicum (strain ATCC 13032 / DSM 20300 / JCM 1318 / LMG 3730 / NCIMB 10025) OX=196627 GN=alr PE=1 SV=1	99.72% [1083/1086]	GO:0008784 - alanine racemase activity|GO:0030170 - pyridoxal phosphate binding|GO:0030632 - D-alanine biosynthetic process		Uniprot (Q8RSU9)|Interpro (Q8RSU9)	KEGG (cgl:NCgl0563)|KEGG GM (cgl:NCgl0563)|KEGG EC (5.1.1.1)	Interpro (IPR000821)|Interpro (IPR009006)|Interpro (IPR011079)|Interpro (IPR001608)|Interpro (IPR029066)|Pfam (PF00842)|Pfam (PF01168)	EMBL (BX927149)
cg0682	165	ATP-binding protein	99.40% [495/498]	GO:0002949 - tRNA threonylcarbamoyladenosine modification|GO:0005524 - ATP binding		Uniprot (A0A072Z5E8)|Interpro (A0A072Z5E8)		Interpro (IPR027417)|Interpro (IPR003442)|Pfam (PF02367)	NCBI (1229449696)|EMBL (AGQQ02000002)
cg0683	532	Y590_CORGL Uncharacterized transporter Cgl0590/cg0683 OS=Corynebacterium glutamicum (strain ATCC 13032 / DSM 20300 / JCM 1318 / LMG 3730 / NCIMB 10025) OX=196627 GN=Cgl0590 PE=3 SV=1	99.63% [1596/1602]	GO:0005886 - plasma membrane|GO:0006813 - potassium ion transport|GO:0008324 - cation transmembrane transporter activity|GO:0016021 - integral component of membrane		Uniprot (Q8NSS8)|Interpro (Q8NSS8)	KEGG (cgl:NCgl0565)|KEGG GM (cgl:NCgl0565)	Interpro (IPR006037)|Interpro (IPR036721)|Interpro (IPR006512)|Pfam (PF06826)|Pfam (PF02080)	NCBI (499323257)|EMBL (BX927149)
cg0685	224	Inactive homologs of metal-dependent proteases putative molecular chaperones	99.12% [672/678]	GO:0002949 - tRNA threonylcarbamoyladenosine modification|GO:0008233 - peptidase activity		Uniprot (Q8NSS6)|Interpro (Q8NSS6)	KEGG (cgl:NCgl0567)|KEGG GM (cgl:NCgl0567)	Interpro (IPR043129)|Interpro (IPR000905)|Interpro (IPR022496)|Pfam (PF00814)	NCBI (499323259)|EMBL (BA000036)
cg0687	344	TSAD_CORGL tRNA N6-adenosine threonylcarbamoyltransferase OS=Corynebacterium glutamicum (strain ATCC 13032 / DSM 20300 / JCM 1318 / LMG 3730 / NCIMB 10025) OX=196627 GN=tsaD PE=3 SV=1	99.71% [1032/1035]	GO:0002949 - tRNA threonylcarbamoyladenosine modification|GO:0004222 - metalloendopeptidase activity|GO:0005506 - iron ion binding|GO:0005737 - cytoplasm|GO:0061711 - N(6)-L-threonylcarbamoyladenine synthase activity		Uniprot (Q8NSS4)|Interpro (Q8NSS4)	KEGG (cgl:NCgl0569)|KEGG GM (cgl:NCgl0569)|KEGG EC (2.3.1.234)	Interpro (IPR043129)|Interpro (IPR000905)|Interpro (IPR017861)|Interpro (IPR017860)|Interpro (IPR022450)|Pfam (PF00814)	NCBI (499323260)|EMBL (BX927149)
cg0688	574	NNR_CORGL Bifunctional NAD(P)H-hydrate repair enzyme Nnr OS=Corynebacterium glutamicum (strain ATCC 13032 / DSM 20300 / JCM 1318 / LMG 3730 / NCIMB 10025) OX=196627 GN=nnr PE=3 SV=1	99.83% [1722/1725]	GO:0005524 - ATP binding|GO:0046496 - nicotinamide nucleotide metabolic process|GO:0046872 - metal ion binding|GO:0052855 - ADP-dependent NAD(P)H-hydrate dehydratase activity|GO:0052856 - NADHX epimerase activity|GO:0052857 - NADPHX epimerase activity		Uniprot (Q8NSS3)|Interpro (Q8NSS3)	KEGG (cgl:NCgl0570)|KEGG GM (cgl:NCgl0570)|KEGG EC (4.2.1.136)	Interpro (IPR000631)|Interpro (IPR030677)|Interpro (IPR029056)|Interpro (IPR004443)|Interpro (IPR036652)|Pfam (PF01256)|Pfam (PF03853)	NCBI (499323261)|EMBL (BX927149)
cg0689	142	Uncharacterized protein	98.61% [426/432]			Uniprot (Q8NSS2)|Interpro (Q8NSS2)	KEGG (cgl:NCgl0571)|KEGG GM (cgl:NCgl0571)		NCBI (81761413)|EMBL (BA000036)
cg0690	98	R0I0F0_CORCT 10 kDa chaperonin OS=Corynebacterium crenatum MT OX=1310164 GN=groS PE=3 SV=1	98.00% [294/300]	GO:0005524 - ATP binding|GO:0005737 - cytoplasm|GO:0006457 - protein folding		Uniprot (R0I0F0)|Interpro (R0I0F0)		Interpro (IPR020818)|Interpro (IPR037124)|Interpro (IPR018369)|Interpro (IPR011032)|Pfam (PF00166)	NCBI (489951252)|EMBL (AQPS01000005)
cg0692	436	Transposase	99.77% [1308/1311]			Uniprot (Q8NL16)|Interpro (Q8NL16)	KEGG (cgl:NCgl2392)|KEGG GM (cgl:NCgl2392)	Interpro (IPR002560)|Interpro (IPR029261)|Pfam (PF01610)|Pfam (PF14690)	NCBI (499323601)|EMBL (BA000036)
cg0695	99	R0JSF7_CORCT Transcriptional regulator WhiB OS=Corynebacterium crenatum MT OX=1310164 GN=whiB PE=3 SV=1	99.00% [297/300]	GO:0003677 - DNA binding|GO:0005737 - cytoplasm|GO:0006355 - regulation of transcription DNA-templated|GO:0035731 - dinitrosyl-iron complex binding|GO:0046872 - metal ion binding|GO:0051539 - 4 iron 4 sulfur cluster binding		Uniprot (R0JSF7)|Interpro (R0JSF7)		Interpro (IPR034768)|Interpro (IPR003482)|Pfam (PF02467)	NCBI (489951255)|EMBL (AQPS01000005)
cg0696	187	DNA-directed RNA polymerase specialized sigma subunits sigma24 homologs	98.94% [561/567]	GO:0003677 - DNA binding|GO:0003700 - DNA-binding transcription factor activity|GO:0003899 - DNA-directed 5'-3' RNA polymerase activity|GO:0006352 - DNA-templated transcription initiation|GO:0016987 - sigma factor activity		Uniprot (Q8NSR8)|Interpro (Q8NSR8)	KEGG (cgl:NCgl0575)|KEGG GM (cgl:NCgl0575)	Interpro (IPR039425)|Interpro (IPR014284)|Interpro (IPR007627)|Interpro (IPR013249)|Interpro (IPR013325)|Interpro (IPR013324)|Interpro (IPR036388)|Pfam (PF04542)|Pfam (PF08281)	NCBI (499323263)|EMBL (BA000036)
cg0697	342	Uncharacterized protein	99.71% [1026/1029]	GO:0016021 - integral component of membrane		Uniprot (Q8NSR7)|Interpro (Q8NSR7)	KEGG (cgl:NCgl0576)|KEGG GM (cgl:NCgl0576)		NCBI (499323264)|EMBL (BA000036)
cg0698	126	Uncharacterized protein	99.21% [378/381]			Uniprot (A0A2T3HEQ9)|Interpro (A0A2T3HEQ9)		Interpro (IPR035165)|Pfam (PF17252)	NCBI (489957392)|EMBL (APJJ01000009)
cg0700	374	IMP dehydrogenase/GMP reductase	99.73% [1122/1125]	GO:0016491 - oxidoreductase activity		Uniprot (Q8NSR4)|Interpro (Q8NSR4)	KEGG (cgl:NCgl0579)|KEGG GM (cgl:NCgl0579)|KEGG EC (1.1.1.205)	Interpro (IPR013785)|Interpro (IPR005992)|Interpro (IPR001093)|Pfam (PF00478)	NCBI (499323266)|EMBL (BA000036)
cg0701	301	Permeases of the drug/metabolite transporter (DMT) superfamily	99.67% [903/906]	GO:0016021 - integral component of membrane		Uniprot (Q8NSR3)|Interpro (Q8NSR3)	KEGG (cgl:NCgl0580)|KEGG GM (cgl:NCgl0580)	Interpro (IPR000620)|Pfam (PF00892)	NCBI (81761406)|EMBL (BA000036)
cg0702	302	Transcriptional regulator	99.34% [906/912]	GO:0003677 - DNA binding|GO:0003700 - DNA-binding transcription factor activity		Uniprot (Q8NSR2)|Interpro (Q8NSR2)	KEGG (cgl:NCgl0581)|KEGG GM (cgl:NCgl0581)	Interpro (IPR005119)|Interpro (IPR000847)|Interpro (IPR036388)|Interpro (IPR036390)|Pfam (PF00126)|Pfam (PF03466)	NCBI (499323268)|EMBL (BA000036)
cg0707	418	Two component sensor kinase	98.58% [1254/1272]	GO:0016021 - integral component of membrane|GO:0016301 - kinase activity		Uniprot (A0A2T3HEP1)|Interpro (A0A2T3HEP1)		Interpro (IPR036890)|Interpro (IPR007168)|Pfam (PF04024)	EMBL (APJJ01000009)
cg0709	230	Two-component system response regulator	99.57% [690/693]	GO:0000160 - phosphorelay signal transduction system|GO:0003677 - DNA binding|GO:0006355 - regulation of transcription DNA-templated		Uniprot (R0JNV3)|Interpro (R0JNV3)		Interpro (IPR011006)|Interpro (IPR016032)|Interpro (IPR001789)|Interpro (IPR000792)|Pfam (PF00196)|Pfam (PF00072)	NCBI (489951279)|EMBL (AQPS01000005)
cg0710	108	Membrane protein	99.08% [324/327]	GO:0016021 - integral component of membrane		Uniprot (A0A072ZGB4)|Interpro (A0A072ZGB4)			NCBI (1229449716)|EMBL (AGQQ02000002)
cg0711	162	Hypothetical membrane protein	98.78% [486/492]	GO:0016021 - integral component of membrane		Uniprot (Q8NSQ4)|Interpro (Q8NSQ4)	KEGG (cgl:NCgl0588)|KEGG GM (cgl:NCgl0588)		NCBI (81761399)|EMBL (BA000036)
cg0712	321	Uncharacterized protein	99.69% [963/966]			Uniprot (Q8NSQ3)|Interpro (Q8NSQ3)	KEGG (cgl:NCgl0589)|KEGG GM (cgl:NCgl0589)		NCBI (81761398)|EMBL (BA000036)
cg0713	248	Uncharacterized protein	99.60% [744/747]			Uniprot (Q8NSQ2)|Interpro (Q8NSQ2)	KEGG (cgl:NCgl0590)|KEGG GM (cgl:NCgl0590)		NCBI (81761397)|EMBL (BA000036)
cg0714	530	Q8NSQ1_CORGL UmuC domain-containing protein OS=Corynebacterium glutamicum (strain ATCC 13032 / DSM 20300 / JCM 1318 / LMG 3730 / NCIMB 10025) OX=196627 GN=Cgl0617 PE=4 SV=1	99.81% [1590/1593]	GO:0006281 - DNA repair		Uniprot (Q8NSQ1)|Interpro (Q8NSQ1)	KEGG (cgl:NCgl0591)|KEGG GM (cgl:NCgl0591)	Interpro (IPR043128)|Interpro (IPR001126)|Pfam (PF00817)	NCBI (81761396)|EMBL (BA000036)
cg0715	212	Uncharacterized protein	99.53% [636/639]			Uniprot (A0A0U4QFG3)|Interpro (A0A0U4QFG3)			NCBI (1317213641)|EMBL (CP013991)
cg0717	287	4-hydroxybenzoate polyprenyltransferase	99.65% [861/864]	GO:0016021 - integral component of membrane|GO:0016765 - transferase activity transferring alkyl or aryl (other than methyl) groups		Uniprot (Q8NSP8)|Interpro (Q8NSP8)	KEGG (cgl:NCgl0594)|KEGG GM (cgl:NCgl0594)|KEGG EC (2.5.1.149)	Interpro (IPR000537)|Pfam (PF01040)	NCBI (499323278)|EMBL (BA000036)
cg0718	130	C50 carotenoid epsilon cyclase	99.24% [390/393]	GO:0016021 - integral component of membrane|GO:0016872 - intramolecular lyase activity		Uniprot (Q8NSP7)|Interpro (Q8NSP7)	KEGG (cgl:NCgl0595)|KEGG GM (cgl:NCgl0595)	Interpro (IPR017825)	NCBI (499323279)|EMBL (BA000036)
cg0719	146	C50 carotenoid epsilon cyclase	97.33% [438/450]	GO:0016021 - integral component of membrane|GO:0016872 - intramolecular lyase activity		Uniprot (A0A0U4QEF8)|Interpro (A0A0U4QEF8)		Interpro (IPR017825)	NCBI (975887730)|EMBL (CP013991)
cg0720	548	Phytoene dehydrogenase and related proteins	99.64% [1644/1650]	GO:0016117 - carotenoid biosynthetic process|GO:0016491 - oxidoreductase activity		Uniprot (Q8NSP5)|Interpro (Q8NSP5)	KEGG (cgl:NCgl0597)|KEGG GM (cgl:NCgl0597)	Interpro (IPR002937)|Interpro (IPR014105)|Interpro (IPR036188)|Pfam (PF01593)	NCBI (499323281)|EMBL (BA000036)
cg0721	304	Phytoene/squalene synthetase	99.67% [912/915]	GO:0004310 - farnesyl-diphosphate farnesyltransferase activity|GO:0009058 - biosynthetic process|GO:0051996 - squalene synthase activity		Uniprot (Q8NSP4)|Interpro (Q8NSP4)	KEGG (cgl:NCgl0598)|KEGG GM (cgl:NCgl0598)	Interpro (IPR008949)|Interpro (IPR002060)|Interpro (IPR019845)|Interpro (IPR033904)	NCBI (499323282)|EMBL (BA000036)
cg0723	372	Geranylgeranyl pyrophosphate synthase	99.73% [1116/1119]	GO:0008299 - isoprenoid biosynthetic process|GO:0016740 - transferase activity		Uniprot (Q8NSP2)|Interpro (Q8NSP2)	KEGG (cgl:NCgl0600)|KEGG GM (cgl:NCgl0600)|KEGG EC (2.5.1.1)	Interpro (IPR008949)|Interpro (IPR000092)|Interpro (IPR033749)|Pfam (PF00348)	NCBI (499323284)|EMBL (BA000036)
cg0726	216	Bacterial lipocalin	99.54% [648/651]			Uniprot (Q8NSP0)|Interpro (Q8NSP0)	KEGG (cgl:NCgl0602)|KEGG GM (cgl:NCgl0602)	Interpro (IPR012674)|Interpro (IPR022271)|Interpro (IPR022272)|Interpro (IPR000566)|Pfam (PF08212)	NCBI (499323286)|EMBL (BA000036)
cg0727	531	SDR family oxidoreductase	98.70% [1593/1614]	GO:0016021 - integral component of membrane		Uniprot (A0A516S6I3)|Interpro (A0A516S6I3)		Interpro (IPR021295)|Interpro (IPR016040)|Interpro (IPR036291)|Pfam (PF11066)|Pfam (PF13460)	EMBL (CP041729)
cg0728	479	Deoxyribodipyrimidine photo-lyase	99.17% [1437/1449]	GO:0016829 - lyase activity|GO:0018298 - protein-chromophore linkage		Uniprot (A0A516RWD4)|Interpro (A0A516RWD4)		Interpro (IPR036134)|Interpro (IPR036155)|Interpro (IPR005101)|Interpro (IPR002081)|Interpro (IPR018394)|Interpro (IPR006050)|Interpro (IPR014729)|Pfam (PF00875)|Pfam (PF03441)	EMBL (CP041729)
cg0730	251	Glycosyltransferases involved in cell wall biogenesis	99.60% [753/756]	GO:0016740 - transferase activity		Uniprot (Q8NSN7)|Interpro (Q8NSN7)	KEGG (cgl:NCgl0605)|KEGG GM (cgl:NCgl0605)	Interpro (IPR001173)|Interpro (IPR029044)|Pfam (PF00535)	NCBI (499323289)|EMBL (BA000036)
cg0732	805	ABC-type transporter permease components	99.88% [2415/2418]	GO:0016021 - integral component of membrane		Uniprot (Q8NSN6)|Interpro (Q8NSN6)	KEGG (cgl:NCgl0606)|KEGG GM (cgl:NCgl0606)	Interpro (IPR003838)|Pfam (PF02687)	NCBI (499323290)|EMBL (BA000036)
cg0737	299	ABC-type transporter periplasmic component	99.67% [897/900]			Uniprot (Q8NSN1)|Interpro (Q8NSN1)	KEGG (cgl:NCgl0610)|KEGG GM (cgl:NCgl0610)	Interpro (IPR004872)|Pfam (PF03180)	NCBI (499323292)|EMBL (BA000036)
cg0738	1055	A0A516S6J4_CORGT Error-prone DNA polymerase OS=Corynebacterium glutamicum OX=1718 GN=dnaE2 PE=3 SV=1	99.91% [3165/3168]	GO:0003887 - DNA-directed DNA polymerase activity|GO:0005737 - cytoplasm|GO:0006260 - DNA replication|GO:0006281 - DNA repair|GO:0008408 - 3'-5' exonuclease activity		Uniprot (A0A516S6J4)|Interpro (A0A516S6J4)		Interpro (IPR011708)|Interpro (IPR040982)|Interpro (IPR023073)|Interpro (IPR029460)|Interpro (IPR004013)|Interpro (IPR003141)|Interpro (IPR016195)|Interpro (IPR004805)|Pfam (PF07733)|Pfam (PF17657)|Pfam (PF14579)|Pfam (PF02811)	EMBL (CP041729)
cg0739	149	Membrane protein	90.85% [447/492]	GO:0016021 - integral component of membrane		Uniprot (A0A072Z609)|Interpro (A0A072Z609)		Interpro (IPR005182)|Pfam (PF03703)	NCBI (1229449741)|EMBL (AGQQ02000002)
cg0740	471	Predicted membrane protein	99.79% [1413/1416]	GO:0016021 - integral component of membrane		Uniprot (Q8NSM8)|Interpro (Q8NSM8)	KEGG (cgl:NCgl0613)|KEGG GM (cgl:NCgl0613)	Interpro (IPR005182)|Interpro (IPR014529)|Pfam (PF03703)	NCBI (499323294)|EMBL (BA000036)
cg0741	223	Mn-dependent transcriptional regulator	99.55% [669/672]	GO:0003677 - DNA binding|GO:0003700 - DNA-binding transcription factor activity|GO:0046914 - transition metal ion binding|GO:0046983 - protein dimerization activity		Uniprot (R0JD13)|Interpro (R0JD13)		Interpro (IPR007167)|Interpro (IPR001367)|Interpro (IPR036421)|Interpro (IPR038157)|Interpro (IPR022687)|Interpro (IPR022689)|Interpro (IPR008988)|Interpro (IPR036388)|Interpro (IPR036390)|Pfam (PF02742)|Pfam (PF01325)|Pfam (PF04023)	NCBI (489951331)|EMBL (AQPS01000005)
cg0742	264	Membrane protein	99.62% [792/795]	GO:0016021 - integral component of membrane		Uniprot (A0A072Z537)|Interpro (A0A072Z537)		Interpro (IPR007404)|Pfam (PF04307)	NCBI (1229451972)|EMBL (AGQQ02000002)
cg0745	258	R0I0I9_CORCT NAD-dependent protein deacylase OS=Corynebacterium crenatum MT OX=1310164 GN=cobB PE=3 SV=1	99.61% [774/777]	GO:0005737 - cytoplasm|GO:0008270 - zinc ion binding|GO:0034979 - NAD-dependent protein deacetylase activity|GO:0036054 - protein-malonyllysine demalonylase activity|GO:0036055 - protein-succinyllysine desuccinylase activity|GO:0070403 - NAD+ binding		Uniprot (R0I0I9)|Interpro (R0I0I9)		Interpro (IPR029035)|Interpro (IPR003000)|Interpro (IPR026591)|Interpro (IPR027546)|Interpro (IPR026590)|Pfam (PF02146)	NCBI (489951333)|EMBL (AQPS01000005)
cg0747	164	Cytosine/adenosine deaminases	99.39% [492/495]	GO:0003824 - catalytic activity		Uniprot (Q8NSM3)|Interpro (Q8NSM3)	KEGG (cgl:NCgl0617)|KEGG GM (cgl:NCgl0617)	Interpro (IPR002125)|Interpro (IPR016193)|Pfam (PF00383)	NCBI (499323296)|EMBL (BA000036)
cg0749	157	R0JD16_CORCT Putative tRNA (cytidine(34)-2'-O)-methyltransferase OS=Corynebacterium crenatum MT OX=1310164 GN=J433_03095 PE=3 SV=1	99.37% [471/474]	GO:0003723 - RNA binding|GO:0005737 - cytoplasm|GO:0008175 - tRNA methyltransferase activity|GO:0008757 - S-adenosylmethionine-dependent methyltransferase activity		Uniprot (R0JD16)|Interpro (R0JD16)		Interpro (IPR029028)|Interpro (IPR001537)|Interpro (IPR016914)|Interpro (IPR029026)|Pfam (PF00588)	NCBI (489951340)|EMBL (AQPS01000005)
cg0750	284	A0A1R4GAF0_CORGT Bifunctional protein FolD OS=Corynebacterium glutamicum OX=1718 GN=folD PE=3 SV=1	99.65% [852/855]	GO:0000105 - histidine biosynthetic process|GO:0004477 - methenyltetrahydrofolate cyclohydrolase activity|GO:0004488 - methylenetetrahydrofolate dehydrogenase (NADP+) activity|GO:0006164 - purine nucleotide biosynthetic process|GO:0009086 - methionine biosynthetic process|GO:0035999 - tetrahydrofolate interconversion		Uniprot (A0A1R4GAF0)|Interpro (A0A1R4GAF0)		Interpro (IPR036291)|Interpro (IPR000672)|Interpro (IPR020630)|Interpro (IPR020631)|Pfam (PF00763)|Pfam (PF02882)	EMBL (FUIB01000031)
cg0752	460	Uncharacterized BCR	99.78% [1380/1383]	GO:0016021 - integral component of membrane		Uniprot (Q8NSL8)|Interpro (Q8NSL8)	KEGG (cgl:NCgl0622)|KEGG GM (cgl:NCgl0622)	Interpro (IPR001107)|Interpro (IPR036013)|Interpro (IPR031905)|Interpro (IPR027705)|Pfam (PF01145)|Pfam (PF15975)	NCBI (499323299)|EMBL (BA000036)
cg0753	320	Uncharacterized protein	99.38% [960/966]			Uniprot (Q8NSL7)|Interpro (Q8NSL7)	KEGG (cgl:NCgl0623)|KEGG GM (cgl:NCgl0623)	Interpro (IPR021889)|Pfam (PF12006)	NCBI (81761369)|EMBL (BA000036)
cg0754	377	METXA_CORGL Homoserine O-acetyltransferase OS=Corynebacterium glutamicum (strain ATCC 13032 / DSM 20300 / JCM 1318 / LMG 3730 / NCIMB 10025) OX=196627 GN=metXA PE=1 SV=2	99.74% [1131/1134]	GO:0004414 - homoserine O-acetyltransferase activity|GO:0005737 - cytoplasm|GO:0009086 - methionine biosynthetic process		Uniprot (O68640)|Interpro (O68640)	KEGG (cgl:NCgl0624)|KEGG GM (cgl:NCgl0624)|KEGG EC (2.3.1.31)	Interpro (IPR029058)|Interpro (IPR000073)|Interpro (IPR008220)|Pfam (PF00561)	NCBI (499323301)|EMBL (BX927149)
cg0755	437	O-acetylhomoserine aminocarboxypropyltransferase	99.77% [1311/1314]	GO:0003961 - O-acetylhomoserine aminocarboxypropyltransferase activity|GO:0019346 - transsulfuration|GO:0030170 - pyridoxal phosphate binding		Uniprot (R0I0J6)|Interpro (R0I0J6)		Interpro (IPR000277)|Interpro (IPR006235)|Interpro (IPR015424)|Interpro (IPR015422)|Interpro (IPR015421)|Pfam (PF01053)	NCBI (489951360)|EMBL (AQPS01000005)
cg0756	758	Carbon starvation protein CstA	99.74% [2274/2280]	GO:0009267 - cellular response to starvation|GO:0016021 - integral component of membrane		Uniprot (A0A072Z548)|Interpro (A0A072Z548)		Interpro (IPR025299)|Interpro (IPR003706)|Pfam (PF02554)|Pfam (PF13722)	NCBI (1229449754)|EMBL (AGQQ02000002)
cg0757	67	Uncharacterized protein	98.53% [201/204]			Uniprot (R0JD29)|Interpro (R0JD29)		Interpro (IPR007423)|Pfam (PF04328)	NCBI (489951363)|EMBL (AQPS01000005)
cg0760	307	PRPB2_CORGL Probable 2-methylisocitrate lyase 2 OS=Corynebacterium glutamicum (strain ATCC 13032 / DSM 20300 / JCM 1318 / LMG 3730 / NCIMB 10025) OX=196627 GN=prpB2 PE=3 SV=1	99.68% [921/924]	GO:0019629 - propionate catabolic process 2-methylcitrate cycle|GO:0046421 - methylisocitrate lyase activity|GO:0046872 - metal ion binding		Uniprot (Q8NSL2)|Interpro (Q8NSL2)	KEGG (cgl:NCgl0629)|KEGG GM (cgl:NCgl0629)|KEGG EC (4.1.3.30)	Interpro (IPR039556)|Interpro (IPR018523)|Interpro (IPR012695)|Interpro (IPR015813)|Interpro (IPR040442)	NCBI (499584820)|EMBL (BX927149)
cg0762	383	A0A516RWH3_CORGT Citrate synthase OS=Corynebacterium glutamicum OX=1718 GN=FOY32_09865 PE=3 SV=1	99.74% [1149/1152]	GO:0005737 - cytoplasm|GO:0006099 - tricarboxylic acid cycle|GO:0046912 - transferase activity transferring acyl groups acyl groups converted into alkyl on transfer		Uniprot (A0A516RWH3)|Interpro (A0A516RWH3)	KEGG (cgq:CGLAR1_03745)|KEGG GM (cgq:CGLAR1_03745)|KEGG EC (2.3.3.5)	Interpro (IPR011278)|Interpro (IPR016142)|Interpro (IPR016143)|Interpro (IPR002020)|Interpro (IPR019810)|Interpro (IPR024176)|Interpro (IPR036969)|Pfam (PF00285)	EMBL (CP041729)
cg0763	347	Malate/L-lactate dehydrogenases	99.71% [1041/1044]	GO:0046554 - malate dehydrogenase (NADP+) activity		Uniprot (Q8NSK9)|Interpro (Q8NSK9)	KEGG (cgl:NCgl0631)|KEGG GM (cgl:NCgl0631)	Interpro (IPR043144)|Interpro (IPR043143)|Interpro (IPR036111)|Interpro (IPR003767)|Pfam (PF02615)	NCBI (499323306)|EMBL (BA000036)
cg0764	240	GntR family transcriptional regulator	99.59% [720/723]	GO:0003677 - DNA binding|GO:0003700 - DNA-binding transcription factor activity		Uniprot (A0A072Z629)|Interpro (A0A072Z629)		Interpro (IPR011711)|Interpro (IPR008920)|Interpro (IPR000524)|Interpro (IPR036388)|Interpro (IPR036390)|Pfam (PF07729)|Pfam (PF00392)	NCBI (1229449760)|EMBL (AGQQ02000002)
cg0765	234	Hypothetical membrane protein	99.57% [702/705]	GO:0016021 - integral component of membrane		Uniprot (Q8NSK7)|Interpro (Q8NSK7)	KEGG (cgl:NCgl0633)|KEGG GM (cgl:NCgl0633)		NCBI (499323307)|EMBL (BA000036)
cg0766	738	A0A516RWF4_CORGT Isocitrate dehydrogenase [NADP] OS=Corynebacterium glutamicum OX=1718 GN=FOY32_09890 PE=3 SV=1	99.86% [2214/2217]	GO:0004450 - isocitrate dehydrogenase (NADP+) activity|GO:0006097 - glyoxylate cycle|GO:0006099 - tricarboxylic acid cycle|GO:0046872 - metal ion binding		Uniprot (A0A516RWF4)|Interpro (A0A516RWF4)		Interpro (IPR004436)|Pfam (PF03971)	EMBL (CP041729)
cg0767	299	Siderophore-interacting protein	99.67% [897/900]	GO:0016491 - oxidoreductase activity		Uniprot (Q8NSK6)|Interpro (Q8NSK6)	KEGG (cgl:NCgl0635)|KEGG GM (cgl:NCgl0635)	Interpro (IPR013113)|Interpro (IPR017927)|Interpro (IPR039261)|Interpro (IPR017938)|Interpro (IPR007037)|Interpro (IPR039374)|Pfam (PF08021)|Pfam (PF04954)	NCBI (499323309)|EMBL (BA000036)
cg0768	268	ABC-type transporter ATPase component	99.26% [804/810]	GO:0005524 - ATP binding|GO:0016887 - ATPase activity		Uniprot (Q8NSK5)|Interpro (Q8NSK5)	KEGG (cgl:NCgl0636)|KEGG GM (cgl:NCgl0636)	Interpro (IPR003593)|Interpro (IPR003439)|Interpro (IPR017871)|Interpro (IPR027417)|Pfam (PF00005)	NCBI (499323310)|EMBL (BA000036)
cg0769	342	ABC-type transporter permease components	99.71% [1026/1029]	GO:0005886 - plasma membrane|GO:0016021 - integral component of membrane|GO:0022857 - transmembrane transporter activity		Uniprot (Q8NSK4)|Interpro (Q8NSK4)	KEGG (cgl:NCgl0637)|KEGG GM (cgl:NCgl0637)	Interpro (IPR037294)|Interpro (IPR000522)|Pfam (PF01032)	NCBI (81761360)|EMBL (BA000036)
cg0770	331	ABC-type transporter permease components	99.70% [993/996]	GO:0005886 - plasma membrane|GO:0016021 - integral component of membrane|GO:0022857 - transmembrane transporter activity		Uniprot (Q8NSK3)|Interpro (Q8NSK3)	KEGG (cgl:NCgl0638)|KEGG GM (cgl:NCgl0638)	Interpro (IPR037294)|Interpro (IPR000522)|Pfam (PF01032)	NCBI (81761359)|EMBL (BA000036)
cg0771	350	ABC-type transporter periplasmic component	99.72% [1050/1053]			Uniprot (Q8NSK2)|Interpro (Q8NSK2)	KEGG (cgl:NCgl0639)|KEGG GM (cgl:NCgl0639)	Interpro (IPR002491)|Pfam (PF01497)	NCBI (499323313)|EMBL (BA000036)
cg0774	219	Putative membrane protein	99.55% [657/660]	GO:0016021 - integral component of membrane		Uniprot (R0JSL6)|Interpro (R0JSL6)		Interpro (IPR005115)|Pfam (PF03458)	NCBI (489951393)|EMBL (AQPS01000005)
cg0775	63	Uncharacterized protein	98.44% [189/192]	GO:0016021 - integral component of membrane		Uniprot (A0A072Z5M3)|Interpro (A0A072Z5M3)			NCBI (1229449771)|EMBL (AGQQ02000002)
cg0776	325	ABC-type transporter periplasmic component	99.69% [975/978]			Uniprot (Q8NSJ7)|Interpro (Q8NSJ7)	KEGG (cgl:NCgl0644)|KEGG GM (cgl:NCgl0644)	Interpro (IPR002491)|Pfam (PF01497)	NCBI (499323314)|EMBL (BA000036)
cg0778	338	ABC-type transporter permease component	99.41% [1014/1020]	GO:0005886 - plasma membrane|GO:0016021 - integral component of membrane|GO:0022857 - transmembrane transporter activity		Uniprot (R0J708)|Interpro (R0J708)		Interpro (IPR037294)|Interpro (IPR000522)|Pfam (PF01032)	NCBI (489954990)|EMBL (AQPS01000042)
cg0779	345	A0A2T3HEB3_CORGT Tryptophan--tRNA ligase OS=Corynebacterium glutamicum ZL-2 OX=1304280 GN=trpS PE=3 SV=1	99.71% [1035/1038]	GO:0004830 - tryptophan-tRNA ligase activity|GO:0005524 - ATP binding|GO:0005737 - cytoplasm|GO:0006436 - tryptophanyl-tRNA aminoacylation		Uniprot (A0A2T3HEB3)|Interpro (A0A2T3HEB3)		Interpro (IPR002305)|Interpro (IPR014729)|Interpro (IPR002306)|Interpro (IPR024109)|Pfam (PF00579)	NCBI (499323316)|EMBL (APJJ01000010)
cg0780	361	Multiple transmembrane domain containing protein	99.72% [1083/1086]	GO:0005886 - plasma membrane|GO:0016021 - integral component of membrane		Uniprot (R0HU17)|Interpro (R0HU17)		Interpro (IPR017039)|Pfam (PF03631)	NCBI (489954988)|EMBL (AQPS01000042)
cg0781	301	Hypothetical membrane protein	99.67% [903/906]	GO:0016021 - integral component of membrane		Uniprot (Q8NSJ2)|Interpro (Q8NSJ2)	KEGG (cgl:NCgl0649)|KEGG GM (cgl:NCgl0649)	Interpro (IPR010432)|Pfam (PF06271)	NCBI (499323317)|EMBL (BA000036)
cg0782	434	D-alanyl-D-alanine carboxypeptidase	99.31% [1302/1311]	GO:0009002 - serine-type D-Ala-D-Ala carboxypeptidase activity|GO:0016021 - integral component of membrane		Uniprot (A0A1R4GA09)|Interpro (A0A1R4GA09)		Interpro (IPR012338)|Interpro (IPR018044)|Interpro (IPR001967)|Pfam (PF00768)	EMBL (FUIB01000031)
cg0784	286	Cell wall-associated hydrolases (Invasion-associated proteins)	99.65% [858/861]	GO:0016787 - hydrolase activity		Uniprot (Q8NSI9)|Interpro (Q8NSI9)	KEGG (cgl:NCgl0652)|KEGG GM (cgl:NCgl0652)	Interpro (IPR000064)|Interpro (IPR038765)|Pfam (PF00877)	NCBI (499323320)|EMBL (BA000036)
cg0785	87	Uncharacterized protein	98.86% [261/264]			Uniprot (A0A0F6Z930)|Interpro (A0A0F6Z930)			NCBI (817156392)|EMBL (CP011309)
cg0786	211	R0HU80_CORCT Uracil phosphoribosyltransferase OS=Corynebacterium crenatum MT OX=1310164 GN=upp PE=3 SV=1	99.53% [633/636]	GO:0000287 - magnesium ion binding|GO:0004845 - uracil phosphoribosyltransferase activity|GO:0005525 - GTP binding|GO:0006223 - uracil salvage|GO:0009116 - nucleoside metabolic process|GO:0044206 - UMP salvage		Uniprot (R0HU80)|Interpro (R0HU80)		Interpro (IPR000836)|Interpro (IPR029057)|Interpro (IPR034332)|Interpro (IPR005765)	NCBI (489954982)|EMBL (AQPS01000042)
cg0787	124	XRE family transcriptional regulator	99.20% [372/375]	GO:0003677 - DNA binding		Uniprot (A0A072Z661)|Interpro (A0A072Z661)		Interpro (IPR001387)|Interpro (IPR010982)|Pfam (PF01381)	NCBI (1229449783)|EMBL (AGQQ02000002)
cg0788	530	Phosphomannomutase	99.81% [1590/1593]	GO:0005975 - carbohydrate metabolic process|GO:0016868 - intramolecular transferase activity phosphotransferases		Uniprot (R0J716)|Interpro (R0J716)		Interpro (IPR005844)|Interpro (IPR016055)|Interpro (IPR005845)|Interpro (IPR005846)|Interpro (IPR036900)|Interpro (IPR005841)|Pfam (PF02878)|Pfam (PF02879)|Pfam (PF02880)	NCBI (489954980)|EMBL (AQPS01000042)
cg0789	394	Metal-dependent amidase/aminoacylase/carboxypeptidase	99.49% [1182/1188]	GO:0004180 - carboxypeptidase activity		Uniprot (Q8NSI5)|Interpro (Q8NSI5)	KEGG (cgl:NCgl0657)|KEGG GM (cgl:NCgl0657)	Interpro (IPR017439)|Interpro (IPR036264)|Interpro (IPR002933)|Interpro (IPR011650)|Pfam (PF07687)|Pfam (PF01546)	NCBI (499323322)|EMBL (BA000036)
cg0790	469	Dihydrolipoamide dehydrogenase/glutathione oxidoreductase and related enzymes	99.79% [1407/1410]	GO:0004148 - dihydrolipoyl dehydrogenase activity|GO:0005623 - obsolete cell|GO:0045454 - cell redox homeostasis|GO:0050660 - flavin adenine dinucleotide binding		Uniprot (Q8NSI4)|Interpro (Q8NSI4)	KEGG (cgl:NCgl0658)|KEGG GM (cgl:NCgl0658)|KEGG EC (1.6.5.2)	Interpro (IPR036188)|Interpro (IPR023753)|Interpro (IPR016156)|Interpro (IPR001100)|Interpro (IPR004099)|Pfam (PF07992)|Pfam (PF02852)	NCBI (499323323)|EMBL (BA000036)
cg0791	1139	H7C7K2_CORGL Pyruvate carboxylase OS=Corynebacterium glutamicum (strain ATCC 13032 / DSM 20300 / JCM 1318 / LMG 3730 / NCIMB 10025) OX=196627 GN=Cgl0689 PE=4 SV=1	99.82% [3417/3423]	GO:0004736 - pyruvate carboxylase activity|GO:0005524 - ATP binding|GO:0006090 - pyruvate metabolic process|GO:0006094 - gluconeogenesis|GO:0009374 - biotin binding|GO:0046872 - metal ion binding		Uniprot (H7C7K2)|Interpro (H7C7K2)	KEGG (cgl:NCgl0659)|KEGG GM (cgl:NCgl0659)|KEGG EC (6.4.1.1)	Interpro (IPR013785)|Interpro (IPR011761)|Interpro (IPR005481)|Interpro (IPR001882)|Interpro (IPR011764)|Interpro (IPR005482)|Interpro (IPR000089)|Interpro (IPR003379)|Interpro (IPR005479)|Interpro (IPR016185)|Interpro (IPR000891)|Interpro (IPR005930)|Interpro (IPR011054)|Interpro (IPR011053)|Pfam (PF02785)|Pfam (PF00289)|Pfam (PF00364)|Pfam (PF02786)|Pfam (PF00682)|Pfam (PF02436)	NCBI (499323324)|EMBL (BA000036)
cg0793	162	Uncharacterized protein with SCP/PR1 domains	99.39% [486/489]			Uniprot (Q8NSI2)|Interpro (Q8NSI2)	KEGG (cgl:NCgl0661)|KEGG GM (cgl:NCgl0661)	Interpro (IPR014044)|Interpro (IPR035940)|Pfam (PF00188)	NCBI (499323326)|EMBL (BA000036)
cg0794	362	Putative GTPases (G3E family)	99.72% [1086/1089]			Uniprot (Q8NSI1)|Interpro (Q8NSI1)	KEGG (cgl:NCgl0662)|KEGG GM (cgl:NCgl0662)	Interpro (IPR011629)|Interpro (IPR036627)|Interpro (IPR003495)|Interpro (IPR027417)|Pfam (PF02492)|Pfam (PF07683)	NCBI (499323327)|EMBL (BA000036)
cg0795	308	Thioredoxin reductase	99.68% [924/927]	GO:0004791 - thioredoxin-disulfide reductase activity|GO:0016021 - integral component of membrane		Uniprot (Q8NSI0)|Interpro (Q8NSI0)	KEGG (cgl:NCgl0663)|KEGG GM (cgl:NCgl0663)|KEGG EC (1.8.1.9)	Interpro (IPR036188)|Interpro (IPR023753)|Pfam (PF07992)	NCBI (499323328)|EMBL (BA000036)
cg0797	305	PRPB1_CORGL Probable 2-methylisocitrate lyase 1 OS=Corynebacterium glutamicum (strain ATCC 13032 / DSM 20300 / JCM 1318 / LMG 3730 / NCIMB 10025) OX=196627 GN=prpB1 PE=3 SV=1	99.67% [915/918]	GO:0000287 - magnesium ion binding|GO:0019629 - propionate catabolic process 2-methylcitrate cycle|GO:0046421 - methylisocitrate lyase activity		Uniprot (Q8NSH8)|Interpro (Q8NSH8)	KEGG (cgl:NCgl0665)|KEGG GM (cgl:NCgl0665)|KEGG EC (4.1.3.30)	Interpro (IPR039556)|Interpro (IPR018523)|Interpro (IPR012695)|Interpro (IPR015813)|Interpro (IPR040442)	NCBI (499323330)|EMBL (BX927150)
cg0798	381	PRPC1_CORGL 2-methylcitrate synthase 1 OS=Corynebacterium glutamicum (strain ATCC 13032 / DSM 20300 / JCM 1318 / LMG 3730 / NCIMB 10025) OX=196627 GN=prpC1 PE=1 SV=1	99.74% [1143/1146]	GO:0005737 - cytoplasm|GO:0006099 - tricarboxylic acid cycle|GO:0036440 - citrate synthase activity|GO:0050440 - 2-methylcitrate synthase activity		Uniprot (Q8NSH7)|Interpro (Q8NSH7)	KEGG (cgl:NCgl0666)|KEGG GM (cgl:NCgl0666)|KEGG EC (2.3.3.5)	Interpro (IPR011278)|Interpro (IPR016142)|Interpro (IPR016143)|Interpro (IPR002020)|Interpro (IPR019810)|Interpro (IPR024176)|Interpro (IPR036969)|Pfam (PF00285)	NCBI (499323331)|EMBL (BX927150)
cg0799	125	Uncharacterized protein	99.21% [375/378]			Uniprot (Q8NSH6)|Interpro (Q8NSH6)	KEGG (cgl:NCgl0667)|KEGG GM (cgl:NCgl0667)		NCBI (499323332)|EMBL (BA000036)
cg0800	441	Predicted transcriptional regulators	99.77% [1323/1326]	GO:0003677 - DNA binding|GO:0006355 - regulation of transcription DNA-templated		Uniprot (Q8NSH5)|Interpro (Q8NSH5)	KEGG (cgl:NCgl0668)|KEGG GM (cgl:NCgl0668)	Interpro (IPR001387)|Interpro (IPR018653)|Interpro (IPR026281)|Interpro (IPR010359)|Interpro (IPR010982)|Pfam (PF09856)|Pfam (PF01381)|Pfam (PF06114)	NCBI (499323333)|EMBL (BA000036)
cg0802	590	Acyl coenzyme A carboxylase	99.66% [1770/1776]	GO:0004075 - biotin carboxylase activity|GO:0005524 - ATP binding|GO:0046872 - metal ion binding		Uniprot (Q79VI2)|Interpro (Q79VI2)	KEGG (cgl:NCgl0670)|KEGG GM (cgl:NCgl0670)|KEGG EC (6.4.1.2)	Interpro (IPR011761)|Interpro (IPR005481)|Interpro (IPR001882)|Interpro (IPR011764)|Interpro (IPR005482)|Interpro (IPR000089)|Interpro (IPR005479)|Interpro (IPR016185)|Interpro (IPR011054)|Interpro (IPR011053)|Pfam (PF02785)|Pfam (PF00289)|Pfam (PF00364)|Pfam (PF02786)	NCBI (499323334)|EMBL (BA000036)
cg0803	301	A0A516S6U6_CORGT Sulfurtransferase OS=Corynebacterium glutamicum OX=1718 GN=FOY32_10075 PE=4 SV=1	99.67% [903/906]	GO:0004792 - thiosulfate sulfurtransferase activity		Uniprot (A0A516S6U6)|Interpro (A0A516S6U6)	KEGG (cgq:CGLAR1_03955)|KEGG GM (cgq:CGLAR1_03955)|KEGG EC (2.8.1.1)	Interpro (IPR001763)|Interpro (IPR036873)|Interpro (IPR001307)|Pfam (PF00581)	EMBL (CP041729)
cg0806	355	Uncharacterized protein	99.72% [1065/1068]			Uniprot (Q8NSH3)|Interpro (Q8NSH3)	KEGG (cgl:NCgl0672)|KEGG GM (cgl:NCgl0672)		NCBI (499323336)|EMBL (BA000036)
cg0807	138	Uncharacterized protein	99.28% [414/417]			Uniprot (Q8NSH2)|Interpro (Q8NSH2)	KEGG (cgl:NCgl0673)|KEGG GM (cgl:NCgl0673)	Interpro (IPR014487)|Pfam (PF11349)	NCBI (499323337)|EMBL (BA000036)
cg0808	715	Predicted acyltransferases	99.72% [2145/2151]	GO:0016021 - integral component of membrane|GO:0016747 - transferase activity transferring acyl groups other than amino-acyl groups		Uniprot (Q8NSH1)|Interpro (Q8NSH1)	KEGG (cgl:NCgl0674)|KEGG GM (cgl:NCgl0674)	Interpro (IPR002656)|Pfam (PF01757)	NCBI (499323338)|EMBL (BA000036)
cg0811	537	Methylmalonyl-CoA carboxyltransferase	99.81% [1611/1614]	GO:0016740 - transferase activity|GO:0016874 - ligase activity		Uniprot (A0A072Z5Q7)|Interpro (A0A072Z5Q7)		Interpro (IPR034733)|Interpro (IPR029045)|Interpro (IPR011763)|Interpro (IPR011762)|Pfam (PF01039)	NCBI (1229449804)|EMBL (AGQQ02000002)
cg0812	543	Detergent sensitivity rescuer dtsR1	99.82% [1629/1632]	GO:0016021 - integral component of membrane|GO:0016874 - ligase activity		Uniprot (Q8NSG7)|Interpro (Q8NSG7)	KEGG (cgl:NCgl0678)|KEGG GM (cgl:NCgl0678)	Interpro (IPR034733)|Interpro (IPR029045)|Interpro (IPR011763)|Interpro (IPR011762)|Pfam (PF01039)	NCBI (499323341)|EMBL (BA000036)
cg0814	287	Biotin-(Acetyl-CoA carboxylase) ligase	99.31% [861/867]	GO:0004077 - biotin-|GO:0006464 - cellular protein modification process		Uniprot (Q8NSG6)|Interpro (Q8NSG6)	KEGG (cgl:NCgl0679)|KEGG GM (cgl:NCgl0679)|KEGG EC (6.3.4.15)	Interpro (IPR004408)|Interpro (IPR004143)|Interpro (IPR008988)|Pfam (PF03099)	NCBI (81761328)|EMBL (BA000036)
cg0817	624	KUP_CORGL Probable potassium transport system protein kup OS=Corynebacterium glutamicum (strain ATCC 13032 / DSM 20300 / JCM 1318 / LMG 3730 / NCIMB 10025) OX=196627 GN=kup PE=3 SV=1	99.21% [1872/1887]	GO:0005886 - plasma membrane|GO:0015079 - potassium ion transmembrane transporter activity|GO:0016021 - integral component of membrane		Uniprot (Q8NSG3)|Interpro (Q8NSG3)	KEGG (cgl:NCgl0682)|KEGG GM (cgl:NCgl0682)	Interpro (IPR003855)|Interpro (IPR023051)|Pfam (PF02705)	NCBI (52783015)|EMBL (BX927150)
cg0819	119	Uncharacterized protein	99.17% [357/360]			Uniprot (Q8NSG2)|Interpro (Q8NSG2)	KEGG (cgl:NCgl0683)|KEGG GM (cgl:NCgl0683)		NCBI (499323346)|EMBL (BA000036)
cg0820	164	R0JEC7_CORCT N5-carboxyaminoimidazole ribonucleotide mutase OS=Corynebacterium crenatum MT OX=1310164 GN=purE PE=3 SV=1	98.80% [492/498]	GO:0006189 - 'de novo' IMP biosynthetic process|GO:0034023 - 5-(carboxyamino)imidazole ribonucleotide mutase activity		Uniprot (R0JEC7)|Interpro (R0JEC7)		Interpro (IPR033747)|Interpro (IPR000031)|Interpro (IPR024694)|Interpro (IPR035893)|Pfam (PF00731)	NCBI (489954942)|EMBL (AQPS01000001)
cg0821	151	Q8NSG0_CORGL DUF218 domain-containing protein OS=Corynebacterium glutamicum (strain ATCC 13032 / DSM 20300 / JCM 1318 / LMG 3730 / NCIMB 10025) OX=196627 GN=Cgl0715 PE=4 SV=1	99.34% [453/456]			Uniprot (Q8NSG0)|Interpro (Q8NSG0)	KEGG (cgl:NCgl0685)|KEGG GM (cgl:NCgl0685)	Interpro (IPR003848)|Pfam (PF02698)	NCBI (499323347)|EMBL (BA000036)
cg0822	264	Uncharacterized protein	99.62% [792/795]			Uniprot (A0A1Q3DN54)|Interpro (A0A1Q3DN54)		Interpro (IPR042171)	NCBI (1317212014)|EMBL (BAYH01000010)
cg0824	499	Predicted transposase	99.60% [1497/1503]	GO:0003677 - DNA binding|GO:0015074 - DNA integration|GO:0032196 - transposition		Uniprot (Q8NL32)|Interpro (Q8NL32)	KEGG (cgl:NCgl2542)|KEGG GM (cgl:NCgl2542)	Interpro (IPR009057)|Interpro (IPR038965)|Interpro (IPR001584)|Interpro (IPR012337)|Interpro (IPR036397)|Pfam (PF00665)	NCBI (81759482)|EMBL (BA000036)
cg0825	263	Dehydrogenases with different specificities (Related to short-chain alcohol dehydrogenases)	99.62% [789/792]	GO:0047936 - glucose 1-dehydrogenase		Uniprot (Q8NSF7)|Interpro (Q8NSF7)	KEGG (cgl:NCgl0689)|KEGG GM (cgl:NCgl0689)|KEGG EC (1.1.1.100)	Interpro (IPR036291)|Interpro (IPR002347)	NCBI (499323351)|EMBL (BA000036)
cg0828	188	Dihydrofolate reductase	98.95% [564/570]	GO:0008703 - 5-amino-6-(5-phosphoribosylamino)uracil reductase activity|GO:0009231 - riboflavin biosynthetic process		Uniprot (Q8NSF5)|Interpro (Q8NSF5)	KEGG (cgl:NCgl0691)|KEGG GM (cgl:NCgl0691)	Interpro (IPR024072)|Interpro (IPR002734)|Pfam (PF01872)	NCBI (81761319)|EMBL (BA000036)
cg0829	140	Lactoylglutathione lyase and related lyases	99.29% [420/423]	GO:0016829 - lyase activity		Uniprot (Q8NSF4)|Interpro (Q8NSF4)	KEGG (cgl:NCgl0692)|KEGG GM (cgl:NCgl0692)	Interpro (IPR029068)|Interpro (IPR037523)	NCBI (499323353)|EMBL (BA000036)
cg0830	74	Hypothetical membrane protein	98.67% [222/225]	GO:0016021 - integral component of membrane		Uniprot (Q8NSF3)|Interpro (Q8NSF3)	KEGG (cgl:NCgl0693)|KEGG GM (cgl:NCgl0693)		NCBI (499323354)|EMBL (BA000036)
cg0831	278	ABC-type transporter permease components	99.64% [834/837]	GO:0005886 - plasma membrane|GO:0016021 - integral component of membrane|GO:0055085 - transmembrane transport		Uniprot (Q8NSF2)|Interpro (Q8NSF2)	KEGG (cgl:NCgl0694)|KEGG GM (cgl:NCgl0694)	Interpro (IPR000515)|Interpro (IPR035906)|Pfam (PF00528)	NCBI (499323355)|EMBL (BA000036)
cg0832	344	ABC-type transporter permease components	99.71% [1032/1035]	GO:0005886 - plasma membrane|GO:0016021 - integral component of membrane|GO:0055085 - transmembrane transport		Uniprot (Q8NSF1)|Interpro (Q8NSF1)	KEGG (cgl:NCgl0695)|KEGG GM (cgl:NCgl0695)	Interpro (IPR000515)|Interpro (IPR035906)|Pfam (PF00528)	NCBI (499323356)|EMBL (BA000036)
cg0833	151	Uncharacterized protein	99.34% [453/456]			Uniprot (Q8NSF0)|Interpro (Q8NSF0)	KEGG (cgl:NCgl0696)|KEGG GM (cgl:NCgl0696)	Interpro (IPR013538)|Interpro (IPR023393)|Pfam (PF08327)	NCBI (81761314)|EMBL (BA000036)
cg0835	332	ABC-type transporter ATPase component	99.70% [996/999]	GO:0005524 - ATP binding|GO:0016887 - ATPase activity|GO:0022857 - transmembrane transporter activity|GO:0043190 - ATP-binding cassette (ABC) transporter complex		Uniprot (Q8NSE8)|Interpro (Q8NSE8)	KEGG (cgl:NCgl0698)|KEGG GM (cgl:NCgl0698)	Interpro (IPR003593)|Interpro (IPR003439)|Interpro (IPR017871)|Interpro (IPR008995)|Interpro (IPR027417)|Interpro (IPR013611)|Pfam (PF00005)|Pfam (PF08402)	NCBI (499323359)|EMBL (BA000036)
cg0839	1232	Uncharacterized protein	99.84% [3696/3702]			Uniprot (Q8NSE4)|Interpro (Q8NSE4)	KEGG (cgl:NCgl0701)|KEGG GM (cgl:NCgl0701)		NCBI (499323362)|EMBL (BA000036)
cg0840	214	Uncharacterized protein	98.17% [642/654]			Uniprot (A0A2T3HEG7)|Interpro (A0A2T3HEG7)		Interpro (IPR017523)	NCBI (1043350125)|EMBL (APJJ01000010)
cg0844	1531	Type II restriction enzyme methylase subunits	99.87% [4593/4599]	GO:0008168 - methyltransferase activity|GO:0032259 - methylation		Uniprot (Q8NSD8)|Interpro (Q8NSD8)	KEGG (cgl:NCgl0706)|KEGG GM (cgl:NCgl0706)	Interpro (IPR029063)	NCBI (499323367)|EMBL (BA000036)
[truncated: 1,844 more rows]
